# Supplementary material for: The Epigenome of Schistosoma mansoni Provides Insight about How Cercariae Poise Transcription until Infection
Source: PLoS Negl Trop Dis. 2015 Aug 25;9(8):e0003853. doi: 10.1371/journal.pntd.0003853 (PMC4549315; doi:10.1371/journal.pntd.0003853)
Supplement: S2 Table — Upstream indicates the transcript that is located upstream of the trans-splicing acceptor site. Down-stream indicates the putative trans-spliced transcript. Polycistron list from http://www.plosntds.org/article/info%3Adoi%2F10.1371%2Fjournal.pntd.0001455#s5 (S2 Table). (XLS) [file pntd.0003853.s002.xls]

## Sheet: Table S2
Supplementary Table 2
Putative polycistrons with a maximum intergenic distance of 200bp.
Up-stream indicates the transcript that is located up-stream of the trans-splicing acceptor site. Down-stream indicates the putative trans-spliced transcript.
from http://www.plosntds.org/article/info%3Adoi%2F10.1371%2Fjournal.pntd.0001455#s5 (Table S2)
Up-stream	Down-stream	H3K4Me3 peak	genes	comments
Smp_034530.1	Smp_140830.1	Smp_034530.1	2
Smp_165510.1	Smp_129050.1	Smp_129050.1	2	Smp_165510.1 intragenic
Smp_136210.1	Smp_025950.1	both	2
Smp_025680.1	Smp_025670.1	Smp_025680.1	2
Smp_057140.1	Smp_210460	Smp_057140.1	2	in red: corrected
Smp_021280.1	Smp_133700.1	Smp_021280.1	2
Smp_187170.1	Smp_122050.1	no peak
Smp_048870.1	Smp_048880.1	Smp_048870.1	2
Smp_023160.1	Smp_023170.1	double peak	2
Smp_180990.1	Smp_181000.1	Smp_180990.1	2
Smp_033590.1	Smp_140300.1	6 kb upstream of Smp_033590.1	3
Smp_079750.1	Smp_079760.1	Smp_079750.1	2
Smp_084900.1	Smp_084890.1	Smp_084900.1	2
Smp_030030.1	Smp_030020.1	Smp_030030.1	2
Smp_120980.1	Smp_120960.1	Smp_120980.1	2 or 3	Smp_120980 intragenic. Tiny peak of H3K4me3 at the start of Smp_120960. 1 additionnal "gene" in our transcriptome
Smp_114470.1	Smp_138100.1	Smp_138100.1	2 to 4	Smp_114470 intragenic, which is huge (80 kb). 2 additional "genes" in our transcriptome
Smp_006980.1	Smp_006970.1	Smp_006980.1	2
Smp_188210.1	Smp_172620.1	inside Smp_172620	2	Smp_188210 intragenic
Smp_146660.1	Smp_211050	Upstream of smp_146660.1	2 or 3	in red: corrected
Smp_038630.1	Smp_038640.1	Smp_038630.1	2
Smp_058970.1	Smp_153860.2	Smp_058970.1	2
Smp_090790.1	Smp_090800.1	Smp_090790.1	2
Smp_090830.1	Smp_090820.1	Upstream of Smp_090830	2
Smp_175220.1	Smp_175210.1	Smp_175220.1	2 or 3	Smp_175200 downstream of Smp_175210 do not have a H3K4me3 mark
Smp_149120.1	Smp_149100.1	Inside Smp_149120	2 to 4	Smp_149100, additional "genes in our transcriptome
Smp_101220.1	Smp_127110.1	Smp_127110.1	2	Smp_101220 intragenic
Smp_191360.1	Smp_157000.1	Smp_157000.1	2	Smp_191360 intragenic
Smp_143000.1	Smp_142990.1	Smp_143000.1	2
Smp_038430.1	Smp_038420.1	Smp_038430.1	3
Smp_114910.1	Smp_171960.1	Inside or upstream of Smp_171960	2	Smp_114910 intragenic
Smp_165540.1	Smp_080520.1	Upstream of Smp_165540	2
Smp_128610.1	Smp_012050.1	Smp_128610.1	2
Smp_088390.1	Smp_088380.1	Upstream of Smp_088390.1	3
Smp_088380.1	Smp_170260.1	Upstream of Smp_088390.1	3
Smp_059870.1	Smp_059880.1	Smp_059870.1	2
Smp_173910.1	Smp_094470.1	Smp_173910.1	2
Smp_024120.1	Smp_024110.1	Upstream of Smp_024120.1	2	very wide H3K4me3 mark
Smp_180370.1	Smp_180360.1	Smp_180370.1	2
Smp_162350.1	Smp_196030.1	Smp_162350.1	2
Smp_162910.1	Smp_192920.1	Smp_192920.1	2	Smp_192920 intragenic
Smp_160260.1	Smp_160270.1	Smp_160260.1	2
Smp_180190.1	Smp_133910.1	Smp_133910.1	1	No sign of Smp_133910
Smp_103330.1	Smp_103320.1	Upstream of Smp_103330.1	2
Smp_155580.1	Smp_155560.1	Smp_155560.1	1	Both genes very far appart with a gene in the reverse orientation between them
Smp_041680.1	Smp_041680.1	Upstream of Smp_041680.1	2
Smp_104530	Smp_180530.4	Smp_180530.4	2	in red: corrected
Putative polycistrons with a maximum intergenic distance of 2000bp.
Up-stream indicated the transcript that is located up-stream of the trans-spliced acceptor site.
Up-stream	Down-stream
Smp_003770.1	Smp_003760.1	wide	2
Smp_003630.1	Smp_124110.1	Smp_003630.1	2
Smp_035010.1	Smp_035000.1	no peak	3	Upstream gene Smp_035020.1 display a peak and might be the first gene in the polycystronic unit. Transcriptomic evidences support this hyptohesis.
Smp_020370.1	Smp_020360.1	Smp_020370.1	2 or more
Smp_020210.1	Smp_133160.1	Smp_020210.1	2
Smp_034530.1	Smp_140830.1	Smp_034530.1	2
Smp_012450.1	Smp_012460.1	no peak	2
Smp_165510.1	Smp_129050.1	Smp_165510.1	2	Smp_129050.1 intragenic
Smp_034030.1	Smp_140550.1	no peak	2 or 3	Upstream gene Smp_034010.1 display a peak and might be the first gene in the polycystronic unit. Transcriptomic evidences support this hyptohesis.
Smp_200830.1	Smp_200840.1	no peak	2 or more
Smp_136210.1	Smp_025950.1	Upstream of Smp_136210.1	2
Smp_025680.1	Smp_025670.1	Smp_025680.1	2
Smp_066820.1	Smp_066830.1	Smp_066820.1	2
Smp_114160.1	Smp_196480.1	Upstream of Smp_114160.1	2
Smp_152750.1	Smp_152760.1	Smp_152750.1	2
Smp_057140.1	Smp_152820.1	Smp_057140.1	2
Smp_165030.1	Smp_079570.1	Smp_165030.1	2
Smp_173050.2	Smp_092990.1	Smp_173050.2	2
Smp_021280.1	Smp_133700.1	Smp_021280.1	2
Smp_147940.1	Smp_147930.1	Smp_147940.1	2
Smp_187170.1	Smp_122050.1	no peak	2	Smp_187170.1 intragenic
Smp_127340.1	Smp_127350.1	Smp_127340.1	2
Smp_038820.1	Smp_143290.1	Upstream of Smp_038820.1	2 or 3
Smp_176620.1	Smp_099240.1	Smp_176620.1	2
Smp_121610.3	Smp_194560.1	Smp_121610.3	2
Smp_048870.1	Smp_048880.1	Smp_048870.1	2
Smp_049000.1	Smp_048990.1	no peak	2
Smp_012410.1	Smp_012400.1	Smp_012410.1	2 or 3
Smp_023160.1	Smp_023170.1	Smp_023160.1	2
Smp_180990.1	Smp_181000.1	Smp_180990.1	2
Smp_033590.1	Smp_140300.1	Upstream of Smp_033590.1	3
Smp_140400.1	Smp_033770.1	Smp_140400.1	2
Smp_075030.1	Smp_162650.1	Smp_075030.1	2
Smp_074930.1	Smp_074940.1	Smp_074930.1	2
Smp_150910.1	Smp_160570.1	Smp_150910.1	2 or more	Smp_1509010 intragenic
Smp_026250.3	Smp_026260.1	Smp_026250.3	2 or 3
Smp_195160.1	Smp_076650.1	Smp_076650.1	2
Smp_123620.1	Smp_123610.1	Smp_123620.1	2
Smp_123530.1	Smp_123520.1	Smp_123530.1	2
Smp_079750.1	Smp_079760.1	Smp_079750.1	2
Smp_084900.1	Smp_084890.1	Smp_084900.1	2
Smp_030030.1	Smp_030020.1	Smp_030030.1	2
Smp_120980.1	Smp_120960.1	Smp_120980.1	2	Smp_120980.1 intragenic
Smp_042690.1	Smp_042680.1	Smp_042690.1	2
Smp_114470.1	Smp_138100.1	Smp_138100.1	2	Smp_114470.1 intragenic
Smp_006980.1	Smp_006970.1	Smp_006980.1	2
Smp_188210.1	Smp_172620.1	Upstream of Smp_188210.1	2	Smp_188210.1 intragenic
Smp_150050.1	Smp_150040.2	inside Smp_150050.1	2
Smp_146660.1	Smp_146670.1	upstream of Smp_146660.1	2
Smp_038630.1	Smp_038640.1	Upstream of Smp_038630.1	2
Smp_066960.2	Smp_066970.1	Smp_066960.2	2
Smp_058970.1	Smp_153860.2	Smp_058970.1	2
Smp_090790.1	Smp_090800.1	Smp_090790.1	2
Smp_090830.1	Smp_090820.1	no peak	2	Upstream gene Smp_171770.1 display a peak and might be the first gene in the polycystronic unit. Transcriptomic evidences support this hyptohesis.
Smp_070170.1	Smp_070200.1	Smp_070170.1	2
Smp_175220.1	Smp_175210.1	Smp_175220.1	2 or 3
Smp_042420.1	Smp_042430.1	Smp_042420.1	2
Smp_080130.1	Smp_165320.1	Smp_080130.1	2 or more
Smp_149120.1	Smp_149100.1	downstream of Smp_149100.1	2	Smp_149100.1 intragenic
Smp_027370.1	Smp_027360.1	no peak	2 or 3
Smp_035730.1	Smp_141410.1	Smp_035730.1	2
Smp_089060.2	Smp_089050.1	Smp_089060.2	2
Smp_126750.1	Smp_126760.1	Smp_126750.1	2
Smp_049930.1	Smp_049920.1	Smp_049930.1	2
Smp_064400.1	Smp_064390.1	no peak	2
Smp_155210.1	Smp_155200.1	Smp_155210.1	2
Smp_052760.1	Smp_052750.1	Smp_052760.1	2
Smp_024930.1	Smp_135720.1	10 kb upstream of Smp_024930.1	2	Trancriptomic data shows additional upstream exons for Smp_024930.1 where the peak is located
Smp_149360.1	Smp_149350.1	Smp_149360.1	2
Smp_127110.1	Smp_101220	Smp_127110.1	2	Smp_101220 intragenic, order changed
Smp_133850.1	Smp_133860.1	Smp_021550	3	Smp_021550 is the gene upstream of Smp_133850
Smp_157000.1	Smp_191360.1	Smp_157000	2 or 3	Smp_191360 intragenic, order changed, additional peak + transcript within predicted Smp_157000
Smp_143000.1	Smp_142990.1	Smp_143000.1	2	additional peak within Smp_142990
Smp_038430.1	Smp_038410.1	Smp_038430.1	3	additional gene upstrem of originally identified Smp_038420
Smp_038430.1	Smp_038420.1			fusionated with line above
Smp_036630.1	Smp_141890.1	Smp_036630.1	2
Smp_146490.1	Smp_045060.1	Smp_146490.1	2
Smp_032920.2	Smp_032930.1	Smp_032920.2	2
Smp_171960.1	Smp_114910.1	Smp_171960.1	2	Smp_114910 intragenic, , small peak at Smp_114910
Smp_165540.1	Smp_080520.1	Smp_165540.1	2
Smp_128610.1	Smp_012050.1	both	2	very small genes, peak covers body of the gene
Smp_088390.1	Smp_170260.1	Smp_088390.1	3	3 instead of predicted 2
Smp_088380.1	Smp_170260.1			fusionated with line above
Smp_059870.1	Smp_059880.1	Smp_059870.1	2
Smp_165830.1	Smp_165840.2	Smp_165830.1	2
Smp_173910.1	Smp_094470.1	Smp_173910.1	2
Smp_131960.1	Smp_131950.1	Smp_131960.1	2
Smp_018020.1	Smp_018030.1	Smp_018020.1	2
Smp_066010.2	Smp_157810.1	Smp_066010.2	2 or 3	small peak in 5' of Smp_157810 in adults, downstream genes Smp_157820 without peak in TSS but intragenic
Smp_157710.1	Smp_157700.1	Smp_157710.1	2
Smp_045960.1	Smp_146870.1	Smp_045960.1	2
Smp_046090.2	Smp_146900.1	Smp_046090.2	2
Smp_046120.1	Smp_146910.1	no peak	2
Smp_024120.1	Smp_024110.1	Smp_024120.1	2	Peak is very wide
Smp_180370.1	Smp_180360.1	Smp_180370.1	2
Smp_162350.1	Smp_196030.1	Smp_162350.1	2
Smp_194930.1	Smp_194920.1	Smp_194930.1	2
Smp_037400.1	Smp_142350.1	Smp_037400.1	2 or 3	Additional gene could be Smp_142340
Smp_015440.1	Smp_130610.1	Upstream of Smp_015440.1	2
Smp_174990.1	Smp_174980.1	Smp_174990.1	2
Smp_136530.1	Smp_136520.1	Smp_136530.1	2
Smp_162910.1	Smp_192920.1	Smp_192920.1	2	Smp_192920.1 intragenic
Smp_160260.1	Smp_160270.1	Smp_160260.1	2
Smp_077400.1	Smp_077390.1	Smp_077400.1	2	Both genes 2 kb appart
Smp_136580.1	Smp_026700.1	Smp_136580.1	2
Smp_198750.1	Smp_097710.1	Smp_198750.1	2
Smp_000640.1	Smp_000630.1	Smp_000640.1	2 or 3	Additional gene could be Smp_000620
Smp_180190.1	Smp_133910.1	Smp_180190.1	1	no sign of Smp_133910,1
Smp_103330.1	Smp_103320.1	Smp_103330.1	2	Wide peak starting upstream of Smp_103330.1
Smp_155580.1	Smp_155560.1	no peak	1	Smp_155560.1 is 34 kb downstream of Smp_155580.1 and Smp_155570.1 is between these two genes and transcribed on the other strand.
Smp_041680.1	Smp_144870.1	Upstream of Smp_041680.1	2
Smp_042230.1	Smp_145070.1	no peak	2	At the far end of the scaffold
Smp_105070.1	Smp_105080.1	Smp_105070.1	2
Smp_107240.1	Smp_180530.4	Smp_180530.4	2 or 3	No sign of Smp_107240.1, but Smp_104530 and Smp_180540 are in the vicinity
Smp_164650.1	Smp_078900.1	Smp_164650.1	2
		2
