# Supplementary material for: The Epigenome of Schistosoma mansoni Provides Insight about How Cercariae Poise Transcription until Infection
Source: PLoS Negl Trop Dis. 2015 Aug 25;9(8):e0003853. doi: 10.1371/journal.pntd.0003853 (PMC4549315; doi:10.1371/journal.pntd.0003853)
Supplement: S3 Table — (XLSX) [file pntd.0003853.s003.xlsx]

## Sheet: title sheet
supplementary table 3
DESeq results for ChIP-Seq on repetitive sequences
see individual excel sheets

## Sheet: H3K4Me3
id	baseMean	baseMeanA	baseMeanB	foldChange	log2FoldChange	pval	padj
Sm_alphafem1	91.5931	178.601	4.58553	0.0256748	-5.28351	6.34547e-09	1.47151e-05
smr_1291_DNA/	126.027	15.0247	237.03	15.776	3.97966	5.50471e-08	4.65323e-05
smr_4401_Retro/Neptune_Hyd	202.309	368.207	36.4116	0.098889	-3.33805	6.0197e-08	4.65323e-05
J04665.1|SCMDNAP	41.8984	83.7968	0	0	#NAME?	1.86719e-07	0.00010825
smr_3595_Retro/	313.78	545.02	82.5395	0.151443	-2.72315	3.09231e-07	0.000143421
R=1809	650.525	1070.53	230.524	0.215338	-2.21533	4.13711e-07	0.000159899
R=1198	974.666	381.73	1567.6	4.10657	2.03793	9.32834e-07	0.000309035
R=587	90.491	8.30009	172.682	20.8048	4.37885	3.88231e-06	0.00112539
R=67	88.6897	12.4868	164.892	13.2053	3.72304	6.90304e-06	0.0017228
R=2415	37.6869	0.553339	74.8205	135.216	7.07912	7.42908e-06	0.0017228
R=1244	64.9924	7.08523	122.9	17.3459	4.11652	1.51401e-05	0.00319181
R=134	70.183	9.88799	130.478	13.1956	3.72199	3.42322e-05	0.00661537
R=696	76.2446	13.0638	139.425	10.6727	3.41585	5.63631e-05	0.0100543
R=1081	40.8065	1.07062	80.5424	75.2297	6.23323	6.39287e-05	0.0103463
TandemRepeat_266	25.1776	50.3552	0	0	#NAME?	6.83969e-05	0.0103463
R=114	325.222	520.922	129.522	0.248641	-2.00786	7.13848e-05	0.0103463
R=88	178.155	60.0504	296.259	4.9335	2.30261	8.88763e-05	0.0121238
smr_3203_LTR/	33.1534	1.07062	65.2361	60.933	5.92915	0.000106514	0.0137225
smr_5365_Retro/	69.5231	128.126	10.9201	0.085229	-3.55251	0.000133149	0.0162511
R=149	5673.51	8150.1	3196.93	0.392257	-1.35013	0.000161742	0.018754
W12|smr_315|HQ880216_SINE/W1	33.694	67.3881	0	0	#NAME?	0.000269966	0.027512
smr_4884_Retro/L1-2a_MD	279.528	442.842	116.213	0.262426	-1.93002	0.000272329	0.027512
R=264	51.0527	7.01312	95.0924	13.5592	3.7612	0.000272866	0.027512
R=109	690.134	1024.07	356.202	0.347831	-1.52354	0.000473837	0.0457845
smr_2406_Retro/	417.304	626.735	207.872	0.331675	-1.59216	0.000525673	0.0487614
R=151	3184.8	4471.88	1897.72	0.424368	-1.23661	0.000693987	0.0618983
R=318	23.2151	0.553339	45.8768	82.909	6.37346	0.000801597	0.0688483
R=156	52.5282	9.92405	95.1324	9.58605	3.26094	0.00101248	0.0838549
R=432	1345.66	1905.94	785.372	0.412065	-1.27906	0.00105947	0.0847214
W26|smr_2165|HQ880232_LTR/	17.6895	35.379	0	0	#NAME?	0.00110062	0.0850781
smr_1879_SINE/tRNA-Leu-CTG	156.775	246.412	67.1385	0.272465	-1.87586	0.00134616	0.100366
smr_7653_unclear/SACI-6	549.163	799.852	298.474	0.373161	-1.42213	0.00138495	0.100366
Sm_Saci2	5990.06	8199.42	3780.7	0.461094	-1.11687	0.00153482	0.107856
R=3065	16.3422	32.6844	0	0	#NAME?	0.0018448	0.123887
R=590	21.9452	43.0051	0.885253	0.0205848	-5.60227	0.00192347	0.123887
R=163	491.933	275.377	708.488	2.5728	1.36334	0.00203267	0.123887
R=115	3747.34	5269.38	2225.29	0.422305	-1.24364	0.00207503	0.123887
R=1028	60.1122	14.2911	105.933	7.41254	2.88997	0.00210999	0.123887
smr_5678_Retro/Perere-3	309.721	458.236	161.205	0.351794	-1.5072	0.00220076	0.123887
smr_4255_LINE/	16.7524	0	33.5048	Inf	Inf	0.00223152	0.123887
R=989	390.645	178.599	602.69	3.37454	1.75469	0.0022413	0.123887
R=244	40.8807	6.941	74.8205	10.7795	3.43022	0.00227673	0.123887
smr_2875_Retro/	57.0386	100.072	14.0048	0.139946	-2.83705	0.00229718	0.123887
R=135	454.869	255.66	654.078	2.55838	1.35523	0.00244852	0.129048
smr_2040_LINE/Polinton-2A_NV	170.505	75.8448	265.165	3.49616	1.80577	0.00251984	0.129856
R=329	596.914	326.66	867.168	2.65465	1.40852	0.00259797	0.130971
R=810	24.064	1.66002	46.4679	27.9924	4.80697	0.00280081	0.136808
smr_8335_LTR/HELITRON2_OS	4012.42	5606.07	2418.76	0.431454	-1.21272	0.00283174	0.136808
R=268	146.527	65.2842	227.77	3.4889	1.80277	0.00376391	0.178133
smr_7737_DNA/	93.5866	12.7393	174.434	13.6926	3.77533	0.00387689	0.179359
R=755	38.5348	6.90494	70.1646	10.1615	3.34504	0.00394451	0.179359
smr_2524_LINE/	257.694	385.652	129.736	0.336408	-1.57172	0.0043296	0.193084
R=738	34.0151	1.10668	66.9235	60.4724	5.91821	0.00449975	0.194832
R=1437	354.042	60.7008	647.383	10.6652	3.41483	0.00461464	0.194832
R=926	35.494	5.97855	65.0094	10.8738	3.44278	0.00462086	0.194832
R=385	993.418	1357.48	629.36	0.463625	-1.10897	0.00498626	0.203732
R=519	25.5799	2.69458	48.4651	17.9862	4.16882	0.00512542	0.203732
R=1888	24.4837	0	48.9674	Inf	Inf	0.00515587	0.203732
R=71	1134.46	1553.27	715.654	0.460739	-1.11798	0.00530267	0.203732
smr_3058_Retro/Ag-Outcast-6	722.405	996.58	448.229	0.449767	-1.15275	0.00531318	0.203732
smr_8535_LINE/R2Sm-A	42.7492	76.3274	9.17106	0.120154	-3.05704	0.00535907	0.203732
W24|smr_918|HQ880230_Retro/	13.6053	27.2106	0	0	#NAME?	0.00550068	0.205743
R=288	32.4241	5.53339	59.3149	10.7194	3.42216	0.0060707	0.22346
R=764	126.736	55.901	197.571	3.53429	1.82142	0.00626519	0.226924
smr_4561_LTR/tRNA-Lys-AAG	90.9585	143.56	38.357	0.267185	-1.90409	0.00636053	0.226924
smr_3169_LTR/	13.6999	0	27.3998	Inf	Inf	0.00659335	0.230431
R=1272	179.11	267.81	90.4091	0.337586	-1.56667	0.00665756	0.230431
R=572	221.514	117.48	325.549	2.77111	1.47046	0.00749618	0.254961
R=179	18.397	0.51728	36.2768	70.1299	6.13196	0.00778899	0.254961
R=503	72.3774	26.2843	118.47	4.50728	2.17226	0.00783592	0.254961
smr_4840_LINE/SR2	13.5055	0	27.011	Inf	Inf	0.00788344	0.254961
smr_4833_LINE/Ginger1-1_HM	267.922	385.893	149.951	0.388581	-1.36371	0.00798801	0.254961
R=141	60.0315	19.5	100.563	5.15709	2.36656	0.00802594	0.254961
R=911	384.224	534.636	233.811	0.437328	-1.19321	0.00835518	0.261833
smr_7217_LINE/Sola1-3_AP	38.7735	4.42671	73.1203	16.518	4.04596	0.00885182	0.272719
R=474	133.817	209.639	57.9948	0.276641	-1.85391	0.00893775	0.272719
R=37	322.945	157.129	488.762	3.11059	1.63719	0.00907346	0.273264
smr_7429_DNA/	79.8944	30.747	129.042	4.19688	2.06932	0.00926763	0.275534
R=707	28.8145	4.69158	52.9373	11.2835	3.49614	0.00951003	0.279162
W34|smr_3654|HQ880240_Retro/	11.8011	23.6021	0	0	#NAME?	0.0108511	0.314545
R=64	682.142	919.467	444.817	0.483777	-1.04759	0.011082	0.317274
R=1851	100.035	44.7372	155.333	3.47211	1.79581	0.0113136	0.318217
R=160	2874.9	3818.23	1931.56	0.505879	-0.983136	0.0113894	0.318217
R=316	481.088	241.373	720.802	2.98625	1.57834	0.0116541	0.320714
R=521	35.5887	8.30009	62.8774	7.5755	2.92134	0.0117554	0.320714
R=89	141.357	57.5014	225.212	3.91663	1.96961	0.0136368	0.367719
R=65	782.593	1042.46	522.728	0.501438	-0.995858	0.0149239	0.397798
R=40	115.29	57.5125	173.068	3.00922	1.58939	0.0151727	0.399836
W31|smr_2082|HQ880237_LTR/	13.8702	27.7404	0	0	#NAME?	0.0156467	0.407693
smr_7338_DNA/	85.3854	131.89	38.8808	0.294797	-1.76221	0.0161907	0.417179
smr_2012_LTR/I_DM	43.9958	13.4008	74.5908	5.56616	2.47668	0.0167978	0.428066
R=139	35.5524	9.40677	61.698	6.5589	2.71345	0.0172956	0.434012
smr_2272_DNA/	11.4057	0	22.8114	Inf	Inf	0.0174054	0.434012
R=963	262.196	157.08	367.312	2.33838	1.22551	0.0193265	0.47679
W6|smr_2843|HQ880215_Retro/	10.3213	20.6427	0	0	#NAME?	0.0198424	0.477264
R=426	17.2194	1.66002	32.7788	19.746	4.30349	0.0203026	0.477264
Sm_SR1_pol_2	84.2358	130.001	38.4704	0.295923	-1.75671	0.0204809	0.477264
R=388	20.0385	0.553339	39.5237	71.4276	6.15841	0.0206377	0.477264
smr_1775_DNA/	10.9064	0	21.8128	Inf	Inf	0.0208579	0.477264
R=111	1040.66	1361.2	720.124	0.529034	-0.918566	0.0211546	0.477264
smr_6601_LINE/	863.715	1134.11	593.322	0.523161	-0.934672	0.0212759	0.477264
R=1843	10.1709	20.3418	0	0	#NAME?	0.0214307	0.477264
R=627	23.8724	4.31854	43.4262	10.0558	3.32995	0.0214829	0.477264
R=791	56.71	22.0739	91.3462	4.1382	2.049	0.021483	0.477264
R=548	70.0636	110.935	29.1918	0.263143	-1.92608	0.0216096	0.477264
R=101	68.2929	24.444	112.142	4.58771	2.19777	0.0220489	0.482373
R=59	1118.9	1452.31	785.483	0.540849	-0.886701	0.0224916	0.483232
R=1629	10.4086	0	20.8171	Inf	Inf	0.022505	0.483232
R=541	13.0117	0.553339	25.4701	46.0297	5.52449	0.0227357	0.483707
R=122	127.625	47.3112	207.939	4.39513	2.13591	0.0233494	0.491882
R=2994	21.3852	3.32004	39.4504	11.8825	3.57077	0.0235442	0.491882
smr_952_LTR/	1922.66	2455.68	1389.65	0.565893	-0.8214	0.0239609	0.493687
smr_2621_Retro/	68.6089	27.8237	109.394	3.9317	1.97515	0.0240563	0.493687
R=717	10.3397	0	20.6793	Inf	Inf	0.0243941	0.496228
R=47	2631.53	3348.48	1914.57	0.571773	-0.806487	0.0249233	0.502584
R=1994	29.8296	7.67463	51.9847	6.77357	2.75992	0.0255823	0.511425
R=414	61.8335	25.8516	97.8155	3.78374	1.91981	0.0265724	0.51809
R=105	37.8102	12.1735	63.447	5.21191	2.38181	0.0271977	0.51809
smr_2404_LINE/	99.2537	149.249	49.2585	0.330043	-1.59927	0.0277373	0.51809
U10109.1|SMU10109	9.45528	18.9106	0	0	#NAME?	0.0277376	0.51809
smr_3639_Retro/BEL-5_DPu-I	98.6354	50.3316	146.939	2.91942	1.54568	0.0277388	0.51809
smr_1262_LTR/	58.3031	101.419	15.1871	0.149746	-2.73941	0.0278153	0.51809
Sm_Perere-5	1245.84	1635.15	856.521	0.523817	-0.932866	0.027877	0.51809
smr_7341_LTR/	19.9466	36.738	3.15506	0.0858798	-3.54154	0.0278864	0.51809
smr_4594_DNA/	104.641	53.904	155.378	2.8825	1.52732	0.0279263	0.51809
R=99	525.134	243.487	806.781	3.31345	1.72833	0.0285702	0.525828
R=1350	491.601	147.806	835.396	5.65196	2.49875	0.0291489	0.530173
R=222	9.84037	0	19.6807	Inf	Inf	0.0292636	0.530173
R=1346	9.72703	0	19.4541	Inf	Inf	0.0302133	0.543136
R=811	22.8395	4.39066	41.2883	9.40369	3.23323	0.031127	0.555258
smr_2876_DNA/	64.5287	100.411	28.6466	0.285294	-1.80948	0.0327948	0.580542
R=400	13.7688	0	27.5376	Inf	Inf	0.0335616	0.589616
smr_2071_LTR/hAT-N47_DR	459.014	604.442	313.585	0.5188	-0.94675	0.0346134	0.603523
R=654	50.1347	20.113	80.1564	3.98531	1.99469	0.037327	0.645556
smr_5037_Retro/	83.3156	124.684	41.9469	0.336425	-1.57164	0.0375809	0.645556
smr_5251_Retro/NONAUT-5	24.4037	46.6509	2.15646	0.0462254	-4.43517	0.0381309	0.650188
R=76	2789.17	3470.78	2107.56	0.607229	-0.719688	0.0401779	0.679521
R=1611	16.3515	2.10518	30.5979	14.5346	3.86142	0.040955	0.679521
smr_6434_LTR/	183.616	251.199	116.033	0.461915	-1.1143	0.0410429	0.679521
R=93	119.174	60.5565	177.791	2.93595	1.55383	0.0412298	0.679521
smr_2886_LTR/P-35_HM	8.98883	0	17.9777	Inf	Inf	0.0413163	0.679521
smr_6341_LTR/PERERE-6	52.5899	18.6332	86.5466	4.64474	2.2156	0.0432089	0.700117
smr_1258_DNA/PERERE-5	50.4148	79.1301	21.6994	0.274225	-1.86657	0.0435601	0.700117
smr_4521_DNA/SmTRC1	62.1066	97.6801	26.5331	0.271633	-1.88027	0.0435885	0.700117
R=522	640.439	452.043	828.835	1.83353	0.874626	0.0437762	0.700117
smr_72_Retro/	91.0526	132.396	49.709	0.375456	-1.41328	0.0461598	0.733183
R=290	95.5496	139.096	52.0032	0.373866	-1.41941	0.0475939	0.750818
smr_6315_DNA/DNA-12N_SBi	34.8535	8.30009	61.4068	7.39833	2.8872	0.0482474	0.751295
R=504	76.1891	39.2163	113.162	2.88558	1.52886	0.0482721	0.751295
R=940	142.529	200.591	84.4664	0.421087	-1.24781	0.0487465	0.75362
R=29	4025.34	3024.38	5026.3	1.66193	0.732857	0.0493247	0.75751
R=142	89.4311	47.9366	130.926	2.73122	1.44955	0.0501438	0.760604
smr_3165_DNA/	8.52324	0	17.0465	Inf	Inf	0.0502273	0.760604
W10|smr_1995|HQ880212_unclear/	7.99359	15.9872	0	0	#NAME?	0.0507881	0.760604
R=770	17.7094	3.32004	32.0987	9.66818	3.27324	0.0508381	0.760604
R=34	20.0515	4.28248	35.8205	8.36443	3.06427	0.0519035	0.771565
R=21	544.088	389.683	698.494	1.79247	0.841945	0.0527378	0.778975
R=62	1525.43	1890.23	1160.62	0.614011	-0.703665	0.0538053	0.789712
R=193	41.8913	17.202	66.5806	3.87051	1.95252	0.0543316	0.792421
smr_2653_unclear/	9.33961	0	18.6792	Inf	Inf	0.0552226	0.800383
smr_7528_Retro/PERERE-5	322.864	446.631	199.097	0.445775	-1.16561	0.0556659	0.801796
smr_2428_Retro/NONAUT-5	40.055	63.9487	16.1612	0.252722	-1.98438	0.0567595	0.810289
R=703	35.8199	13.4368	58.2029	4.3316	2.1149	0.0569543	0.810289
smr_2959_Retro/R5-2_SM	7.97949	0	15.959	Inf	Inf	0.0573333	0.810708
smr_454_LTR/MERLIN3_SM	40.0513	63.8281	16.2746	0.254975	-1.97157	0.058452	0.816354
R=450	7.89985	0	15.7997	Inf	Inf	0.0598545	0.816354
R=1016	7.89985	0	15.7997	Inf	Inf	0.0598545	0.816354
W13|smr_2703|HQ880219_Retro/PERERE-6	7.6566	15.3132	0	0	#NAME?	0.0598924	0.816354
R=2424	10.3545	0.553339	20.1556	36.4254	5.18687	0.0599656	0.816354
R=1397	74.0328	39.036	109.03	2.79306	1.48185	0.0599979	0.816354
smr_4108_LTR/	8.05766	0	16.1153	Inf	Inf	0.0611187	0.816354
smr_6566_LTR/	18.7443	3.87337	33.6152	8.67852	3.11745	0.0612401	0.816354
R=2285	190.111	251.596	128.625	0.511239	-0.967931	0.061365	0.816354
R=25	224.165	150.416	297.913	1.98059	0.985928	0.0614788	0.816354
R=840	14.3509	2.14124	26.5605	12.4043	3.63277	0.061605	0.816354
R=1866	7.72984	0	15.4597	Inf	Inf	0.0628508	0.825135
R=854	42.7117	18.0924	67.331	3.72152	1.89589	0.0629793	0.825135
smr_2855_LTR/	18.4927	32.4916	4.49368	0.138303	-2.8541	0.0645921	0.839549
R=830	27.5355	8.82982	46.2413	5.23694	2.38872	0.0649432	0.839549
smr_894_Retro/	103.15	145.557	60.7424	0.41731	-1.26081	0.0653122	0.839549
smr_1361_unclear/	38.0403	60.3513	15.7294	0.26063	-1.93993	0.0658159	0.839549
R=1065	26.7118	8.30009	45.1235	5.4365	2.44268	0.0661449	0.839549
R=211	18640.5	22759	14521.9	0.638075	-0.648201	0.06658	0.839549
smr_5765_nonLTR/	18.132	32.5637	3.70028	0.113632	-3.13756	0.0666374	0.839549
R=984	79.5515	115.386	43.7174	0.378881	-1.40018	0.0670854	0.839549
Sm_Saci1	2043.17	2509.79	1576.55	0.628158	-0.6708	0.0673377	0.839549
R=976	7.48019	0	14.9604	Inf	Inf	0.068905	0.851026
smr_5792_Retro/	7.78504	0	15.5701	Inf	Inf	0.0689922	0.851026
R=536	14.0454	2.21336	25.8775	11.6915	3.54739	0.0715503	0.873413
smr_3689_DNA/RTEX-2_DR	7.49094	0	14.9819	Inf	Inf	0.0715604	0.873413
smr_807_LTR/ENSPM3_OS	1154.74	1461.1	848.371	0.580639	-0.784288	0.0721775	0.874735
R=328	52.7773	25.5146	80.0401	3.13704	1.6494	0.0724231	0.874735
R=2257	9.57675	0.51728	18.6362	36.0273	5.17102	0.0729286	0.876005
R=558	35.9308	14.3632	57.4984	4.00317	2.00114	0.0732837	0.876005
R=51	48.3132	22.8075	73.8189	3.2366	1.69448	0.0743003	0.880903
R=1643	12.4639	1.66002	23.2677	14.0165	3.80906	0.0751503	0.880903
smr_2622_LTR/GYPSY8-I_AG	221.333	139.735	302.931	2.1679	1.1163	0.0752654	0.880903
R=1053	41.9803	18.3572	65.6035	3.57371	1.83742	0.0753545	0.880903
smr_2374_LTR/	62.0258	90.8224	33.2292	0.36587	-1.4506	0.0757963	0.880903
R=837	39.7809	9.9365	69.6252	7.00702	2.8088	0.0759726	0.880903
R=132	27.8775	9.92405	45.8309	4.61816	2.20732	0.0771811	0.890463
R=968	30.0965	6.64007	53.5529	8.06511	3.01169	0.0787592	0.904171
R=454	31.9033	12.0056	51.801	4.31472	2.10927	0.079328	0.906215
R=1590	5888.91	7277.09	4500.72	0.618479	-0.693204	0.0805887	0.916104
smr_2974_Retro/	104.436	144.113	64.7583	0.449356	-1.15407	0.0818996	0.926464
R=2145	69.4077	100.409	38.4059	0.382493	-1.3865	0.0845128	0.951384
R=44	121.651	68.0745	175.227	2.57405	1.36404	0.0864177	0.968128
R=447	131.298	177.158	85.4376	0.482267	-1.0521	0.0872199	0.972002
R=603	30.9741	12.1013	49.8468	4.11911	2.04233	0.0876017	0.972002
R=442	37.1985	16.0593	58.3378	3.63265	1.86102	0.0885235	0.977552
smr_8479_unclear/	6.82162	0	13.6432	Inf	Inf	0.0902652	0.992061
R=199	46.4112	22.6148	70.2076	3.1045	1.63436	0.0910984	0.996496
R=1567	10.6131	1.07062	20.1556	18.8261	4.23466	0.0921731	1
smr_2803_unclear/	7.1172	0	14.2344	Inf	Inf	0.0930687	1
smr_239_DNA/	7.1172	0	14.2344	Inf	Inf	0.0930687	1
smr_7558_Retro/Perere_INT	6.86608	0	13.7322	Inf	Inf	0.0951309	1
smr_2751_LTR/	49.9921	74.9919	24.9923	0.333266	-1.58525	0.0958953	1
R=42	161.029	93.3478	228.71	2.45008	1.29283	0.0980245	1
R=218	870.177	1061.1	679.25	0.640135	-0.643553	0.0981108	1
smr_947_LTR/KABUKI_BM	717.232	890.601	543.863	0.610669	-0.711537	0.0991205	1
smr_3103_LINE/	8.4311	0.51728	16.3449	31.5978	4.98175	0.100675	1
R=564	8.12625	15.8665	0.385955	0.0243251	-5.36141	0.100939	1
smr_4807_LTR/	21.8523	1.66002	42.0446	25.3278	4.66265	0.101891	1
R=2183	6.76349	0	13.527	Inf	Inf	0.102594	1
R=150	2971.09	3584.34	2357.85	0.65782	-0.604236	0.102982	1
smr_4259_Retro/	6.49234	0	12.9847	Inf	Inf	0.103347	1
smr_4932_DNA/	17.2806	29.5682	4.99298	0.168863	-2.56608	0.103603	1
R=843	46.2044	23.2888	69.1201	2.96796	1.56947	0.104389	1
R=45	2539.73	3044.33	2035.13	0.668499	-0.581002	0.104816	1
R=892	13.4828	2.7667	24.1989	8.74648	3.1287	0.105714	1
R=155	102.323	65.8126	138.834	2.10954	1.07693	0.106388	1
R=2936	6.379	0	12.758	Inf	Inf	0.106758	1
Sm_SR1_pol	23.1559	37.6644	8.64733	0.229589	-2.12288	0.107666	1
R=70	214.963	139.927	290	2.07252	1.05138	0.107751	1
R=488	6.11099	12.222	0	0	#NAME?	0.107945	1
R=533	9.14002	17.3948	0.885253	0.0508919	-4.29642	0.108168	1
smr_2491_LTR/	76.8917	110.106	43.6773	0.396685	-1.33394	0.108439	1
R=292	41.6269	20.1254	63.1285	3.13675	1.64927	0.108575	1
R=683	35.6486	55.2034	16.0938	0.291536	-1.77825	0.109451	1
R=1728	22.3965	7.56645	37.2265	4.91994	2.29864	0.109601	1
smr_3469_Retro/Sola3-1_BF	131.632	176.461	86.8036	0.491915	-1.02352	0.110001	1
R=883	17.1778	4.98005	29.3755	5.89864	2.56038	0.111236	1
R=1107	6.20898	0	12.418	Inf	Inf	0.112136	1
R=1326	6.42346	0	12.8469	Inf	Inf	0.11252	1
R=2268	41.5669	62.4329	20.7008	0.331569	-1.59262	0.112868	1
R=293	95.9155	61.0129	130.818	2.14411	1.10038	0.113884	1
R=905	113.707	151.739	75.6754	0.498719	-1.0037	0.114335	1
smr_7842_unclear/	6.2764	0	12.5528	Inf	Inf	0.114621	1
R=269	137.333	182.643	92.0233	0.503842	-0.988957	0.115024	1
Sm_alphaT1	196.985	253.713	140.256	0.552813	-0.855138	0.115056	1
R=1943	16.3356	1.66002	31.0112	18.6812	4.22352	0.115352	1
R=1710	26.2682	10.225	42.3114	4.13804	2.04895	0.117661	1
smr_8463_LTR/	19.3072	6.08673	32.5277	5.34403	2.41793	0.117932	1
smr_145_DNA/	36.849	16.7693	56.9288	3.39482	1.76333	0.118233	1
R=118	120.735	79.911	161.56	2.02174	1.0156	0.119025	1
25|smr_2860|HQ880231_LTR/	5.87038	11.7408	0	0	#NAME?	0.11939	1
smr_2801_LINE/EnSpm1_SB	336.475	419.587	253.363	0.603839	-0.727764	0.119518	1
R=996	42.6333	63.4078	21.8587	0.344732	-1.53645	0.119588	1
R=1140	219.863	282.162	157.563	0.558413	-0.840594	0.11965	1
R=1089	6.10639	0	12.2128	Inf	Inf	0.120272	1
R=2371	40.8505	62.5411	19.16	0.306358	-1.70671	0.12066	1
R=1777	9.56923	0	19.1385	Inf	Inf	0.121914	1
R=313	516.571	633.145	399.996	0.631761	-0.662549	0.122006	1
Sm_Perere-8	9.46747	1.07062	17.8643	16.686	4.06056	0.122027	1
R=232	18.8744	6.01461	31.7343	5.27619	2.3995	0.122899	1
R=861	8.21839	0	16.4368	Inf	Inf	0.124624	1
Sm_Sinbad_non_functional	2374.18	2829.96	1918.4	0.677892	-0.560873	0.124954	1
R=514	78.9333	110.899	46.9672	0.423513	-1.23952	0.125078	1
smr_7172_Retro/	7934.67	9558.3	6311.04	0.660268	-0.598875	0.125468	1
smr_5472_LINE/	5.90266	0	11.8053	Inf	Inf	0.126611	1
smr_2457_unclear/	5.90266	0	11.8053	Inf	Inf	0.126611	1
smr_2330_LTR/	6.09564	0	12.1913	Inf	Inf	0.126714	1
R=1283	14.7351	1.66002	27.8102	16.753	4.06634	0.128632	1
R=1815	50.4471	71.8646	29.0296	0.403949	-1.30775	0.130053	1
smr_7734_DNA/Gypsy-66_SB-LTR	7.31946	0	14.6389	Inf	Inf	0.130476	1
smr_3213_nonLTR/	42.9091	63.3468	22.4713	0.354735	-1.49519	0.13207	1
R=32	51.4856	29.1952	73.7759	2.52699	1.33742	0.134555	1
R=2203	21.3314	7.63857	35.0241	4.58517	2.19698	0.134653	1
smr_3427_Retro/7SL	1050.08	765.81	1334.34	1.74239	0.801071	0.134744	1
smr_7366_Retro/Perere-3	5.70968	0	11.4194	Inf	Inf	0.134857	1
R=248	75.5291	46.6385	104.42	2.23892	1.1628	0.134917	1
R=786	23.0477	8.86588	37.2295	4.19918	2.07011	0.136032	1
smr_5302_LTR/ATCOPIA24I	19.0087	31.4807	6.5368	0.207645	-2.26781	0.137171	1
R=79	776.822	613.911	939.733	1.53073	0.61422	0.138927	1
R=686	139.062	96.9576	181.167	1.86852	0.901895	0.140706	1
smr_1953_LTR/	5.84452	0	11.689	Inf	Inf	0.141436	1
smr_5671_LTR/tRNA-His-CAY_	116.095	151.114	81.0758	0.536521	-0.898294	0.141959	1
smr_2000_DNA/	30.0398	46.3015	13.7781	0.297573	-1.74868	0.142073	1
smr_5_LTR/	13.1346	1.66002	24.6092	14.8247	3.88993	0.145231	1
smr_4543_nonLTR/PERERE-9	10.239	18.9342	1.54382	0.0815361	-3.61642	0.148026	1
R=834	82.1458	112.763	51.5283	0.456961	-1.12986	0.149	1
R=2186	14.1659	24.7449	3.58693	0.144957	-2.78631	0.15155	1
R=513	817.29	544.872	1089.71	1.99993	0.999952	0.152638	1
R=795	8.56654	1.10668	16.0264	14.4815	3.85614	0.15393	1
R=778	5.3804	0	10.7608	Inf	Inf	0.154332	1
R=1920	13.1683	3.32004	23.0166	6.93263	2.7934	0.15452	1
smr_3077_LINE/	9.93218	1.66002	18.2044	10.9664	3.45501	0.154684	1
R=250	62.2466	38.0971	86.3962	2.26779	1.18128	0.154758	1
smr_6828_LTR/	5.50449	0	11.009	Inf	Inf	0.155321	1
smr_5107_Retro/	5.50449	0	11.009	Inf	Inf	0.155321	1
R=2352	7.13694	0.51728	13.7566	26.5941	4.73303	0.155436	1
R=1985	9.72846	1.66002	17.7969	10.7209	3.42236	0.156443	1
smr_3065_LINE/R2A_NVi	26.6902	41.8263	11.5542	0.276243	-1.85599	0.157159	1
R=2069	23.2029	36.8947	9.51109	0.25779	-1.95573	0.15747	1
smr_7447_Retro/Perere-3	5.44782	0	10.8956	Inf	Inf	0.1578	1
smr_514_DNA/	5.44782	0	10.8956	Inf	Inf	0.1578	1
R=1122	37.9267	19.4639	56.3894	2.89713	1.53462	0.158231	1
R=863	331.883	404.684	259.082	0.640208	-0.643388	0.159975	1
smr_2054_Retro/	7.19683	0	14.3937	Inf	Inf	0.161562	1
R=2045	7.81334	14.6281	0.998596	0.0682657	-3.8727	0.161991	1
R=401	65.6552	40.1538	91.1566	2.27019	1.18281	0.162065	1
R=1492	10.8831	2.1773	19.5889	8.99689	3.16943	0.162076	1
R=743	34.9562	17.2505	52.6618	3.05276	1.61011	0.162695	1
R=497	12.5679	3.32004	21.8157	6.57093	2.7161	0.162967	1
R=1026	9.74179	1.55184	17.9317	11.5551	3.53046	0.163004	1
Sm_Saci3	71.7963	97.5595	46.0331	0.471847	-1.08361	0.16321	1
R=726	64.4501	87.8629	41.0372	0.46706	-1.09832	0.163684	1
R=31	835.766	998.66	672.871	0.673774	-0.569664	0.163818	1
R=588	34.1311	51.6907	16.5716	0.320592	-1.64119	0.16394	1
smr_1255_DNA/	5.36819	0	10.7364	Inf	Inf	0.16497	1
smr_139_LTR/	5.02234	10.0447	0	0	#NAME?	0.166724	1
smr_2152_DNA/	6.42492	0	12.8498	Inf	Inf	0.16705	1
smr_4090_DNA/	29.3152	44.353	14.2774	0.321903	-1.6353	0.168441	1
smr_8004_LINE/Gypsy16-I_SP	328.832	257.527	400.136	1.55376	0.635768	0.169018	1
R=407	5.51536	11.0307	0	0	#NAME?	0.169219	1
W16|smr_4016|HQ880222_Retro/	5.51536	11.0307	0	0	#NAME?	0.169219	1
R=2311	6.03897	0	12.0779	Inf	Inf	0.169973	1
R=1148	8.47469	1.10668	15.8427	14.3155	3.83951	0.17108	1
R=643	40.8993	23.2527	58.5459	2.51781	1.33217	0.1714	1
smr_4587_LINE/	5.84599	0	11.692	Inf	Inf	0.17148	1
R=7	128.17	164.479	91.8611	0.558498	-0.840376	0.172252	1
R=415	6.71727	0.51728	12.9173	24.9715	4.64221	0.174151	1
smr_3321_Retro/	5.26706	0	10.5341	Inf	Inf	0.176176	1
Sm_SR1-P3-pol	39.7294	57.2601	22.1987	0.387682	-1.36705	0.177116	1
smr_5433_Retro/Merlin1B_SM	19.6907	31.1201	8.26138	0.265468	-1.91339	0.177768	1
smr_656_DNA/	5.26559	0	10.5312	Inf	Inf	0.177845	1
Sm_alphaD1	117.078	150.67	83.4864	0.5541	-0.851782	0.180491	1
R=1886	32.7927	2.7667	62.8187	22.7053	4.50496	0.182083	1
smr_4554_LINE/	4.93778	0	9.87555	Inf	Inf	0.182531	1
R=322	209.702	157.706	261.698	1.65941	0.730667	0.182748	1
R=411	21.6092	9.37071	33.8477	3.61208	1.85283	0.18338	1
smr_4458_unclear/	5.06187	0	10.1237	Inf	Inf	0.183681	1
smr_2766_Retro/	8.491	0	16.982	Inf	Inf	0.183807	1
smr_6883_Retro/	4.8811	0	9.76221	Inf	Inf	0.185574	1
R=311	35.4892	8.45678	62.5217	7.39309	2.88618	0.185817	1
W18|smr_7740|HQ880224_LTR/	4.74567	9.49134	0	0	#NAME?	0.186055	1
R=1004	5.09558	0	10.1912	Inf	Inf	0.186208	1
smr_3859_LTR/	4.91481	0	9.82963	Inf	Inf	0.187438	1
R=884	11.4382	2.7667	20.1097	7.26849	2.86165	0.191417	1
R=879	6.98328	13.9666	0	0	#NAME?	0.192022	1
R=2252	82.1582	108.386	55.9302	0.516026	-0.954483	0.19251	1
R=2	348.032	423.194	272.869	0.644784	-0.633113	0.193848	1
smr_4499_Retro/Polinton-2_HM	10.0388	2.21336	17.8643	8.07114	3.01277	0.194931	1
R=701	4.92556	0	9.85112	Inf	Inf	0.195087	1
smr_4341_LTR/	4.7448	0	9.4896	Inf	Inf	0.196863	1
smr_2373_unclear/Polinton-1N1_DR	11.8297	3.32004	20.3393	6.12623	2.615	0.197394	1
R=956	17.9816	7.15735	28.8059	4.02466	2.00887	0.1977	1
R=1884	87.084	114.063	60.1053	0.52695	-0.924261	0.198009	1
smr_3945_LTR/	4.86889	0	9.73778	Inf	Inf	0.198168	1
R=2789	9.99197	17.8275	2.15646	0.120963	-3.04737	0.199141	1
R=420	81.2658	56.4058	106.126	1.88147	0.911858	0.199744	1
R=595	21.2965	9.40677	33.1862	3.52791	1.81881	0.199862	1
R=97	4.68813	0	9.37625	Inf	Inf	0.200139	1
smr_3101_LTR/	4.9026	0	9.8052	Inf	Inf	0.200949	1
R=516	8.76421	16.1439	1.38455	0.0857633	-3.5435	0.200985	1
smr_6126_LTR/Saci-1_I	98.7454	126.695	70.7958	0.558789	-0.839624	0.201496	1
smr_3307_DNA/	6.94718	0	13.8944	Inf	Inf	0.201723	1
R=1581	36.8426	53.2786	20.4067	0.38302	-1.38451	0.202876	1
Sm_SR1-H1-pol	16.7902	27.2703	6.31011	0.231391	-2.11159	0.203159	1
smr_165_DNA/	7.49324	1.07062	13.9159	12.998	3.70021	0.203995	1
smr_2919_unclear/SACI-7	6.7542	0	13.5084	Inf	Inf	0.20436	1
R=517	10.5774	2.7667	18.388	6.64621	2.73253	0.20443	1
R=467	162.374	201.179	123.568	0.614218	-0.703178	0.204514	1
smr_7780_unclear/hATm-4_HM	4.75555	0	9.51109	Inf	Inf	0.204522	1
smr_6364_LTR/TE-X-5_DR	5.68526	0	11.3705	Inf	Inf	0.205274	1
R=629	119.998	154.098	85.8969	0.557416	-0.843174	0.20641	1
R=573	220.148	267.608	172.689	0.645306	-0.631945	0.207	1
R=1820	187.839	231.315	144.364	0.6241	-0.68015	0.207112	1
R=347	26.9191	13.3647	40.4734	3.02838	1.59855	0.207398	1
R=102	214.282	129.136	299.428	2.31871	1.21332	0.207631	1
R=382	62.1621	41.0802	83.244	2.02638	1.0189	0.210364	1
R=1844	24.8183	12.1374	37.4991	3.08955	1.6274	0.210539	1
smr_6152_nonLTR/	5.69008	11.3802	0	0	#NAME?	0.210832	1
smr_8447_LTR/	13.2102	1.10668	25.3137	22.8736	4.51561	0.211641	1
R=379	63.5939	41.4532	85.7347	2.06823	1.04839	0.212165	1
R=17	191.385	235.273	147.497	0.62692	-0.673647	0.212306	1
R=472	14.3096	4.94399	23.6751	4.78867	2.25962	0.213434	1
smr_5682_Retro/TSESSEBEII	7.46534	1.10668	13.824	12.4914	3.64287	0.213894	1
smr_3029_unclear/P-12_HM	4.58553	0	9.17106	Inf	Inf	0.214556	1
smr_8549_LINE/CR1-2_CQ	635.673	747.044	524.302	0.701836	-0.510795	0.215492	1
smr_2128_LTR/	200.659	116.828	284.49	2.43511	1.28399	0.21612	1
R=1486	21.7196	9.37071	34.0685	3.63564	1.86221	0.217025	1
R=208	666.574	812.722	520.426	0.640349	-0.643069	0.218603	1
R=2803	14.0442	4.98005	23.1084	4.64019	2.21419	0.218814	1
R=2122	5.78932	0	11.5786	Inf	Inf	0.219336	1
Sm_Perere-2	402.344	477.218	327.47	0.686207	-0.543284	0.219681	1
smr_4115_LTR/Perere_INT	5.1728	10.3456	0	0	#NAME?	0.220143	1
smr_8222_DNA/	4.56257	0	9.12514	Inf	Inf	0.220619	1
R=942	107.461	135.885	79.0357	0.581635	-0.781815	0.221159	1
R=144	250.216	186.3	314.132	1.68616	0.75374	0.2212	1
R=254	82.134	32.9604	131.308	3.9838	1.99414	0.221728	1
smr_4250_LTR/Gypsy35-LTR_DR	6.99017	0	13.9803	Inf	Inf	0.2229	1
smr_2620_LINE/	9.36952	2.21336	16.5257	7.46635	2.9004	0.223339	1
smr_2908_DNA/BEL-169_AA-LTR	4.59628	0	9.19256	Inf	Inf	0.22361	1
smr_1339_unclear/	4.68666	0	9.37332	Inf	Inf	0.223691	1
R=1378	8.25118	1.5879	14.9145	9.39257	3.23152	0.224708	1
smr_6799_LINE/	152.549	117.094	188.004	1.60558	0.683093	0.224764	1
R=688	28.5736	13.8099	43.3373	3.13814	1.64991	0.226978	1
R=2535	52.4339	72.4291	32.4387	0.447869	-1.15885	0.227924	1
R=529	9.05504	2.10518	16.0049	7.60263	2.9265	0.228699	1
R=636	35.1536	50.5591	19.7482	0.390596	-1.35625	0.229173	1
R=781	5.21039	0	10.4208	Inf	Inf	0.230122	1
R=2453	12.2951	21.0033	3.58693	0.17078	-2.54979	0.230469	1
smr_5446_LTR/	4.48293	0	8.96587	Inf	Inf	0.230643	1
R=1363	11.006	3.28398	18.7281	5.70287	2.51169	0.231308	1
R=202	77.8295	42.969	112.69	2.62259	1.39099	0.232467	1
smr_4755_Retro/	4.1743	8.3486	0	0	#NAME?	0.232662	1
smr_260_LINE/	8.29798	1.66002	14.936	8.99746	3.16952	0.232888	1
smr_6280_Retro/	4.15627	8.31254	0	0	#NAME?	0.233714	1
smr_5045_Retro/	5.01741	0	10.0348	Inf	Inf	0.234097	1
smr_7583_LTR/DNA9-16_Mad	1267.47	875.409	1659.53	1.89572	0.922746	0.235339	1
smr_8194_Retro/NONAUT-3	16.0443	6.64007	25.4486	3.83258	1.93831	0.235765	1
smr_8504_LINE/	51.7666	71.2752	32.258	0.452584	-1.14374	0.235896	1
R=1452	35.3768	50.8003	19.9534	0.39278	-1.34821	0.236083	1
R=1023	11.0011	3.32004	18.6822	5.62709	2.49239	0.236287	1
smr_4941_DNA/	4.45997	0	8.91995	Inf	Inf	0.237607	1
smr_5114_LINE/	4.82443	0	9.64886	Inf	Inf	0.238292	1
R=532	4.82443	0	9.64886	Inf	Inf	0.238292	1
R=828	11.9256	3.87337	19.9778	5.15772	2.36673	0.238322	1
smr_4178_DNA/	7.06952	0.51728	13.6218	26.3334	4.71882	0.23856	1
smr_49_Retro/	7.80684	1.10668	14.507	13.1086	3.71244	0.239232	1
R=1393	17.651	7.31404	27.9881	3.82662	1.93607	0.239655	1
smr_3932_LTR/Perere_INT	4.4033	0	8.8066	Inf	Inf	0.241265	1
R=1009	24.8462	5.1728	44.5196	8.60648	3.10542	0.241648	1
R=227	1323.1	1512.3	1133.9	0.749784	-0.415453	0.242421	1
smr_1048_DNA/	4.63145	0	9.26291	Inf	Inf	0.242727	1
smr_8304_LTR/	4.63145	0	9.26291	Inf	Inf	0.242727	1
R=1279	4.63145	0	9.26291	Inf	Inf	0.242727	1
smr_3258_Retro/	29.7162	8.01162	51.4209	6.41829	2.68219	0.242802	1
smr_1809_unclear/	4.13824	8.27648	0	0	#NAME?	0.243409	1
smr_6768_LINE/L1-17_XT	407.966	332.624	483.308	1.45301	0.539049	0.244412	1
R=2082	5.6004	0.553339	10.6475	19.2422	4.2662	0.246243	1
smr_8397_DNA/Perere_INT	66.3281	86.8284	45.8279	0.527799	-0.921939	0.246792	1
smr_1311_unclear/Saci-1_I	4.43848	0	8.87695	Inf	Inf	0.247428	1
smr_3967_LTR/	4.43848	0	8.87695	Inf	Inf	0.247428	1
smr_2655_unclear/	4.43848	0	8.87695	Inf	Inf	0.247428	1
smr_8256_LTR/PERERE-5	293.22	353.676	232.764	0.658127	-0.603562	0.248081	1
R=1927	27.3675	14.3993	40.3357	2.80123	1.48606	0.248107	1
R=434	4.28996	0	8.57992	Inf	Inf	0.24881	1
smr_525_DNA/	20.2517	3.65702	36.8464	10.0755	3.33278	0.249403	1
smr_7895_Retro/	4.19958	0	8.39915	Inf	Inf	0.24955	1
smr_4397_LTR/SmTRC1	38.0117	52.7128	23.3107	0.442221	-1.17716	0.249617	1
R=307	11.2057	1.07062	21.3408	19.9332	4.3171	0.249675	1
R=1983	6.70565	1.10668	12.3046	11.1185	3.47489	0.25027	1
R=1448	4.10919	0	8.21839	Inf	Inf	0.250953	1
smr_5538_DNA/	4.10919	0	8.21839	Inf	Inf	0.250953	1
smr_1145_LINE/	4.10919	0	8.21839	Inf	Inf	0.250953	1
R=41	44.0615	27.6073	60.5157	2.19202	1.13226	0.251594	1
R=1127	50.1569	66.9927	33.3211	0.497383	-1.00757	0.251892	1
R=986	5.57744	0.553339	10.6015	19.1592	4.25997	0.252528	1
smr_2569_LTR/Perere_INT	4.23329	0	8.46657	Inf	Inf	0.2527	1
R=256	172.235	213.762	130.708	0.611463	-0.709662	0.254559	1
smr_2242_LTR/	259.979	306.824	213.135	0.694649	-0.525645	0.255289	1
R=48	1378.31	1582.03	1174.59	0.742456	-0.429623	0.255388	1
R=677	4.17661	0	8.35323	Inf	Inf	0.256672	1
R=1090	22.2585	10.8989	33.6181	3.08453	1.62505	0.258692	1
Sm_Boudicca	420.821	493.217	348.425	0.706433	-0.501375	0.260046	1
smr_101_Retro/	4.99298	0	9.98596	Inf	Inf	0.260352	1
smr_2571_Retro/	4.99298	0	9.98596	Inf	Inf	0.260352	1
R=1601	3.8796	7.7592	0	0	#NAME?	0.260687	1
smr_7058_Retro/	3.8796	7.7592	0	0	#NAME?	0.260687	1
R=867	3.8796	7.7592	0	0	#NAME?	0.260687	1
R=2594	19.0721	29.4725	8.67176	0.294232	-1.76497	0.262612	1
R=1526	4.06327	0	8.12654	Inf	Inf	0.264868	1
smr_3997_LTR/	4.74333	0	9.48666	Inf	Inf	0.266536	1
R=1468	18.3611	8.5289	28.1932	3.30561	1.72492	0.26661	1
smr_1388_unclear/	133.701	163.624	103.777	0.634238	-0.656905	0.267926	1
smr_579_Retro/	4.09698	0	8.19396	Inf	Inf	0.268393	1
R=1087	4.09698	0	8.19396	Inf	Inf	0.268393	1
R=826	21.4469	10.7062	32.1876	3.00645	1.58806	0.268786	1
R=98	15.4309	24.7324	6.12935	0.247826	-2.0126	0.269804	1
R=1337	30.2019	5.69008	54.7137	9.61562	3.26538	0.270585	1
R=287	75.3743	53.4353	97.3133	1.82114	0.864845	0.271211	1
R=1194	10.5863	20.1739	0.998596	0.0494993	-4.33645	0.271735	1
R=502	20.3333	9.88799	30.7786	3.11273	1.63818	0.271769	1
R=1936	3.87337	7.74675	0	0	#NAME?	0.272048	1
R=848	126.915	156.179	97.6504	0.625248	-0.6775	0.274004	1
R=927	47.977	63.7448	32.2091	0.505282	-0.984838	0.274628	1
smr_5321_LTR/Saci-1_I	3.85955	0	7.71909	Inf	Inf	0.275036	1
smr_1739_Retro/CR1-40_HM	3.89326	0	7.78651	Inf	Inf	0.27783	1
smr_2975_DNA/	3.89326	0	7.78651	Inf	Inf	0.27783	1
Sm_Perere-3	813.15	687.216	939.084	1.36651	0.450491	0.278186	1
R=296	42.5936	25.5382	59.649	2.33568	1.22384	0.27852	1
R=1333	36.0221	22.9878	49.0563	2.13401	1.09357	0.27886	1
R=1077	5.98225	11.0792	0.885253	0.0799019	-3.64563	0.27996	1
smr_4376_Retro/DNA-2_EN	4.24403	0	8.48807	Inf	Inf	0.280401	1
smr_8197_unclear/	4.24403	0	8.48807	Inf	Inf	0.280401	1
smr_1947_DNA/	4.24403	0	8.48807	Inf	Inf	0.280401	1
smr_3895_LTR/Perere-3	4.01735	0	8.03469	Inf	Inf	0.28084	1
smr_7402_LTR/Perere-3	4.01735	0	8.03469	Inf	Inf	0.28084	1
smr_370_Retro/	3.92696	0	7.85393	Inf	Inf	0.281168	1
R=1013	3.92696	0	7.85393	Inf	Inf	0.281168	1
Sm_Perere-6	857.343	985.46	729.225	0.739985	-0.434432	0.281836	1
smr_1385_LTR/Saci-1_I	63.0997	86.4304	39.7689	0.460127	-1.1199	0.282166	1
R=746	3.83658	0	7.67317	Inf	Inf	0.282338	1
R=1139	3.83658	0	7.67317	Inf	Inf	0.282338	1
smr_4530_LTR/	3.83658	0	7.67317	Inf	Inf	0.282338	1
R=500	12.8067	4.98005	20.6334	4.14321	2.05075	0.283068	1
R=146	415.217	339.085	491.349	1.44904	0.5351	0.283125	1
R=859	10.711	3.87337	17.5487	4.5306	2.1797	0.283333	1
R=1128	80.221	59.2447	101.197	1.70812	0.772413	0.283734	1
R=2181	77.1793	97.1143	57.2444	0.589454	-0.76255	0.284669	1
smr_5426_unclear/EnSpm3_SB	3.87029	0	7.74059	Inf	Inf	0.285609	1
smr_6238_DNA/	23.242	12.1859	34.2982	2.81457	1.49292	0.286191	1
smr_5359_LTR/	3.65702	7.31404	0	0	#NAME?	0.286821	1
R=658	19.723	9.96011	29.4859	2.9604	1.56579	0.286857	1
R=682	58.4296	39.1192	77.74	1.98726	0.990779	0.288338	1
R=471	72.4506	32.095	112.806	3.51476	1.81343	0.288486	1
smr_5829_Retro/	15.4571	23.8782	7.0361	0.294667	-1.76284	0.288813	1
R=2225	21.5587	11.0432	32.0743	2.90444	1.53826	0.288901	1
R=371	50.6164	34.741	66.4917	1.91392	0.936532	0.28921	1
smr_366_Retro/	3.62096	7.24192	0	0	#NAME?	0.289394	1
smr_4270_DNA/	3.904	0	7.80801	Inf	Inf	0.289498	1
smr_878_DNA/	47.2381	13.882	80.5941	5.80566	2.53746	0.28984	1
smr_3547_LTR/Perere_INT	3.72324	0	7.44648	Inf	Inf	0.291652	1
smr_2378_Retro/	3.72324	0	7.44648	Inf	Inf	0.291652	1
Sm_alphaD3	30.0972	42.8969	17.2976	0.403237	-1.3103	0.292636	1
R=317	24.2092	13.2565	35.1619	2.65242	1.40731	0.292906	1
R=509	93.8261	116.29	71.3625	0.613661	-0.704486	0.293505	1
smr_5289_unclear/	147.228	179.803	114.654	0.637664	-0.649133	0.294071	1
R=343	3.93771	0	7.87543	Inf	Inf	0.294095	1
R=550	3.93771	0	7.87543	Inf	Inf	0.294095	1
smr_2774_LINE/	24.7433	11.6201	37.8665	3.2587	1.7043	0.294585	1
smr_7314_LTR/	3.75695	0	7.5139	Inf	Inf	0.294777	1
smr_293_DNA/	3.66657	0	7.33314	Inf	Inf	0.296464	1
smr_7499_LTR/	3.66657	0	7.33314	Inf	Inf	0.296464	1
smr_545_DNA/	3.66657	0	7.33314	Inf	Inf	0.296464	1
R=284	198.303	235.851	160.754	0.681593	-0.553017	0.296744	1
smr_521_Retro/	11.0199	18.4529	3.58693	0.194383	-2.36303	0.299272	1
R=1208	33.7954	47.2515	20.3393	0.430448	-1.21609	0.300253	1
smr_2538_Retro/Perere-3	5.42245	10.3456	0.499298	0.0482619	-4.37297	0.300932	1
R=1129	47.1459	61.856	32.4358	0.524376	-0.931325	0.302054	1
smr_6136_LTR/	3.82437	0	7.64874	Inf	Inf	0.302978	1
smr_2882_LINE/	186.6	107.507	265.693	2.4714	1.30533	0.303339	1
R=487	525.899	446.329	605.469	1.35655	0.439945	0.303534	1
smr_3950_LINE/	3.64361	0	7.28721	Inf	Inf	0.304348	1
R=2328	8.37439	2.1773	14.5715	6.69247	2.74254	0.304505	1
R=1238	69.1314	87.2611	51.0017	0.584472	-0.774793	0.305401	1
R=0	6.90762	1.62396	12.1913	7.50714	2.90826	0.306344	1
R=1290	20.2577	10.7783	29.7371	2.75897	1.46413	0.308584	1
R=685	3.58693	0	7.17387	Inf	Inf	0.30929	1
R=2839	60.0985	83.8801	36.3169	0.432962	-1.20769	0.311443	1
R=673	14.54	6.01461	23.0654	3.8349	1.93919	0.312087	1
R=1265	3.71103	0	7.42205	Inf	Inf	0.312237	1
smr_2462_DNA/	14.9906	25.0097	4.97148	0.198782	-2.33074	0.312371	1
smr_710_LINE/TART_DV	444.346	531.619	357.073	0.671671	-0.574173	0.313237	1
smr_2420_DNA/	30.0625	41.8748	18.2503	0.43583	-1.19816	0.313385	1
R=2232	61.9168	79.911	43.9226	0.549644	-0.86343	0.314017	1
smr_7337_LTR/	4.90517	9.31104	0.499298	0.0536243	-4.22097	0.314106	1
smr_1893_LTR/	3.53026	0	7.06053	Inf	Inf	0.314342	1
smr_5432_LTR/	12.6103	19.9091	5.31152	0.266789	-1.90623	0.314547	1
smr_2387_LINE/Saci-2_I	22.4594	11.8489	33.0699	2.79096	1.48076	0.315089	1
R=679	4.91887	0.553339	9.2844	16.7789	4.06857	0.315598	1
Sm_alphaD2	34.4537	47.637	21.2705	0.446512	-1.16323	0.316356	1
R=666	3.65435	0	7.30871	Inf	Inf	0.317013	1
R=22	233.736	192.698	274.774	1.42593	0.511907	0.317185	1
smr_7672_Retro/Perere_INT	3.74474	0	7.48947	Inf	Inf	0.317356	1
R=518	16.9632	8.30009	25.6264	3.08749	1.62643	0.317413	1
smr_1593_unclear/	169.674	200.278	139.071	0.694388	-0.526186	0.318941	1
R=2505	4.8622	0.553339	9.17106	16.574	4.05085	0.319293	1
smr_5784_LINE/	3.47359	0	6.94718	Inf	Inf	0.319506	1
smr_978_Retro/	58.1891	41.585	74.7931	1.79856	0.846841	0.320977	1
smr_4138_Retro/	3.36232	6.72464	0	0	#NAME?	0.321168	1
smr_3409_Retro/	19.4875	10.598	28.3769	2.67757	1.42092	0.321456	1
smr_415_Retro/	3.59768	0	7.19536	Inf	Inf	0.321891	1
R=932	12.0011	4.98005	19.0222	3.81967	1.93345	0.322908	1
R=501	9.87333	16.4323	3.31432	0.201695	-2.30975	0.323085	1
smr_3089_Retro/	29.25	41.6099	16.8902	0.405916	-1.30075	0.324655	1
R=3046	23.6252	13.1359	34.1145	2.59704	1.37687	0.325051	1
R=60	60.6272	44.256	76.9984	1.73984	0.798956	0.32704	1
R=258	79.8714	59.0047	100.738	1.70729	0.771707	0.327226	1
smr_1199_LINE/	36.3124	49.1764	23.4484	0.476823	-1.06847	0.329264	1
R=1241	9.49592	3.28398	15.7079	4.78318	2.25797	0.330218	1
R=274	1198.41	1395.5	1001.32	0.717535	-0.478878	0.331164	1
smr_1267_LTR/SmTRC1	72.8201	91.459	54.1812	0.59241	-0.755333	0.331711	1
smr_5249_DNA/Helitron-N3_ZM	3.57472	0	7.14944	Inf	Inf	0.331734	1
R=1947	3.57472	0	7.14944	Inf	Inf	0.331734	1
Sm_SR2-B	311.535	361.485	261.584	0.723638	-0.46666	0.331789	1
smr_4629_unclear/	13.1896	20.3418	6.0375	0.296803	-1.75242	0.332829	1
R=744	29.5915	40.1177	19.0652	0.47523	-1.0733	0.333327	1
smr_141_LTR/Helitron-2_SP	28.7313	16.6002	40.8623	2.46156	1.29957	0.334919	1
smr_1200_unclear/Saci-3_I	15.3446	25.491	5.19817	0.203922	-2.29391	0.335877	1
R=1769	4.70787	0.51728	8.89845	17.2024	4.10454	0.336742	1
R=303	19.5732	10.4538	28.6925	2.7447	1.45665	0.337868	1
smr_1174_LINE/	3.32004	6.64007	0	0	#NAME?	0.338181	1
smr_8201_LTR/	3.33729	0	6.67457	Inf	Inf	0.338732	1
R=1791	3.33729	0	6.67457	Inf	Inf	0.338732	1
R=77	593.719	674.741	512.696	0.759841	-0.396231	0.339093	1
R=753	4.90666	0.553339	9.25998	16.7347	4.06477	0.339643	1
smr_3044_unclear/	8.28461	2.7667	13.8025	4.98881	2.3187	0.339898	1
smr_2557_Retro/	11.2614	3.65702	18.8658	5.1588	2.36704	0.340181	1
R=2723	37.3279	49.9821	24.6737	0.493651	-1.01844	0.34111	1
R=2070	9.37764	3.32004	15.4352	4.64912	2.21696	0.341686	1
smr_2806_LTR/	3.46138	0	6.92275	Inf	Inf	0.341831	1
smr_2094_LTR/Saci-2_I	63.0528	78.8043	47.3014	0.600239	-0.736391	0.341993	1
R=1887	13.2107	6.01461	20.4067	3.39286	1.7625	0.342273	1
R=924	40.1562	26.8973	53.4151	1.98589	0.989789	0.342491	1
R=1174	60.2786	77.1095	43.4477	0.563455	-0.827628	0.342544	1
R=1322	69.8142	88.1763	51.4521	0.583514	-0.77716	0.342627	1
R=498	11.7929	4.65552	18.9303	4.06621	2.02369	0.342798	1
R=348	3.28061	0	6.56123	Inf	Inf	0.344269	1
smr_2982_LTR/	3.28061	0	6.56123	Inf	Inf	0.344269	1
smr_3933_LTR/	9.5247	3.32004	15.7294	4.73771	2.24419	0.34455	1
R=2704	10.7998	17.2866	4.31292	0.249495	-2.00292	0.345118	1
R=987	16.3625	24.3718	8.35323	0.342741	-1.54481	0.34524	1
R=664	117.95	145.582	90.3173	0.620388	-0.688758	0.346068	1
R=891	15.3294	22.9642	7.69466	0.335072	-1.57746	0.346149	1
R=1292	3.49509	0	6.99017	Inf	Inf	0.347452	1
smr_4324_DNA/	3.31432	0	6.62865	Inf	Inf	0.347907	1
R=469	73.9278	55.6486	92.207	1.65695	0.72853	0.348913	1
R=2691	25.632	35.8962	15.3678	0.428118	-1.22392	0.34917	1
smr_6233_LTR/SR1	11.8189	4.98005	18.6577	3.74649	1.90554	0.349695	1
smr_5951_LTR/	117.892	93.3714	142.412	1.52522	0.609021	0.351978	1
smr_3657_DNA/	3.34803	0	6.69607	Inf	Inf	0.352365	1
smr_5904_DNA/	3.34803	0	6.69607	Inf	Inf	0.352365	1
smr_7318_LINE/	32.3292	21.2321	43.4262	2.04531	1.03232	0.352387	1
smr_7315_Retro/	3.43841	0	6.87683	Inf	Inf	0.35256	1
smr_4198_LINE/	3.43841	0	6.87683	Inf	Inf	0.35256	1
R=869	245.157	204.393	285.921	1.39888	0.484273	0.353972	1
smr_6649_Retro/	14.5677	21.7133	7.42205	0.34182	-1.54869	0.354843	1
smr_4639_DNA/	7.49642	2.21336	12.7795	5.7738	2.52952	0.355013	1
R=649	105.162	128.559	81.7647	0.63601	-0.652879	0.356065	1
smr_2278_DNA/Gypsy-59_CQ-I	3.10368	6.20736	0	0	#NAME?	0.356296	1
smr_2778_nonLTR/	3.10368	6.20736	0	0	#NAME?	0.356296	1
R=705	3.38174	0	6.76349	Inf	Inf	0.357775	1
smr_8474_DNA/	3.38174	0	6.76349	Inf	Inf	0.357775	1
smr_8276_DNA/	3.29136	0	6.58272	Inf	Inf	0.357804	1
R=1302	3.20098	0	6.40196	Inf	Inf	0.359131	1
smr_7717_LINE/TRNA_ALA	379.131	246.302	511.959	2.07858	1.0556	0.359222	1
R=899	4.38586	0.553339	8.21839	14.8524	3.89262	0.35978	1
R=2529	28.0572	17.6596	38.4547	2.17755	1.12271	0.362438	1
R=112	19.6539	10.3456	28.9622	2.79947	1.48515	0.363037	1
smr_6211_Retro/	3.32507	0	6.65014	Inf	Inf	0.363102	1
smr_3136_DNA/	3.32507	0	6.65014	Inf	Inf	0.363102	1
smr_4983_Retro/	3.32507	0	6.65014	Inf	Inf	0.363102	1
R=234	3152.74	2746.52	3558.96	1.29581	0.373853	0.364804	1
smr_1114_Retro/	3.14431	0	6.28862	Inf	Inf	0.364931	1
smr_8078_LTR/Perere_INT	3.14431	0	6.28862	Inf	Inf	0.364931	1
smr_6552_DNA/	3.14431	0	6.28862	Inf	Inf	0.364931	1
smr_3916_LTR/	4.16531	7.83132	0.499298	0.0637566	-3.97128	0.365186	1
R=1671	25.186	34.5968	15.7753	0.455975	-1.13297	0.366556	1
smr_7134_Retro/	16.0066	6.08673	25.9264	4.25949	2.09068	0.366744	1
smr_3306_Retro/	15.247	22.4594	8.03469	0.357743	-1.483	0.367175	1
R=376	9.72001	2.73064	16.7094	6.11923	2.61335	0.367353	1
R=206	6.23102	1.5879	10.8741	6.84813	2.77571	0.367409	1
Sm_Perere	961.577	1081.27	841.881	0.778602	-0.361043	0.367542	1
smr_5494_Retro/	24.9422	15.1329	34.7515	2.29642	1.19939	0.36872	1
R=1294	9.54045	15.3132	3.7677	0.246042	-2.02302	0.368924	1
R=2331	42.0302	55.0953	28.9652	0.525729	-0.92761	0.369008	1
smr_3583_DNA/	3.17802	0	6.35604	Inf	Inf	0.369041	1
R=1040	5.29814	1.10668	9.4896	8.57484	3.10011	0.369057	1
R=684	7.36012	2.21336	12.5069	5.65064	2.49841	0.369261	1
smr_4022_LTR/	19.1698	11.0071	27.3324	2.48316	1.31218	0.369586	1
R=2560	5.12798	9.37071	0.885253	0.0944702	-3.404	0.369653	1
R=1913	13.9308	6.97706	20.8845	2.99332	1.58174	0.369817	1
R=2605	12.8467	21.8339	3.85955	0.176768	-2.50007	0.370436	1
smr_3216_DNA/	3.08764	0	6.17527	Inf	Inf	0.370863	1
smr_5737_LTR/PENELOPE_SM	3.08764	0	6.17527	Inf	Inf	0.370863	1
smr_4431_Retro/	3.08764	0	6.17527	Inf	Inf	0.370863	1
smr_3756_DNA/	3.08764	0	6.17527	Inf	Inf	0.370863	1
R=1837	12.1108	19.0909	5.13075	0.268754	-1.89564	0.372045	1
R=1354	33.4234	22.6272	44.2196	1.95427	0.966626	0.37469	1
smr_174_DNA/	6.84297	12.4147	1.27121	0.102395	-3.28778	0.375397	1
R=1098	5.46087	1.07062	9.85112	9.20133	3.20184	0.375593	1
R=1425	6.57427	11.1514	1.99719	0.179099	-2.48117	0.376048	1
smr_1850_Retro/	3.04337	6.08673	0	0	#NAME?	0.376814	1
R=1150	3.04337	6.08673	0	0	#NAME?	0.376814	1
smr_6170_DNA/	7.37321	1.62396	13.1225	8.08053	3.01445	0.376971	1
R=2493	13.9413	7.15735	20.7253	2.89566	1.53389	0.376989	1
R=1421	98.1178	119.308	76.9281	0.644788	-0.633103	0.377983	1
R=436	29.4944	14.2426	44.7463	3.14173	1.65156	0.378434	1
R=1416	16.0091	8.63707	23.381	2.70705	1.43672	0.379149	1
R=1826	11.4572	18.0563	4.85814	0.269055	-1.89403	0.380232	1
smr_4660_DNA/	3.24544	0	6.49087	Inf	Inf	0.380272	1
smr_2955_LTR/HARBINGER1_DR	4.43032	0.553339	8.3073	15.013	3.90814	0.381121	1
R=265	148.851	123.795	173.907	1.4048	0.490362	0.3828	1
R=637	84.0232	52.2689	115.778	2.21504	1.14733	0.383017	1
R=68	73.0679	96.8743	49.2615	0.508509	-0.975655	0.383974	1
R=1052	10.5927	4.90794	16.2775	3.31657	1.72969	0.38558	1
smr_8326_LTR/	3.09838	0	6.19677	Inf	Inf	0.38558	1
smr_5848_unclear/	57.889	44.0881	71.6898	1.62606	0.701378	0.385654	1
R=1480	4.13621	0.553339	7.71909	13.95	3.80219	0.386554	1
smr_4430_Retro/	3.008	0	6.01601	Inf	Inf	0.386847	1
smr_1746_unclear/	3.008	0	6.01601	Inf	Inf	0.386847	1
R=2367	6.96342	2.21336	11.7135	5.29218	2.40386	0.387221	1
smr_596_Retro/	83.9737	64.6699	103.278	1.597	0.67536	0.387241	1
smr_2096_LTR/	4.11819	0.51728	7.71909	14.9225	3.89941	0.387999	1
R=1085	3.13209	0	6.26419	Inf	Inf	0.391489	1
smr_4940_DNA/	2.8811	5.7622	0	0	#NAME?	0.391657	1
R=638	11.6834	5.38916	17.9777	3.3359	1.73807	0.392326	1
smr_5975_LTR/	2.95133	0	5.90266	Inf	Inf	0.393051	1
R=1443	2.95133	0	5.90266	Inf	Inf	0.393051	1
smr_4828_DNA/	2.95133	0	5.90266	Inf	Inf	0.393051	1
smr_3249_LTR/	2.95133	0	5.90266	Inf	Inf	0.393051	1
R=1569	2.84504	5.69008	0	0	#NAME?	0.395077	1
W23|smr_1254|HQ880229_DNA/W1	2.84504	5.69008	0	0	#NAME?	0.395077	1
R=55	17.255	25.4064	9.10364	0.358321	-1.48068	0.395709	1
R=1398	4.35069	0.553339	8.14804	14.7252	3.88022	0.39664	1
R=392	61.9205	77.5783	46.2628	0.596336	-0.745802	0.397065	1
R=1805	22.2258	31.421	13.0306	0.41471	-1.26983	0.397614	1
smr_4650_unclear/	2.89466	0	5.78932	Inf	Inf	0.399396	1
smr_5376_unclear/	2.89466	0	5.78932	Inf	Inf	0.399396	1
smr_5155_DNA/	2.89466	0	5.78932	Inf	Inf	0.399396	1
smr_639_LTR/	2.89466	0	5.78932	Inf	Inf	0.399396	1
smr_1481_LTR/	2.89466	0	5.78932	Inf	Inf	0.399396	1
smr_210_Retro/EnSpm1B_PT	2.89466	0	5.78932	Inf	Inf	0.399396	1
R=475	56.3648	42.4517	70.2779	1.65548	0.727248	0.399992	1
smr_3204_unclear/NONAUT-5	6.97416	2.21336	11.735	5.30189	2.40651	0.404754	1
smr_7964_LINE/Sola3-1_BF	257.291	292.69	221.893	0.758116	-0.39951	0.406177	1
R=120	95.5119	76.3025	114.721	1.50351	0.588332	0.408676	1
R=43	38.3402	27.5352	49.1452	1.78481	0.835774	0.410279	1
R=1754	18.5785	8.5289	28.6281	3.3566	1.747	0.41046	1
R=560	89.9083	70.9979	108.819	1.5327	0.616078	0.412122	1
R=807	41.2935	29.9898	52.5973	1.75384	0.810517	0.412877	1
R=304	7.28601	2.7667	11.8053	4.26694	2.0932	0.413249	1
R=1897	10.9518	5.1728	16.7309	3.23439	1.6935	0.413691	1
smr_700_unclear/TRNA_GLY	730.667	804.494	656.84	0.816463	-0.29254	0.413928	1
R=424	21.5755	29.5322	13.6188	0.461152	-1.11669	0.414153	1
R=50	83.9762	65.5602	102.392	1.56181	0.643215	0.414811	1
R=1964	8.85856	3.80126	13.9159	3.66086	1.87218	0.415737	1
R=881	2.99579	0	5.99158	Inf	Inf	0.416015	1
smr_794_Retro/	2.99579	0	5.99158	Inf	Inf	0.416015	1
smr_3973_LINE/Polinton-2_XT	2.99579	0	5.99158	Inf	Inf	0.416015	1
smr_229_DNA/	2.99579	0	5.99158	Inf	Inf	0.416015	1
smr_851_LTR/	2.99579	0	5.99158	Inf	Inf	0.416015	1
R=271	2.99579	0	5.99158	Inf	Inf	0.416015	1
smr_6446_DNA/	2.99579	0	5.99158	Inf	Inf	0.416015	1
smr_2058_unclear/	2.99579	0	5.99158	Inf	Inf	0.416015	1
smr_4236_DNA/	2.99579	0	5.99158	Inf	Inf	0.416015	1
R=1247	25.7364	16.8775	34.5952	2.04978	1.03547	0.416163	1
smr_3508_LINE/	2.81503	0	5.63005	Inf	Inf	0.416578	1
smr_829_DNA/	2.81503	0	5.63005	Inf	Inf	0.416578	1
smr_4047_Retro/	37.1392	26.5852	47.6932	1.79398	0.843162	0.417648	1
R=28	25.0171	16.3242	33.71	2.06503	1.04617	0.418728	1
smr_3939_DNA/Perere_INT	2.7667	5.53339	0	0	#NAME?	0.419617	1
smr_4127_LTR/	2.7667	5.53339	0	0	#NAME?	0.419617	1
R=69	3.92028	0.553339	7.28721	13.1695	3.71913	0.420759	1
smr_3374_LTR/	16.6033	8.82982	24.3767	2.76072	1.46505	0.420882	1
R=1315	20.442	27.5837	13.3003	0.482179	-1.05236	0.421305	1
R=1367	6.43299	2.10518	10.7608	5.11158	2.35377	0.421838	1
R=2354	10.495	15.9511	5.0389	0.315897	-1.66248	0.422958	1
R=1862	38.4424	50.4161	26.4687	0.525004	-0.9296	0.423141	1
smr_3128_DNA/	2.75835	0	5.51671	Inf	Inf	0.423203	1
smr_5029_Retro/	2.75835	0	5.51671	Inf	Inf	0.423203	1
smr_4121_unclear/	2.75835	0	5.51671	Inf	Inf	0.423203	1
smr_7091_LINE/	2.75835	0	5.51671	Inf	Inf	0.423203	1
R=1991	5.54632	1.10668	9.98596	9.02336	3.17367	0.424846	1
R=728	55.4265	41.0802	69.7728	1.69845	0.764221	0.4253	1
R=553	60.8385	47.7203	73.9567	1.5498	0.632079	0.425385	1
R=570	23.4206	31.5652	15.276	0.483949	-1.04707	0.425634	1
R=205	23.9113	16.1314	31.6913	1.96457	0.974213	0.426973	1
R=463	15.2371	8.63707	21.8372	2.52831	1.33817	0.427174	1
smr_8159_LTR/	2.79206	0	5.58413	Inf	Inf	0.428184	1
smr_3265_DNA/	2.79206	0	5.58413	Inf	Inf	0.428184	1
R=320	435.701	381.142	490.261	1.2863	0.363222	0.428526	1
R=1297	40.5949	29.0274	52.1625	1.79701	0.845599	0.429193	1
R=2498	38.3746	49.4412	27.308	0.552332	-0.856392	0.429935	1
R=2477	38.9512	57.3794	20.523	0.357672	-1.48329	0.429949	1
smr_7996_DNA/	2.70168	0	5.40336	Inf	Inf	0.42998	1
smr_7496_DNA/	2.70168	0	5.40336	Inf	Inf	0.42998	1
smr_904_DNA/	2.70168	0	5.40336	Inf	Inf	0.42998	1
R=1410	8.25989	3.28398	13.2358	4.03042	2.01093	0.430281	1
R=209	2.64049	5.28098	0	0	#NAME?	0.432226	1
R=306	2.64049	5.28098	0	0	#NAME?	0.432226	1
R=333	6.57511	2.14124	11.009	5.14141	2.36216	0.433532	1
R=1038	3.61197	6.72464	0.499298	0.074249	-3.75148	0.43409	1
R=630	98.7494	79.3714	118.127	1.48829	0.573654	0.434241	1
R=1310	2.82577	0	5.65155	Inf	Inf	0.434458	1
smr_2666_LTR/SR2	9.71263	14.7723	4.65295	0.314978	-1.66668	0.4353	1
R=2204	3.84064	0.553339	7.12794	12.8817	3.68725	0.436736	1
R=1080	33.962	43.3421	24.5819	0.56716	-0.818172	0.437916	1
smr_2263_LTR/	2.7691	0	5.5382	Inf	Inf	0.440876	1
smr_4312_Retro/	2.67872	0	5.35744	Inf	Inf	0.441531	1
R=419	21.44	10.7783	32.1016	2.97836	1.57452	0.442182	1
R=223	34.2084	24.6964	43.7203	1.77031	0.824006	0.442376	1
Sm_SR-ABC	298.516	342.153	254.878	0.744925	-0.424832	0.4425	1
R=1389	4.69624	1.10668	8.28581	7.4871	2.90441	0.443102	1
R=1219	7.21971	2.65852	11.7809	4.43137	2.14775	0.444096	1
R=967	21.649	28.7264	14.5715	0.50725	-0.97923	0.444414	1
smr_6621_LINE/ERV46_MD_I	6.82159	1.66002	11.9832	7.21869	2.85174	0.444906	1
R=1678	35.8998	25.9473	45.8524	1.76714	0.821413	0.446792	1
smr_6837_Retro/Saci-1_I	2.71243	0	5.42486	Inf	Inf	0.447437	1
R=129	94.9179	73.1516	116.684	1.5951	0.67365	0.447578	1
R=1015	43.9049	33.2613	54.5486	1.64	0.713696	0.447787	1
R=2961	3.96473	0.553339	7.37613	13.3302	3.73663	0.448089	1
R=1388	2.62205	0	5.2441	Inf	Inf	0.448434	1
smr_5867_LINE/	2.62205	0	5.2441	Inf	Inf	0.448434	1
R=428	40.1168	30.3379	49.8956	1.64466	0.71779	0.449533	1
smr_895_unclear/tRNA-Gln-CAA	82.9056	96.6082	69.2031	0.716328	-0.481308	0.450228	1
R=2066	31.6635	22.8075	40.5194	1.77658	0.829101	0.451279	1
R=8	16.7283	10.1889	23.2677	2.28363	1.19133	0.452073	1
smr_4306_unclear/L1-2a_MD	188.641	224.712	152.57	0.678959	-0.558604	0.453259	1
R=169	20.3608	27.7155	13.0062	0.469275	-1.09149	0.45368	1
R=1828	40.6164	29.8207	51.4121	1.72404	0.785795	0.454225	1
smr_7557_unclear/	2.74614	0	5.49228	Inf	Inf	0.45488	1
smr_2070_DNA/	2.74614	0	5.49228	Inf	Inf	0.45488	1
smr_6353_LTR/	2.74614	0	5.49228	Inf	Inf	0.45488	1
smr_4375_unclear/	2.74614	0	5.49228	Inf	Inf	0.45488	1
smr_7294_DNA/	2.74614	0	5.49228	Inf	Inf	0.45488	1
smr_8158_Retro/BEL5-I_DR	18.6542	11.1153	26.1931	2.35649	1.23664	0.455151	1
smr_7637_Retro/	2.56538	0	5.13075	Inf	Inf	0.455494	1
smr_7492_LTR/	2.56538	0	5.13075	Inf	Inf	0.455494	1
smr_955_Retro/	2.56538	0	5.13075	Inf	Inf	0.455494	1
R=715	29.4329	20.4139	38.4518	1.88361	0.913501	0.456608	1
smr_2208_LINE/	12.6881	7.19341	18.1829	2.52771	1.33783	0.458865	1
R=1032	5.56259	1.66002	9.46517	5.70185	2.51143	0.45973	1
R=1033	33.2155	22.7839	43.6471	1.91569	0.937867	0.460266	1
smr_903_LINE/PERERE-2	2.59909	0	5.19817	Inf	Inf	0.461	1
R=346	2.5087	0	5.01741	Inf	Inf	0.462718	1
smr_4409_Retro/	2.5087	0	5.01741	Inf	Inf	0.462718	1
smr_8091_DNA/	2.5087	0	5.01741	Inf	Inf	0.462718	1
smr_6192_LTR/	2.5087	0	5.01741	Inf	Inf	0.462718	1
R=1742	2.5087	0	5.01741	Inf	Inf	0.462718	1
R=476	2.5087	0	5.01741	Inf	Inf	0.462718	1
smr_723_Retro/	2.5087	0	5.01741	Inf	Inf	0.462718	1
smr_1921_LTR/	2.5087	0	5.01741	Inf	Inf	0.462718	1
smr_4449_LTR/	2.5087	0	5.01741	Inf	Inf	0.462718	1
R=2952	46.7266	57.4765	35.9768	0.62594	-0.675904	0.463415	1
smr_1309_unclear/	33.0845	21.196	44.973	2.12176	1.08526	0.465207	1
smr_7322_LTR/Copia16-NVi_I	4.25933	7.74675	0.771909	0.099643	-3.32709	0.466363	1
R=1008	2.49003	4.98005	0	0	#NAME?	0.466932	1
R=2079	35.0484	45.3987	24.6982	0.544028	-0.878248	0.467237	1
R=2765	4.65032	1.10668	8.19396	7.4041	2.88832	0.467506	1
smr_4386_Retro/	2.54241	0	5.08483	Inf	Inf	0.468012	1
R=1392	2.54241	0	5.08483	Inf	Inf	0.468012	1
smr_4282_LTR/	2.6328	0	5.26559	Inf	Inf	0.468032	1
R=1831	16.3421	10.3692	22.315	2.15205	1.10571	0.468604	1
R=492	61.049	73.2958	48.8022	0.665826	-0.586783	0.468993	1
smr_2684_DNA/	9.84466	4.98005	14.7093	2.95364	1.56249	0.47206	1
smr_5917_unclear/	4.41054	1.03456	7.78651	7.52639	2.91196	0.473429	1
R=607	13.3617	7.90344	18.8199	2.38123	1.25171	0.473794	1
R=896	25.6792	17.8996	33.4588	1.86925	0.902459	0.475584	1
R=1501	37.4004	27.9928	46.808	1.67214	0.741699	0.477835	1
R=1029	6.3156	2.21336	10.4178	4.7068	2.23475	0.479472	1
R=819	22.3732	29.2437	15.5027	0.53012	-0.91561	0.48135	1
smr_4388_LTR/EnSpm1_SB	82.9466	104.489	61.4039	0.587657	-0.766953	0.481458	1
smr_7367_Retro/	2.51945	0	5.0389	Inf	Inf	0.481772	1
R=403	13.6065	7.60251	19.6104	2.57946	1.36707	0.481853	1
R=1461	6.62744	2.7667	10.4882	3.79087	1.92253	0.481882	1
smr_5341_unclear/	2.32776	4.65552	0	0	#NAME?	0.484803	1
smr_3137_Retro/EnSpm-43_SBi	2.32776	4.65552	0	0	#NAME?	0.484803	1
smr_3674_LTR/U2	20.5064	27.054	13.9589	0.515963	-0.95466	0.486055	1
smr_8082_DNA/Copia-3_LBS-I	2.46278	0	4.92556	Inf	Inf	0.488873	1
R=1935	5.07316	1.5879	8.55842	5.38977	2.43022	0.488996	1
smr_161_DNA/	2.3724	0	4.7448	Inf	Inf	0.490028	1
smr_3132_unclear/PERERE-2	2.3724	0	4.7448	Inf	Inf	0.490028	1
smr_4014_Retro/	2.3724	0	4.7448	Inf	Inf	0.490028	1
smr_7805_Retro/Saci-3_I	5.88519	2.21336	9.55702	4.31788	2.11032	0.490037	1
R=1331	7.70268	3.10368	12.3017	3.96358	1.9868	0.49122	1
R=110	116.631	98.6065	134.656	1.36559	0.449525	0.49154	1
R=2547	10.1618	16.0108	4.31292	0.269376	-1.89231	0.492799	1
smr_8531_LTR/tRNA-Leu-TTG	648.417	509.113	787.72	1.54724	0.629699	0.494654	1
smr_3747_LINE/Saci-2_I	92.1838	106.557	77.8104	0.730222	-0.453592	0.495134	1
R=1262	135.222	156.467	113.977	0.728439	-0.45712	0.495557	1
R=61	2.40611	0	4.81222	Inf	Inf	0.496135	1
smr_1002_unclear/	3.29301	6.08673	0.499298	0.0820306	-3.60769	0.496248	1
smr_5327_LTR/	3.52704	0.51728	6.5368	12.6369	3.65957	0.496861	1
R=577	2.49649	0	4.99298	Inf	Inf	0.497051	1
smr_1561_DNA/	2.49649	0	4.99298	Inf	Inf	0.497051	1
smr_4065_LTR/	2.49649	0	4.99298	Inf	Inf	0.497051	1
smr_4638_DNA/	2.31573	0	4.63145	Inf	Inf	0.49771	1
smr_1614_Retro/	2.31573	0	4.63145	Inf	Inf	0.49771	1
smr_6740_Retro/	2.31573	0	4.63145	Inf	Inf	0.49771	1
smr_6186_LTR/	2.31573	0	4.63145	Inf	Inf	0.49771	1
smr_2380_Retro/	2.31573	0	4.63145	Inf	Inf	0.49771	1
R=1892	2.31573	0	4.63145	Inf	Inf	0.49771	1
smr_6706_DNA/	2.31573	0	4.63145	Inf	Inf	0.49771	1
R=1750	2.31573	0	4.63145	Inf	Inf	0.49771	1
smr_6209_unclear/	2.31573	0	4.63145	Inf	Inf	0.49771	1
smr_1350_Retro/	2.31573	0	4.63145	Inf	Inf	0.49771	1
R=2262	2.31573	0	4.63145	Inf	Inf	0.49771	1
smr_2468_Retro/	6.49114	2.7667	10.2156	3.69234	1.88454	0.49921	1
R=997	12.8903	7.5304	18.2503	2.42355	1.27712	0.499267	1
smr_7549_DNA/NONAUT-5	5.9189	2.21336	9.62444	4.34834	2.12047	0.499661	1
R=1426	8.631	4.39066	12.8713	2.93153	1.55165	0.500447	1
Sm_Perere-9	4.52969	1.07062	7.98877	7.46182	2.89953	0.500763	1
smr_5355_Retro/SmTRC1	36.7068	48.5621	24.8516	0.511748	-0.966494	0.501133	1
R=66	20.1979	13.1123	27.2836	2.08076	1.05711	0.501277	1
smr_8218_LINE/TAHRE	54.347	43.066	65.6279	1.52389	0.607759	0.501355	1
smr_1296_Retro/	28.0405	21.0754	35.0056	1.66097	0.732025	0.501809	1
smr_8195_LTR/	25.1461	16.9496	33.3426	1.96716	0.976112	0.501899	1
R=851	33.8578	43.0175	24.6982	0.574142	-0.800521	0.502125	1
R=2410	5.6585	2.21336	9.10364	4.11305	2.04021	0.502492	1
R=1124	2.34944	0	4.69887	Inf	Inf	0.503563	1
R=470	15.8412	21.7854	9.89705	0.454296	-1.13829	0.503682	1
smr_5963_unclear/	8.13346	3.87337	12.3935	3.19967	1.67792	0.503834	1
R=1173	27.1623	36.641	17.6836	0.482616	-1.05105	0.504041	1
smr_3873_unclear/	2.43982	0	4.87964	Inf	Inf	0.504058	1
R=528	9.19831	4.98005	13.4166	2.69406	1.42978	0.504322	1
R=1853	30.4775	37.9168	23.0381	0.607594	-0.718819	0.505267	1
R=2847	30.2611	37.4841	23.0381	0.614608	-0.702261	0.505492	1
R=461	5.60183	2.21336	8.9903	4.06184	2.02213	0.505687	1
smr_6865_DNA/	31.3979	38.5784	24.2174	0.627746	-0.671746	0.505932	1
R=1685	30.8286	37.8932	23.764	0.627132	-0.67316	0.506478	1
R=46	10.0286	5.46127	14.5959	2.67262	1.41826	0.5094	1
R=36	12.4885	7.74675	17.2302	2.22418	1.15327	0.509527	1
R=187	2.29277	0	4.58553	Inf	Inf	0.511162	1
R=635	2.29277	0	4.58553	Inf	Inf	0.511162	1
R=2101	2.29277	0	4.58553	Inf	Inf	0.511162	1
smr_5815_LTR/SmTRC1	2.38315	0	4.76629	Inf	Inf	0.511222	1
smr_7541_LTR/	2.38315	0	4.76629	Inf	Inf	0.511222	1
smr_4266_unclear/	3.09469	5.69008	0.499298	0.0877488	-3.51048	0.51124	1
R=1865	3.09469	5.69008	0.499298	0.0877488	-3.51048	0.51124	1
R=281	3.09469	5.69008	0.499298	0.0877488	-3.51048	0.51124	1
R=178	7.58679	11.6326	3.54101	0.304405	-1.71594	0.511384	1
R=2319	138.221	157.249	119.193	0.757991	-0.399748	0.512962	1
R=785	9.91525	5.46127	14.3692	2.63111	1.39567	0.513	1
R=299	7.04535	3.28398	10.8067	3.29074	1.71841	0.513766	1
R=24	34.4853	42.5724	26.3983	0.620081	-0.689472	0.513794	1
R=380	47.3667	38.301	56.4324	1.47339	0.55914	0.514335	1
smr_6063_LINE/	3.03802	5.69008	0.385955	0.0678293	-3.88195	0.515674	1
smr_5275_Retro/	3.03802	5.69008	0.385955	0.0678293	-3.88195	0.515674	1
smr_6478_Retro/	3.74828	6.72464	0.771909	0.114788	-3.12295	0.515918	1
R=1868	47.6709	57.5486	37.7933	0.656719	-0.606652	0.516264	1
R=615	118.358	100.339	136.378	1.35918	0.442732	0.517256	1
R=908	2.23609	0	4.47219	Inf	Inf	0.518938	1
smr_2382_unclear/	2.23609	0	4.47219	Inf	Inf	0.518938	1
smr_8081_Retro/	2.23609	0	4.47219	Inf	Inf	0.518938	1
W33|smr_2117|HQ880239_LTR/	2.21336	4.42671	0	0	#NAME?	0.519079	1
smr_8481_DNA/	2.21336	4.42671	0	0	#NAME?	0.519079	1
smr_767_LTR/	2.21336	4.42671	0	0	#NAME?	0.519079	1
smr_7312_LTR/Perere_INT	2.21336	4.42671	0	0	#NAME?	0.519079	1
smr_8282_DNA/piggyBac-15_SM	94.5826	110.01	79.1549	0.719523	-0.474888	0.519144	1
smr_4195_LTR/	190.026	148.877	231.174	1.55278	0.634858	0.519363	1
R=145	6.5846	10.5134	2.65576	0.252606	-1.98504	0.520572	1
R=1119	29.163	21.4609	36.865	1.71778	0.780541	0.520734	1
R=364	13.5641	8.85343	18.2747	2.06414	1.04554	0.521142	1
R=2979	2.19533	4.39066	0	0	#NAME?	0.521181	1
smr_7658_LTR/	17.5789	11.7768	23.381	1.98534	0.989389	0.521781	1
R=175	430.913	473.035	388.791	0.821908	-0.282951	0.523089	1
R=2141	9.9361	5.20886	14.6633	2.81508	1.49317	0.523607	1
R=2667	126.064	143.402	108.727	0.758196	-0.399358	0.523965	1
smr_3863_LINE/SACI-6	8.60827	4.21036	13.0062	3.08909	1.62718	0.524084	1
smr_7788_Retro/ERV46_MD_I	34.4062	26.6573	42.155	1.58137	0.661173	0.526459	1
R=1995	4.50898	7.74675	1.27121	0.164096	-2.60739	0.526815	1
smr_3432_LTR/Perere_INT	2.17942	0	4.35884	Inf	Inf	0.526895	1
R=1286	5.04292	1.55184	8.53399	5.49927	2.45924	0.527035	1
R=1499	43.5428	34.3319	52.7536	1.53658	0.619719	0.527116	1
smr_44_Retro/	6.38854	2.7667	10.0104	3.61817	1.85526	0.527573	1
R=2452	25.4679	33.2738	17.6621	0.53081	-0.913732	0.527637	1
smr_5407_LTR/	5.40885	2.21336	8.60434	3.88746	1.95883	0.527774	1
R=980	4.81858	1.62396	8.0132	4.93436	2.30286	0.528003	1
R=39	37.5674	29.1231	46.0116	1.5799	0.659836	0.528823	1
R=345	70.9136	82.7635	59.0637	0.713645	-0.486722	0.530408	1
smr_1882_LTR/	29.6605	36.3289	22.9921	0.632888	-0.659979	0.5307	1
R=186	91.6633	79.2009	104.126	1.3147	0.394736	0.532129	1
R=844	18.9896	12.9196	25.0597	1.93967	0.955812	0.532846	1
R=2303	6.47126	10.5134	2.42907	0.231044	-2.11376	0.533025	1
R=409	2.21313	0	4.42626	Inf	Inf	0.533698	1
R=1822	261.392	292.111	230.672	0.789671	-0.340676	0.533816	1
smr_2220_LTR/	3.81933	6.64007	0.998596	0.150389	-2.73323	0.533892	1
smr_929_LTR/	388.244	422.595	353.893	0.837428	-0.255963	0.534063	1
smr_6521_LTR/	29.9232	37.7365	22.1098	0.585899	-0.771275	0.534095	1
smr_6599_Retro/SACI-7	2.12275	0	4.2455	Inf	Inf	0.535039	1
smr_3494_Retro/	2.12275	0	4.2455	Inf	Inf	0.535039	1
smr_1612_DNA/	2.12275	0	4.2455	Inf	Inf	0.535039	1
smr_3860_unclear/	2.12275	0	4.2455	Inf	Inf	0.535039	1
smr_1417_LTR/Perere-3	2.12275	0	4.2455	Inf	Inf	0.535039	1
smr_2072_LINE/hAT-41_SM	2.12275	0	4.2455	Inf	Inf	0.535039	1
smr_6113_DNA/	2.12275	0	4.2455	Inf	Inf	0.535039	1
smr_632_Retro/	2.12275	0	4.2455	Inf	Inf	0.535039	1
smr_8373_LTR/	2.12275	0	4.2455	Inf	Inf	0.535039	1
R=445	2.12275	0	4.2455	Inf	Inf	0.535039	1
smr_5483_DNA/Perere_INT	2.12275	0	4.2455	Inf	Inf	0.535039	1
smr_3329_Retro/	2.12275	0	4.2455	Inf	Inf	0.535039	1
smr_5139_Retro/	2.12275	0	4.2455	Inf	Inf	0.535039	1
smr_6826_SINE/	2.12275	0	4.2455	Inf	Inf	0.535039	1
R=301	9.44127	5.53339	13.3491	2.41247	1.27051	0.535943	1
smr_7649_unclear/	3.09169	0.553339	5.63005	10.1747	3.34691	0.537533	1
R=1136	75.0492	88.1278	61.9706	0.70319	-0.508013	0.538181	1
R=1147	3.07367	0.51728	5.63005	10.8839	3.44413	0.539331	1
R=1339	3.01635	5.53339	0.499298	0.0902336	-3.47019	0.539762	1
R=2363	12.5716	7.71069	17.4324	2.26081	1.17684	0.539919	1
R=168	18.5337	13.0277	24.0396	1.84526	0.883827	0.540885	1
smr_7417_DNA/	2.15646	0	4.31292	Inf	Inf	0.541536	1
R=1745	2.15646	0	4.31292	Inf	Inf	0.541536	1
smr_2452_LTR/	2.15646	0	4.31292	Inf	Inf	0.541536	1
smr_6570_DNA/	2.24684	0	4.49368	Inf	Inf	0.542686	1
smr_8313_Retro/	2.24684	0	4.49368	Inf	Inf	0.542686	1
R=1591	2.24684	0	4.49368	Inf	Inf	0.542686	1
R=946	2.24684	0	4.49368	Inf	Inf	0.542686	1
smr_6868_LINE/	2.24684	0	4.49368	Inf	Inf	0.542686	1
R=998	21.6901	15.6862	27.6939	1.76549	0.82007	0.54303	1
smr_2203_Retro/	3.03502	0.553339	5.51671	9.96985	3.31757	0.543216	1
smr_8345_LTR/	5.85001	2.21336	9.48666	4.2861	2.09966	0.543639	1
R=408	81.1191	69.1215	93.1167	1.34714	0.429905	0.543666	1
smr_2270_Retro/Gypsy120-LTR_DR	212.633	233.539	191.727	0.820961	-0.284615	0.543709	1
R=2826	11.4219	7.15735	15.6864	2.19164	1.13201	0.544008	1
R=108	15.4831	10.5134	20.4527	1.94538	0.960053	0.544257	1
R=137	272.282	243.644	300.92	1.23508	0.30461	0.544363	1
Sm_Perere-9_2	3.01699	0.51728	5.51671	10.6648	3.41479	0.545044	1
R=631	27.1424	20.823	33.4618	1.60696	0.684336	0.54539	1
R=1163	6.09674	9.31104	2.88244	0.309573	-1.69165	0.545892	1
R=119	501.419	541.949	460.889	0.85043	-0.233736	0.547399	1
R=641	67.9519	79.3825	56.5213	0.712012	-0.490026	0.548207	1
R=1496	30.9439	38.3259	23.5618	0.614774	-0.701872	0.548577	1
smr_7416_DNA/	2.09979	0	4.19958	Inf	Inf	0.549556	1
smr_7024_Retro/SmTRC1	2.09979	0	4.19958	Inf	Inf	0.549556	1
smr_3924_Retro/	2.09979	0	4.19958	Inf	Inf	0.549556	1
smr_3461_LTR/	3.54631	6.20736	0.885253	0.142613	-2.80982	0.549943	1
R=1261	5.93517	2.7667	9.10364	3.29044	1.71828	0.550098	1
R=158	107.198	93.4933	120.902	1.29317	0.370908	0.551411	1
smr_7478_LINE/Saci-2_I	48.3128	60.6274	35.9983	0.593764	-0.752039	0.551421	1
R=808	30.6387	22.5315	38.7459	1.71963	0.7821	0.552318	1
R=1321	84.6118	70.3724	98.8513	1.40469	0.490249	0.552477	1
smr_2787_LTR/	6.71579	9.9365	3.49509	0.351742	-1.50741	0.552571	1
smr_5846_LINE/	6.87563	2.7667	10.9846	3.97028	1.98924	0.553594	1
R=3	554.474	498.97	609.979	1.22248	0.289808	0.554134	1
R=1649	5.67496	8.85343	2.49649	0.28198	-1.82633	0.55436	1
R=2634	5.36293	2.21336	8.5125	3.84597	1.94335	0.554741	1
smr_7888_Retro/	3.95804	1.10668	6.80941	6.15302	2.62129	0.555131	1
R=237	66.371	78.4201	54.3219	0.692704	-0.52969	0.555809	1
R=520	7.06191	3.32004	10.8038	3.25412	1.70227	0.556438	1
smr_5159_Retro/	2.04312	0	4.08623	Inf	Inf	0.557764	1
smr_3170_Retro/	2.04312	0	4.08623	Inf	Inf	0.557764	1
smr_5866_DNA/	2.04312	0	4.08623	Inf	Inf	0.557764	1
smr_1299_LTR/	2.1335	0	4.267	Inf	Inf	0.557885	1
R=515	5.30625	2.21336	8.39915	3.79476	1.92401	0.55792	1
R=359	13.3252	8.85343	17.7969	2.01017	1.00732	0.558844	1
R=86	52.9843	44.292	61.6765	1.3925	0.477673	0.56146	1
Sm_SR2-A	103.631	117.058	90.2039	0.770591	-0.375963	0.562334	1
R=1734	12.6207	17.2741	7.96727	0.461225	-1.11646	0.563132	1
R=294	134.167	118.381	149.954	1.2667	0.341077	0.563346	1
smr_3886_Retro/	9.05531	5.53339	12.5772	2.27297	1.18458	0.564042	1
smr_530_Retro/	2.07683	0	4.15365	Inf	Inf	0.565745	1
smr_6678_Retro/	1.98644	0	3.97289	Inf	Inf	0.566165	1
R=792	1.98644	0	3.97289	Inf	Inf	0.566165	1
smr_8098_Retro/	1.98644	0	3.97289	Inf	Inf	0.566165	1
smr_880_DNA/	1.98644	0	3.97289	Inf	Inf	0.566165	1
smr_5028_Retro/HATORY	1.98644	0	3.97289	Inf	Inf	0.566165	1
smr_4973_DNA/	12.1416	16.7693	7.5139	0.448074	-1.15819	0.566845	1
R=1256	5.27314	8.27648	2.2698	0.274247	-1.86645	0.567256	1
smr_3571_nonLTR/Gypsy-5_BM-I	50.7747	41.8027	59.7467	1.42926	0.515265	0.567923	1
R=216	24.2957	18.1284	30.463	1.6804	0.748808	0.56944	1
smr_3472_LTR/SmTRC1	65.9374	75.4482	56.4265	0.747885	-0.419112	0.56946	1
smr_7798_DNA/	6.265	9.82832	2.70168	0.274887	-1.86309	0.569554	1
R=2741	50.6853	58.8356	42.5351	0.722949	-0.468034	0.571168	1
smr_4405_LINE/	9.19209	5.1728	13.2114	2.55401	1.35276	0.571447	1
R=2017	5.58233	2.1773	8.98737	4.12776	2.04536	0.571646	1
R=1132	878.311	709.09	1047.53	1.47729	0.562955	0.57172	1
R=283	189.981	172.274	207.687	1.20556	0.269709	0.57181	1
R=6	6687.5	7113.07	6261.93	0.880341	-0.183866	0.572309	1
R=591	16.3514	22.9406	9.76221	0.425542	-1.23263	0.572828	1
R=960	15.0795	10.4538	19.7052	1.88498	0.91455	0.573193	1
smr_4505_DNA/	99.6879	81.6431	117.733	1.44204	0.528113	0.573867	1
smr_2268_LINE/	1.92977	0	3.85955	Inf	Inf	0.574767	1
smr_5016_Retro/	1.92977	0	3.85955	Inf	Inf	0.574767	1
smr_4877_DNA/SACI-7	1.92977	0	3.85955	Inf	Inf	0.574767	1
smr_8230_DNA/	1.92977	0	3.85955	Inf	Inf	0.574767	1
smr_1802_LTR/	1.92977	0	3.85955	Inf	Inf	0.574767	1
smr_5515_Retro/SmTRC1	1.92977	0	3.85955	Inf	Inf	0.574767	1
smr_6214_unclear/	1.92977	0	3.85955	Inf	Inf	0.574767	1
smr_1874_Retro/	1.92977	0	3.85955	Inf	Inf	0.574767	1
R=2780	1.92977	0	3.85955	Inf	Inf	0.574767	1
smr_2105_DNA/	1.92977	0	3.85955	Inf	Inf	0.574767	1
smr_6362_DNA/	1.92977	0	3.85955	Inf	Inf	0.574767	1
smr_2599_LTR/	1.92977	0	3.85955	Inf	Inf	0.574767	1
smr_7279_Retro/	1.92977	0	3.85955	Inf	Inf	0.574767	1
R=1380	5.8458	9.26253	2.42907	0.262247	-1.931	0.575393	1
smr_7113_LTR/	1.93669	3.87337	0	0	#NAME?	0.576321	1
smr_7070_LTR/	1.93669	3.87337	0	0	#NAME?	0.576321	1
smr_2708_LTR/	1.93669	3.87337	0	0	#NAME?	0.576321	1
R=2492	1.93669	3.87337	0	0	#NAME?	0.576321	1
R=2632	34.1898	41.3687	27.011	0.652933	-0.614994	0.578073	1
R=2047	14.6238	19.4639	9.7837	0.502659	-0.992348	0.578611	1
R=188	21.8756	28.0649	15.6864	0.558931	-0.839257	0.581249	1
smr_4416_Retro/	7.85844	4.13824	11.5786	2.79796	1.48438	0.581264	1
R=1011	40.7993	47.576	34.0226	0.715121	-0.48374	0.581325	1
R=1833	12.7794	16.6847	8.87402	0.531864	-0.91087	0.581552	1
smr_4474_LINE/	1.96348	0	3.92696	Inf	Inf	0.582014	1
smr_2712_DNA/	1.96348	0	3.92696	Inf	Inf	0.582014	1
R=1446	7.74606	11.6326	3.85955	0.331788	-1.59167	0.58236	1
R=1176	42.7595	53.7847	31.7343	0.590024	-0.761155	0.583185	1
smr_2581_LINE/	748.472	621.296	875.649	1.40939	0.495071	0.583962	1
R=349	31.8579	24.6728	39.043	1.58243	0.662143	0.584971	1
R=1414	13.1641	16.8414	9.48666	0.563293	-0.828043	0.585278	1
R=2471	69.1649	57.7289	80.601	1.3962	0.481504	0.585357	1
R=1915	6.69892	3.32004	10.0778	3.03545	1.60191	0.586067	1
smr_3030_LINE/	3.56134	1.10668	6.01601	5.43609	2.44257	0.586155	1
R=1266	22.7032	17.7554	27.651	1.55733	0.639074	0.587565	1
smr_6443_Retro/	13.5503	9.19041	17.9102	1.9488	0.962583	0.587823	1
smr_2223_Retro/U2_sat	197.262	167.546	226.977	1.35471	0.437988	0.5883	1
smr_3327_unclear/SACI-7	12.6849	17.1299	8.23988	0.481023	-1.05582	0.588409	1
R=1192	8.95838	13.172	4.7448	0.360219	-1.47305	0.588423	1
R=1756	6.30715	3.28398	9.33033	2.84117	1.50648	0.589645	1
R=734	7.2482	3.87337	10.623	2.74258	1.45553	0.589916	1
R=1875	1.90681	0	3.81362	Inf	Inf	0.590435	1
smr_5812_unclear/Gypsy-95_ZM-I	1.90681	0	3.81362	Inf	Inf	0.590435	1
smr_6673_LTR/SACI-7	1.99719	0	3.99438	Inf	Inf	0.591896	1
smr_8069_unclear/	1.99719	0	3.99438	Inf	Inf	0.591896	1
smr_6108_unclear/EnSpm-5_HM	1.99719	0	3.99438	Inf	Inf	0.591896	1
smr_7926_Retro/	1.99719	0	3.99438	Inf	Inf	0.591896	1
smr_4861_DNA/	1.99719	0	3.99438	Inf	Inf	0.591896	1
smr_2429_unclear/	1.99719	0	3.99438	Inf	Inf	0.591896	1
smr_2661_unclear/	1.99719	0	3.99438	Inf	Inf	0.591896	1
smr_864_LTR/	1.99719	0	3.99438	Inf	Inf	0.591896	1
smr_4462_DNA/	1.99719	0	3.99438	Inf	Inf	0.591896	1
smr_1917_LTR/	1.99719	0	3.99438	Inf	Inf	0.591896	1
smr_7123_LTR/Perere-3	1.99719	0	3.99438	Inf	Inf	0.591896	1
smr_1588_DNA/	1.99719	0	3.99438	Inf	Inf	0.591896	1
smr_2825_Retro/	1.99719	0	3.99438	Inf	Inf	0.591896	1
R=1054	26.6431	20.486	32.8003	1.60111	0.679069	0.592184	1
R=2583	3.231	5.69008	0.771909	0.135659	-2.88195	0.593015	1
R=1883	57.8571	47.7091	68.0052	1.42541	0.51138	0.593065	1
R=563	19.6005	14.4353	24.7656	1.71562	0.778732	0.593959	1
Sm_SR1	2.6315	4.7637	0.499298	0.104813	-3.25411	0.595166	1
R=556	58.6294	49.4773	67.7814	1.36995	0.454123	0.595887	1
smr_2969_LTR/	52.3419	60.942	43.7418	0.717761	-0.478424	0.597424	1
smr_7384_Retro/Perere_INT	1.85014	0	3.70028	Inf	Inf	0.599055	1
R=689	1.85014	0	3.70028	Inf	Inf	0.599055	1
smr_3593_LTR/Perere_INT	1.85014	0	3.70028	Inf	Inf	0.599055	1
R=713	55.9264	64.3217	47.531	0.738957	-0.436437	0.599252	1
smr_8101_LTR/	1.94052	0	3.88104	Inf	Inf	0.599903	1
Sm_SR2-AB	150.348	165.706	134.99	0.814637	-0.295771	0.600436	1
R=2804	4.31693	1.55184	7.08202	4.56363	2.19018	0.600913	1
smr_1489_DNA/	7.96399	10.935	4.99298	0.456605	-1.13098	0.601185	1
smr_2067_LINE/	8.47579	4.94399	12.0076	2.42872	1.2802	0.60258	1
R=1470	28.199	34.5607	21.8372	0.63185	-0.662346	0.602939	1
R=2609	4.25768	1.66002	6.85533	4.12967	2.04603	0.604808	1
smr_6755_unclear/Saci-2_I	8.34985	12.7268	3.97289	0.312167	-1.67961	0.604934	1
R=11	4578.23	4851.04	4305.42	0.887525	-0.17214	0.605063	1
R=1430	24.3852	19.0548	29.7156	1.55948	0.641065	0.605119	1
smr_6483_LTR/GYPSY39-I_AG	1.79347	0	3.58693	Inf	Inf	0.607881	1
smr_1928_DNA/	1.79347	0	3.58693	Inf	Inf	0.607881	1
smr_4741_DNA/	1.79347	0	3.58693	Inf	Inf	0.607881	1
smr_5958_DNA/	1.79347	0	3.58693	Inf	Inf	0.607881	1
R=1482	1.79347	0	3.58693	Inf	Inf	0.607881	1
smr_7323_Retro/	18.8006	23.8906	13.7107	0.573893	-0.801145	0.609454	1
smr_3227_LTR/MuDR-21_VV	19.4789	24.4079	14.55	0.596118	-0.746329	0.610001	1
R=1243	21.7519	16.4684	27.0354	1.64165	0.715149	0.611976	1
Sm_ASL	22.0221	26.477	17.5673	0.663492	-0.59185	0.612379	1
smr_733_Retro/	5.35278	8.27648	2.42907	0.293491	-1.76861	0.612845	1
smr_1756_LINE/	23.8812	17.2505	30.5119	1.76875	0.82273	0.613725	1
R=2057	94.6315	106.184	83.0789	0.782405	-0.354013	0.614484	1
R=1523	61.4476	70.12	52.7751	0.75264	-0.409968	0.615107	1
smr_204_Retro/	1.7368	0	3.47359	Inf	Inf	0.616919	1
smr_899_Retro/	1.7368	0	3.47359	Inf	Inf	0.616919	1
smr_7303_Retro/	1.7368	0	3.47359	Inf	Inf	0.616919	1
R=1216	1.7368	0	3.47359	Inf	Inf	0.616919	1
smr_5357_unclear/	1.7368	0	3.47359	Inf	Inf	0.616919	1
smr_5676_Retro/	1.7368	0	3.47359	Inf	Inf	0.616919	1
smr_2951_DNA/	1.7368	0	3.47359	Inf	Inf	0.616919	1
smr_1400_DNA/Perere_INT	1.7368	0	3.47359	Inf	Inf	0.616919	1
smr_3587_LTR/	1.7368	0	3.47359	Inf	Inf	0.616919	1
smr_3720_LTR/	1.7368	0	3.47359	Inf	Inf	0.616919	1
smr_7255_LTR/Perere-3	1.7368	0	3.47359	Inf	Inf	0.616919	1
smr_1688_Retro/	1.7368	0	3.47359	Inf	Inf	0.616919	1
smr_219_LTR/	1.7368	0	3.47359	Inf	Inf	0.616919	1
smr_3785_LTR/	1.7368	0	3.47359	Inf	Inf	0.616919	1
smr_513_Retro/	1.7368	0	3.47359	Inf	Inf	0.616919	1
smr_1407_LTR/	1.7368	0	3.47359	Inf	Inf	0.616919	1
smr_447_Retro/	1.7368	0	3.47359	Inf	Inf	0.616919	1
smr_2143_unclear/	1.7368	0	3.47359	Inf	Inf	0.616919	1
R=723	5.67331	2.7667	8.57992	3.10114	1.6328	0.618007	1
R=418	37.5223	44.2199	30.8246	0.697074	-0.520616	0.618358	1
R=865	3.33231	1.03456	5.63005	5.44197	2.44413	0.61875	1
R=939	44.8675	37.4592	52.2758	1.39554	0.480823	0.619335	1
smr_5905_Retro/R2Sm-A	8.84227	12.6671	5.01741	0.396096	-1.33608	0.621203	1
smr_945_DNA/L1-11_DR	93.8822	82.1007	105.664	1.287	0.364012	0.622284	1
R=842	17.4078	21.6287	13.1869	0.609695	-0.71384	0.622444	1
R=1859	157.521	172.923	142.118	0.821858	-0.283039	0.622926	1
R=443	3.15265	5.53339	0.771909	0.1395	-2.84166	0.623676	1
smr_7156_LINE/	4.63694	2.21336	7.06053	3.18996	1.67354	0.624088	1
smr_3770_unclear/	1.77051	0	3.54101	Inf	Inf	0.625055	1
R=1980	5.24289	2.7667	7.71909	2.79	1.48027	0.625255	1
R=204	10.7278	14.1469	7.30871	0.516631	-0.952794	0.625598	1
smr_2789_DNA/NONAUT-5	2.77316	0.553339	4.99298	9.02336	3.17367	0.626495	1
smr_8062_LTR/	18.5961	23.4815	13.7107	0.583892	-0.776226	0.627476	1
R=2929	11.5185	16.0468	6.99017	0.435611	-1.19889	0.62956	1
smr_704_LTR/	21.8957	27.1982	16.5931	0.610081	-0.712926	0.630415	1
R=1516	7.50943	4.28248	10.7364	2.50705	1.32599	0.631532	1
R=1529	64.8754	74.3415	55.4094	0.745336	-0.424038	0.631631	1
R=84	37.7095	32.1061	43.3129	1.34905	0.431948	0.632371	1
R=26	22.1674	17.7069	26.6279	1.50382	0.588632	0.63314	1
smr_2705_Retro/	1.71383	0	3.42767	Inf	Inf	0.633836	1
R=351	38.563	31.6138	45.5123	1.43964	0.525705	0.633865	1
smr_8173_LINE/Rehavkus-1_CS	1398.98	1494.58	1303.38	0.872068	-0.197487	0.635313	1
R=2569	23.418	31.2171	15.6189	0.500333	-0.99904	0.636457	1
R=1224	57.0863	65.5727	48.6	0.741162	-0.432139	0.637218	1
R=361	14.6968	10.598	18.7955	1.77349	0.826593	0.637684	1
R=252	26.568	21.0157	32.1202	1.52839	0.612011	0.637759	1
smr_3085_SINE/tRNA-Leu-TTA	751.049	573.6	928.499	1.61872	0.694856	0.638457	1
smr_594_unclear/BRODYAGA2	1.66002	3.32004	0	0	#NAME?	0.638801	1
R=1252	1.66002	3.32004	0	0	#NAME?	0.638801	1
R=1799	1.66002	3.32004	0	0	#NAME?	0.638801	1
smr_1627_DNA/	1.66002	3.32004	0	0	#NAME?	0.638801	1
smr_774_DNA/	1.66002	3.32004	0	0	#NAME?	0.638801	1
smr_6796_unclear/	1.66002	3.32004	0	0	#NAME?	0.638801	1
R=557	8.40251	11.3802	5.42486	0.476694	-1.06886	0.640385	1
R=566	146.904	131.241	162.568	1.2387	0.308824	0.640455	1
Sm_Perere-10_2	40.848	47.6245	34.0715	0.715419	-0.483141	0.64116	1
smr_6064_DNA/	1.64199	3.28398	0	0	#NAME?	0.641213	1
R=543	26.2279	21.0157	31.4401	1.49603	0.581138	0.642031	1
smr_5920_DNA/	1.65716	0	3.31432	Inf	Inf	0.642828	1
R=393	37.1355	43.3545	30.9164	0.713107	-0.487809	0.642989	1
smr_1576_Retro/	1.62396	3.24792	0	0	#NAME?	0.643642	1
smr_689_LTR/	1.74754	0	3.49509	Inf	Inf	0.644711	1
smr_5411_DNA/Perere_INT	1.74754	0	3.49509	Inf	Inf	0.644711	1
R=2239	1.74754	0	3.49509	Inf	Inf	0.644711	1
smr_8115_unclear/	1.74754	0	3.49509	Inf	Inf	0.644711	1
smr_1934_LTR/	1.74754	0	3.49509	Inf	Inf	0.644711	1
smr_4001_LTR/Perere-3	1.74754	0	3.49509	Inf	Inf	0.644711	1
smr_4586_DNA/	1.74754	0	3.49509	Inf	Inf	0.644711	1
R=1419	1.74754	0	3.49509	Inf	Inf	0.644711	1
smr_7190_LTR/	1.74754	0	3.49509	Inf	Inf	0.644711	1
smr_5791_Retro/	1.74754	0	3.49509	Inf	Inf	0.644711	1
smr_3387_LTR/	1.74754	0	3.49509	Inf	Inf	0.644711	1
R=2519	32.2183	38.8072	25.6293	0.660428	-0.598527	0.644858	1
R=1347	5.82911	8.27648	3.38174	0.408597	-1.29125	0.645264	1
R=955	7.12817	4.42671	9.82963	2.22052	1.1509	0.645849	1
R=693	43.9995	55.6735	32.3254	0.580624	-0.784323	0.647816	1
smr_2448_Retro/	2.31877	4.13824	0.499298	0.120655	-3.05104	0.648205	1
smr_3481_Retro/	2.31877	4.13824	0.499298	0.120655	-3.05104	0.648205	1
R=1568	29.986	34.5968	25.3753	0.733457	-0.447215	0.648623	1
smr_6536_LTR/	2.39942	0.553339	4.2455	7.67251	2.9397	0.649232	1
R=1602	4.44396	2.21336	6.67457	3.01559	1.59244	0.650218	1
smr_1713_unclear/	4.44396	2.21336	6.67457	3.01559	1.59244	0.650218	1
smr_2850_LTR/U6	387.411	335.803	439.019	1.30737	0.386669	0.650502	1
smr_7174_LTR/	2.38139	0.51728	4.2455	8.20735	3.03692	0.651249	1
smr_5480_Retro/	1.60049	0	3.20098	Inf	Inf	0.652037	1
smr_424_DNA/	1.60049	0	3.20098	Inf	Inf	0.652037	1
smr_6589_DNA/	1.60049	0	3.20098	Inf	Inf	0.652037	1
smr_2342_Retro/	1.60049	0	3.20098	Inf	Inf	0.652037	1
R=49	3.78134	1.66002	5.90266	3.55578	1.83017	0.652226	1
R=116	120.165	135.655	104.674	0.771616	-0.374045	0.652827	1
R=1922	1.55184	3.10368	0	0	#NAME?	0.653537	1
smr_7155_unclear/	6.16222	9.01012	3.31432	0.367845	-1.44283	0.653837	1
smr_399_DNA/	9.24272	5.97855	12.5069	2.09196	1.06485	0.654317	1
R=565	3.98506	1.66002	6.31011	3.80123	1.92647	0.654501	1
smr_2114_Retro/	8.62744	11.8974	5.35744	0.450302	-1.15104	0.654745	1
smr_8291_Retro/	7.64504	10.2971	4.99298	0.484892	-1.04426	0.654892	1
smr_2786_LTR/L1-2a_MD	10.9458	6.64007	15.2516	2.2969	1.19969	0.656161	1
R=938	12.3606	16.0954	8.62584	0.535921	-0.899907	0.656722	1
smr_2445_Retro/PERERE-7	13.1626	16.1799	10.1452	0.627026	-0.673403	0.656756	1
R=1223	8.22697	5.3531	11.1008	2.07372	1.05222	0.656812	1
R=729	14.0297	17.9357	10.1237	0.564447	-0.82509	0.659398	1
smr_3554_Retro/	16.0481	12.1859	19.9104	1.63388	0.708305	0.660692	1
smr_2629_LINE/	12.5285	9.37071	15.6864	1.67398	0.743281	0.660878	1
R=508	9.01345	6.08673	11.9402	1.96167	0.972083	0.661137	1
R=165	289.407	311.142	267.671	0.860283	-0.217116	0.66126	1
R=882	1.54382	0	3.08764	Inf	Inf	0.661471	1
smr_7378_Retro/	1.54382	0	3.08764	Inf	Inf	0.661471	1
smr_6838_DNA/PERERE-4	1.54382	0	3.08764	Inf	Inf	0.661471	1
smr_3093_unclear/	1.54382	0	3.08764	Inf	Inf	0.661471	1
smr_5828_LTR/	1.54382	0	3.08764	Inf	Inf	0.661471	1
smr_7302_DNA/	1.54382	0	3.08764	Inf	Inf	0.661471	1
R=231	1.54382	0	3.08764	Inf	Inf	0.661471	1
smr_7130_LTR/	1.54382	0	3.08764	Inf	Inf	0.661471	1
smr_2132_Retro/	1.54382	0	3.08764	Inf	Inf	0.661471	1
R=451	1.54382	0	3.08764	Inf	Inf	0.661471	1
smr_6087_LINE/	1.54382	0	3.08764	Inf	Inf	0.661471	1
smr_3070_LINE/	1.54382	0	3.08764	Inf	Inf	0.661471	1
smr_7857_LTR/	1.54382	0	3.08764	Inf	Inf	0.661471	1
R=1899	121.815	136.304	107.327	0.787404	-0.344824	0.661836	1
smr_6022_LTR/CR1-79_HM	221.265	236.391	206.139	0.872026	-0.197556	0.663077	1
R=239	67.228	76.8197	57.6362	0.750279	-0.414502	0.663552	1
R=1483	20.0071	25.3939	14.6203	0.575742	-0.796507	0.665489	1
R=931	18.38	13.4493	23.3107	1.73323	0.793461	0.665506	1
R=233	20.306	24.7449	15.8671	0.641229	-0.641089	0.665544	1
R=2030	6.48123	3.83732	9.12514	2.378	1.24975	0.665941	1
R=990	54.0405	46.7231	61.358	1.31323	0.393116	0.668063	1
smr_1646_LTR/	18.68	14.7723	22.5876	1.52905	0.612636	0.668718	1
R=334	64.8748	56.4544	73.2952	1.29831	0.376634	0.669265	1
smr_8332_DNA/	2.52351	0.553339	4.49368	8.12103	3.02166	0.66931	1
R=922	5.83663	3.32004	8.35323	2.51601	1.33114	0.67048	1
smr_8593_LTR/	1.57753	0	3.15506	Inf	Inf	0.67068	1
smr_3416_LTR/	1.57753	0	3.15506	Inf	Inf	0.67068	1
R=1039	5.12655	7.71069	2.54241	0.329726	-1.60066	0.671019	1
R=342	3.70171	1.66002	5.74339	3.45984	1.7907	0.673417	1
smr_3477_LINE/GYPSY67-I_AG	29.3853	23.7464	35.0241	1.47493	0.560643	0.673525	1
R=1586	12.5571	8.79376	16.3205	1.85592	0.892133	0.673689	1
R=2769	4.30766	2.21336	6.40196	2.89242	1.53228	0.673795	1
R=1304	96.5824	86.2514	106.913	1.23955	0.309821	0.674815	1
smr_6407_unclear/	2.46684	0.553339	4.38034	7.91619	2.98481	0.674889	1
R=768	31.4417	36.6659	26.2175	0.715038	-0.483907	0.67547	1
Sm_cercyon	9.44703	6.56795	12.3261	1.87671	0.908203	0.675884	1
smr_3898_LINE/	14.6356	11.0668	18.2044	1.64495	0.718047	0.67759	1
R=261	579.45	612.695	546.204	0.891477	-0.16573	0.678666	1
smr_1232_DNA/	2.26311	0.553339	3.97289	7.17984	2.84395	0.67912	1
R=676	46.4365	54.5531	38.3199	0.702433	-0.509567	0.679411	1
smr_1170_LTR/	1.52086	0	3.04171	Inf	Inf	0.679751	1
smr_3719_Retro/	1.52086	0	3.04171	Inf	Inf	0.679751	1
smr_4510_unclear/	4.77883	7.24192	2.31573	0.319767	-1.64491	0.67976	1
R=1620	62.9537	71.1782	54.7293	0.768906	-0.379121	0.679883	1
R=841	12.035	15.2175	8.85253	0.581734	-0.781568	0.680075	1
smr_5300_LTR/	4.19431	2.21336	6.17527	2.79	1.48027	0.680622	1
smr_2613_LTR/Perere-3	3.85134	1.55184	6.15084	3.96358	1.9868	0.680969	1
R=659	20.9162	25.4661	16.3664	0.642676	-0.637836	0.683743	1
R=2591	16.7177	20.8827	12.5528	0.601111	-0.734296	0.683907	1
R=2413	43.1722	49.7061	36.6383	0.737099	-0.44007	0.684404	1
Sm_Boudicca_iB4-T	2.20644	0.553339	3.85955	6.97501	2.80219	0.685478	1
smr_6694_Retro/	31.3942	24.9737	37.8147	1.51418	0.59854	0.685541	1
R=2596	7.32972	9.77981	4.87964	0.49895	-1.00303	0.685596	1
R=1036	676.263	717.831	634.695	0.884184	-0.177581	0.686249	1
R=612	12.5676	8.97406	16.1612	1.80088	0.848705	0.687475	1
smr_6298_LTR/SmTRC1	124.258	103.298	145.219	1.40582	0.491413	0.688096	1
Sm_SR1-E2-pol	161.178	175.196	147.16	0.839973	-0.251585	0.688118	1
smr_209_Retro/	1.46418	0	2.92837	Inf	Inf	0.689042	1
R=1861	1.46418	0	2.92837	Inf	Inf	0.689042	1
smr_7800_LTR/	1.46418	0	2.92837	Inf	Inf	0.689042	1
R=2600	8.47016	5.72614	11.2142	1.95842	0.969689	0.692629	1
R=2945	2.12966	3.87337	0.385955	0.099643	-3.32709	0.693729	1
R=27	24.1821	20.3057	28.0584	1.3818	0.466547	0.694481	1
R=94	8.53259	11.3677	5.69747	0.501198	-0.996548	0.695826	1
smr_919_LTR/DNA-8-5_DR	1862.94	1983.81	1742.06	0.878138	-0.187481	0.69594	1
R=1796	22.8199	18.7178	26.922	1.43831	0.524376	0.695977	1
smr_1608_Retro/RTEX-2_DR	4.17135	2.21336	6.12935	2.76925	1.4695	0.69832	1
R=1557	1.40751	0	2.81503	Inf	Inf	0.69856	1
smr_2482_Retro/	1.40751	0	2.81503	Inf	Inf	0.69856	1
smr_4137_LTR/	1.40751	0	2.81503	Inf	Inf	0.69856	1
smr_6346_LTR/	1.40751	0	2.81503	Inf	Inf	0.69856	1
smr_7597_Retro/	1.40751	0	2.81503	Inf	Inf	0.69856	1
smr_6836_Retro/Gyp1c_Cis_I	1.40751	0	2.81503	Inf	Inf	0.69856	1
R=601	1.40751	0	2.81503	Inf	Inf	0.69856	1
smr_6158_LTR/T2	1.40751	0	2.81503	Inf	Inf	0.69856	1
R=484	1.40751	0	2.81503	Inf	Inf	0.69856	1
R=405	45.2914	38.8308	51.7521	1.33276	0.414417	0.698642	1
R=295	13.9165	10.3332	17.4999	1.69356	0.760063	0.700306	1
R=1329	22.647	26.477	18.817	0.710692	-0.492704	0.700552	1
smr_6236_DNA/	1.49789	0	2.99579	Inf	Inf	0.701022	1
smr_7301_LTR/Perere_INT	1.49789	0	2.99579	Inf	Inf	0.701022	1
smr_7079_unclear/	1.49789	0	2.99579	Inf	Inf	0.701022	1
smr_7004_Retro/	1.49789	0	2.99579	Inf	Inf	0.701022	1
R=2330	19.3122	23.8906	14.7337	0.616715	-0.697325	0.701775	1
R=336	50.0561	55.3962	44.716	0.807204	-0.308996	0.701781	1
R=270	87.0418	78.5407	95.5428	1.21647	0.282706	0.702226	1
smr_1179_unclear/BHIKHARI-5-I_DR	10.2266	7.24192	13.2114	1.82429	0.867335	0.704863	1
R=2143	15.482	19.7039	11.2601	0.571467	-0.807258	0.70492	1
R=468	14.2903	18.0924	10.4882	0.579703	-0.786614	0.705276	1
R=1633	2.16545	0.51728	3.81362	7.37245	2.88214	0.706172	1
R=950	108.273	98.1613	118.384	1.20602	0.270253	0.706251	1
R=774	1.38335	2.7667	0	0	#NAME?	0.706444	1
smr_615_LTR/	1.38335	2.7667	0	0	#NAME?	0.706444	1
smr_6038_LTR/	1.38335	2.7667	0	0	#NAME?	0.706444	1
smr_7232_LTR/	1.38335	2.7667	0	0	#NAME?	0.706444	1
smr_4151_LTR/	1.38335	2.7667	0	0	#NAME?	0.706444	1
smr_2280_Retro/	1.38335	2.7667	0	0	#NAME?	0.706444	1
R=1504	1.38335	2.7667	0	0	#NAME?	0.706444	1
smr_7106_Retro/	1.38335	2.7667	0	0	#NAME?	0.706444	1
smr_4779_Retro/	1.38335	2.7667	0	0	#NAME?	0.706444	1
smr_7820_LTR/	1.38335	2.7667	0	0	#NAME?	0.706444	1
smr_1786_LTR/Sola1-1_AC	3.7511	1.62396	5.87823	3.61969	1.85587	0.706753	1
Sm_Perere-4	102.93	110.935	94.9243	0.855672	-0.22487	0.707179	1
smr_3555_DNA/	5.51016	7.63857	3.38174	0.442719	-1.17554	0.707787	1
smr_245_DNA/	1.35084	0	2.70168	Inf	Inf	0.708314	1
R=1896	1.35084	0	2.70168	Inf	Inf	0.708314	1
smr_3456_DNA/	1.35084	0	2.70168	Inf	Inf	0.708314	1
smr_551_DNA/	1.35084	0	2.70168	Inf	Inf	0.708314	1
smr_4747_LTR/	1.35084	0	2.70168	Inf	Inf	0.708314	1
smr_567_DNA/	1.35084	0	2.70168	Inf	Inf	0.708314	1
smr_3993_Retro/	1.35084	0	2.70168	Inf	Inf	0.708314	1
smr_8446_LTR/	1.35084	0	2.70168	Inf	Inf	0.708314	1
smr_6198_DNA/	1.35084	0	2.70168	Inf	Inf	0.708314	1
smr_1634_Retro/	1.35084	0	2.70168	Inf	Inf	0.708314	1
smr_1063_LTR/SR1	1.35084	0	2.70168	Inf	Inf	0.708314	1
smr_5473_LTR/	6.27045	3.62096	8.91995	2.46342	1.30066	0.708467	1
R=1358	26.9442	22.6994	31.189	1.374	0.458387	0.708741	1
R=1385	9.36247	6.60401	12.1209	1.83539	0.876085	0.709422	1
smr_6399_DNA/	1.44122	0	2.88244	Inf	Inf	0.709834	1
R=1342	68.8505	77.8654	59.8357	0.768449	-0.379978	0.711712	1
R=438	49.4764	43.7026	55.2501	1.26423	0.338257	0.711764	1
R=2195	2.65598	4.42671	0.885253	0.19998	-2.32208	0.712765	1
R=1263	17.212	21.4609	12.9632	0.604037	-0.72729	0.71303	1
smr_5824_DNA/	2.27386	0.553339	3.99438	7.21869	2.85174	0.714126	1
smr_4381_LTR/Gypsy-596_AA-I	2.73276	1.10668	4.35884	3.93867	1.97771	0.716181	1
R=2446	6.9285	4.98005	8.87695	1.7825	0.833904	0.716465	1
R=340	2.07014	0.553339	3.58693	6.48234	2.69652	0.716671	1
smr_3034_LTR/Copia-39_Mad-I	10.0202	7.19341	12.8469	1.78593	0.836674	0.717513	1
R=20	21.4009	25.7309	17.0709	0.66344	-0.591963	0.718415	1
smr_3407_LTR/	5.55479	7.79526	3.31432	0.425171	-1.23388	0.718788	1
smr_4311_Retro/	1.38455	0	2.7691	Inf	Inf	0.718857	1
R=2474	22.5661	25.6352	19.4971	0.760558	-0.39487	0.718866	1
smr_431_Retro/	1.2932	2.5864	0	0	#NAME?	0.719209	1
R=225	108.994	117.094	100.894	0.861651	-0.214824	0.720762	1
smr_6139_LTR/	2.01347	0.553339	3.47359	6.27751	2.65019	0.723062	1
R=423	2.01347	0.553339	3.47359	6.27751	2.65019	0.723062	1
smr_3264_LINE/RTE-3_CQ	12.5095	9.31104	15.7079	1.68701	0.754472	0.723537	1
smr_6569_LTR/	6.73493	4.39066	9.07921	2.06785	1.04813	0.72575	1
smr_3767_LINE/	6.77827	9.31104	4.2455	0.455964	-1.13301	0.726328	1
R=1349	21.1575	17.3227	24.9923	1.44275	0.528821	0.726924	1
R=1067	7.28398	9.9365	4.63145	0.466105	-1.10127	0.726957	1
smr_4895_Retro/	87.6285	74.9781	100.279	1.33744	0.419475	0.726987	1
smr_6825_LTR/Perere_INT	4.47098	2.7667	6.17527	2.232	1.15834	0.727921	1
smr_4667_Retro/	1.32788	0	2.65576	Inf	Inf	0.728099	1
R=1549	1.32788	0	2.65576	Inf	Inf	0.728099	1
R=2296	1.32788	0	2.65576	Inf	Inf	0.728099	1
smr_4688_Retro/	1.32788	0	2.65576	Inf	Inf	0.728099	1
R=1235	10.4264	13.1123	7.74059	0.59033	-0.760406	0.728236	1
R=1932	59.6749	52.0276	67.3222	1.29397	0.371804	0.729577	1
R=1250	3.70862	5.53339	1.88385	0.340451	-1.55448	0.73071	1
R=2720	14.253	11.3677	17.1383	1.50763	0.592285	0.730995	1
R=174	9.16949	6.60401	11.735	1.77695	0.8294	0.731251	1
smr_1664_LTR/	144.051	154.964	133.138	0.859153	-0.219012	0.732323	1
R=38	1074.74	1122.65	1026.82	0.91464	-0.128724	0.732745	1
smr_3484_LTR/	1432.15	1478.78	1385.51	0.93693	-0.0939865	0.736475	1
R=243	40.9896	48.8145	33.1647	0.679403	-0.55766	0.736598	1
smr_7912_unclear/	1.27121	0	2.54241	Inf	Inf	0.737568	1
smr_146_unclear/	1.27121	0	2.54241	Inf	Inf	0.737568	1
smr_7612_nonLTR/	1.27121	0	2.54241	Inf	Inf	0.737568	1
R=1556	50.9024	46.3251	55.4797	1.19762	0.260167	0.737793	1
smr_5643_LTR/	3.25908	1.66002	4.85814	2.92656	1.54921	0.738464	1
R=823	11.481	9.04618	13.9159	1.53831	0.62135	0.740374	1
smr_1226_LTR/	14.8495	11.9696	17.7295	1.48121	0.56678	0.740683	1
R=575	11.2177	8.38466	14.0507	1.67576	0.744818	0.74086	1
R=613	94.9582	104.969	84.9471	0.809257	-0.305329	0.74092	1
smr_3809_Retro/	3.51948	1.66002	5.37894	3.24029	1.69612	0.742036	1
R=620	12.3242	9.77981	14.8685	1.52033	0.604384	0.742174	1
R=2567	4.55518	6.56795	2.54241	0.387094	-1.36924	0.743887	1
smr_1096_LTR/	10.5802	7.74675	13.4136	1.73152	0.792037	0.74474	1
R=1548	34.2863	29.6889	38.8837	1.30971	0.389243	0.746206	1
R=106	64.6749	57.0562	72.2937	1.26706	0.341485	0.746791	1
smr_6703_DNA/Perere_INT	1.21454	0	2.42907	Inf	Inf	0.747271	1
smr_2929_LINE/	1.21454	0	2.42907	Inf	Inf	0.747271	1
smr_5994_LINE/	1.21454	0	2.42907	Inf	Inf	0.747271	1
smr_113_DNA/	1.21454	0	2.42907	Inf	Inf	0.747271	1
R=846	1.21454	0	2.42907	Inf	Inf	0.747271	1
R=609	29.4466	24.5521	34.3412	1.3987	0.48409	0.74777	1
R=350	10.64	8.22797	13.0521	1.58631	0.665674	0.748521	1
R=993	2.5604	1.03456	4.08623	3.94973	1.98175	0.748561	1
smr_4208_Retro/Ginger2-1_HM	1.853	3.32004	0.385955	0.11625	-3.1047	0.749459	1
smr_1534_Retro/	2.80018	1.10668	4.49368	4.06051	2.02166	0.750533	1
smr_4073_LTR/Perere_INT	7.14302	8.79376	5.49228	0.624565	-0.679076	0.751443	1
smr_4428_DNA/	12.2301	15.4699	8.9903	0.581148	-0.783023	0.751501	1
R=600	147.279	157.972	136.586	0.864622	-0.209858	0.753821	1
smr_3687_DNA/	224.384	210.901	237.866	1.12786	0.173585	0.754346	1
R=821	80.9073	86.8408	74.9739	0.863348	-0.211985	0.755627	1
R=965	1.15786	0	2.31573	Inf	Inf	0.757218	1
smr_7194_DNA/	1.15786	0	2.31573	Inf	Inf	0.757218	1
smr_944_LTR/	1.15786	0	2.31573	Inf	Inf	0.757218	1
smr_7921_Retro/	1.15786	0	2.31573	Inf	Inf	0.757218	1
R=1293	1.15786	0	2.31573	Inf	Inf	0.757218	1
smr_6203_unclear/	1.15786	0	2.31573	Inf	Inf	0.757218	1
smr_2124_DNA/	1.15786	0	2.31573	Inf	Inf	0.757218	1
smr_8130_Retro/	1.15786	0	2.31573	Inf	Inf	0.757218	1
smr_6801_DNA/	1.15786	0	2.31573	Inf	Inf	0.757218	1
smr_6967_LTR/	1.15786	0	2.31573	Inf	Inf	0.757218	1
smr_5051_Retro/	1.15786	0	2.31573	Inf	Inf	0.757218	1
smr_4354_Retro/PERERE-4	1.15786	0	2.31573	Inf	Inf	0.757218	1
smr_2695_DNA/NONAUT-5	1.15786	0	2.31573	Inf	Inf	0.757218	1
R=1937	1.15786	0	2.31573	Inf	Inf	0.757218	1
smr_1022_DNA/PERERE-4	1.15786	0	2.31573	Inf	Inf	0.757218	1
R=1746	1.15786	0	2.31573	Inf	Inf	0.757218	1
smr_5456_DNA/	1.15786	0	2.31573	Inf	Inf	0.757218	1
smr_1099_Retro/Saci-1_LTR	1.24825	0	2.49649	Inf	Inf	0.760492	1
R=190	1.24825	0	2.49649	Inf	Inf	0.760492	1
smr_6742_LTR/Tx1-1_CQ	1.24825	0	2.49649	Inf	Inf	0.760492	1
smr_461_Retro/	1.24825	0	2.49649	Inf	Inf	0.760492	1
smr_838_LTR/Saci-1_I	1.24825	0	2.49649	Inf	Inf	0.760492	1
smr_1640_DNA/	1.24825	0	2.49649	Inf	Inf	0.760492	1
smr_5177_nonLTR/	1.24825	0	2.49649	Inf	Inf	0.760492	1
R=2820	1.24825	0	2.49649	Inf	Inf	0.760492	1
smr_4679_LTR/SACI-5	1.24825	0	2.49649	Inf	Inf	0.760492	1
smr_4089_LTR/PERERE-8	1.24825	0	2.49649	Inf	Inf	0.760492	1
smr_444_LTR/BEL-36_AA-I	1.24825	0	2.49649	Inf	Inf	0.760492	1
R=2581	1.24825	0	2.49649	Inf	Inf	0.760492	1
smr_6409_LTR/	1.24825	0	2.49649	Inf	Inf	0.760492	1
smr_4813_Retro/	2897.53	2690.78	3104.29	1.15368	0.206238	0.760511	1
Sm_SR1-E1-pol	33.6205	37.8683	29.3726	0.775651	-0.366521	0.760724	1
R=2574	6.59922	4.98005	8.21839	1.65026	0.722694	0.761145	1
R=909	65.6834	58.4389	72.9278	1.24793	0.31954	0.762033	1
R=860	27.8656	33.3459	22.3854	0.671308	-0.574953	0.762558	1
R=1683	3.17945	1.66002	4.69887	2.83062	1.50112	0.76315	1
R=1044	1.80246	0.51728	3.08764	5.96898	2.57748	0.763929	1
R=1630	27.713	24.3718	31.0542	1.27418	0.349573	0.765882	1
smr_4433_DNA/	2.9623	4.42671	1.49789	0.338376	-1.5633	0.767106	1
R=1190	60.27	64.9957	55.5442	0.854583	-0.226708	0.767605	1
R=2208	52.7583	47.5649	57.9518	1.21837	0.284957	0.76887	1
smr_5503_LTR/	5.29141	3.32004	7.26278	2.18756	1.12932	0.769378	1
R=324	37.484	41.0802	33.8878	0.824918	-0.277678	0.769415	1
smr_5262_LTR/ATCOPIA44_I	1.19157	0	2.38315	Inf	Inf	0.769486	1
smr_4757_LTR/Copia-135_SB-I	3.93245	2.21336	5.65155	2.55338	1.35241	0.769786	1
Sm_SR-A3	39.2811	35.7271	42.8351	1.19895	0.261775	0.77028	1
R=83	36.3621	32.6123	40.1119	1.22996	0.298616	0.771179	1
R=2201	163.574	175.22	151.929	0.867079	-0.205765	0.771349	1
smr_7607_LINE/	287.304	244.187	330.421	1.35315	0.436318	0.772542	1
R=23	314.24	297.647	330.832	1.11149	0.152497	0.773498	1
smr_3059_DNA/SmTRC1	5.17807	3.32004	7.0361	2.11928	1.08358	0.773756	1
smr_2579_Retro/	26.4512	30.134	22.7684	0.75557	-0.404362	0.774462	1
R=832	73.2244	78.9859	67.4629	0.854113	-0.227501	0.775151	1
smr_4963_Retro/	11.4434	9.31104	13.5758	1.45804	0.544025	0.775581	1
R=614	18.3417	14.9166	21.7669	1.45924	0.545219	0.775691	1
smr_5211_unclear/	4.54126	6.08673	2.99579	0.492183	-1.02273	0.777587	1
smr_439_LTR/PERERE-5	26.7311	30.6264	22.8358	0.745625	-0.423479	0.778306	1
smr_5305_Retro/	1.1349	0	2.2698	Inf	Inf	0.778702	1
smr_8166_DNA/	1.10668	2.21336	0	0	#NAME?	0.778767	1
smr_2790_DNA/	1.10668	2.21336	0	0	#NAME?	0.778767	1
smr_7150_DNA/	1.10668	2.21336	0	0	#NAME?	0.778767	1
smr_5570_unclear/	1.10668	2.21336	0	0	#NAME?	0.778767	1
smr_6018_Retro/	1.10668	2.21336	0	0	#NAME?	0.778767	1
R=1409	1.10668	2.21336	0	0	#NAME?	0.778767	1
smr_5514_LTR/	1.10668	2.21336	0	0	#NAME?	0.778767	1
R=1757	1.10668	2.21336	0	0	#NAME?	0.778767	1
smr_5657_LTR/	1.10668	2.21336	0	0	#NAME?	0.778767	1
smr_7111_Retro/	24.7271	28.5697	20.8845	0.731002	-0.452053	0.780666	1
smr_2440_DNA/	8.88143	11.0668	6.69607	0.60506	-0.72485	0.782244	1
R=2499	8.21686	10.4177	6.01601	0.577478	-0.792162	0.78369	1
R=930	1.07062	2.14124	0	0	#NAME?	0.783848	1
R=2652	6.20349	7.86738	4.53961	0.577016	-0.793316	0.784787	1
smr_2443_DNA/	4.89471	3.32004	6.46938	1.94859	0.962429	0.785029	1
Sm_Perere-7	34.7757	38.975	30.5764	0.784513	-0.350131	0.78511	1
R=297	23.4805	26.441	20.5201	0.776072	-0.365738	0.785629	1
R=835	83.1834	89.2581	77.1088	0.863886	-0.211087	0.785774	1
R=173	4.56528	6.31554	2.81503	0.44573	-1.16576	0.786171	1
smr_5782_LTR/	5.2173	3.87337	6.56123	1.69393	0.760375	0.786388	1
R=1202	1.05259	2.10518	0	0	#NAME?	0.786418	1
R=491	1.05259	2.10518	0	0	#NAME?	0.786418	1
smr_2924_LTR/NONAUT-5	4.0029	5.69008	2.31573	0.406976	-1.29698	0.787048	1
R=194	1.07823	0	2.15646	Inf	Inf	0.788147	1
R=1324	1.07823	0	2.15646	Inf	Inf	0.788147	1
smr_5030_Retro/Saci-1_I	1.07823	0	2.15646	Inf	Inf	0.788147	1
R=605	56.6302	60.9171	52.3432	0.859253	-0.218845	0.790018	1
R=131	21.2052	24.2276	18.1829	0.750502	-0.414073	0.79042	1
smr_6573_Retro/NONAUT-5	1.72282	0.51728	2.92837	5.66109	2.50108	0.791495	1
R=1153	4.34543	2.7667	5.92416	2.14124	1.09845	0.792475	1
Sm_SR1-BS6-pol	21.2173	24.0709	18.3636	0.762897	-0.39044	0.793602	1
R=1701	37.1538	41.0081	33.2996	0.812025	-0.300404	0.793716	1
R=1803	35.2605	31.6374	38.8837	1.22904	0.297536	0.795036	1
R=964	46.9437	51.4382	42.4491	0.825245	-0.277106	0.797236	1
smr_3202_DNA/	1.02156	0	2.04312	Inf	Inf	0.797829	1
smr_3564_LTR/	1.02156	0	2.04312	Inf	Inf	0.797829	1
smr_2240_Retro/	1.02156	0	2.04312	Inf	Inf	0.797829	1
smr_5762_Retro/	1.02156	0	2.04312	Inf	Inf	0.797829	1
R=465	37.4166	33.9464	40.8868	1.20445	0.268373	0.801454	1
smr_2735_LTR/	20.3594	17.6347	23.084	1.30901	0.388472	0.802139	1
R=16	258.557	247.963	269.15	1.08544	0.118283	0.80268	1
R=2532	10.8147	13.1844	8.44508	0.640535	-0.642652	0.80293	1
smr_3582_unclear/	9.48845	7.24192	11.735	1.62042	0.69637	0.804648	1
smr_2683_LINE/	22.0283	18.862	25.1945	1.33573	0.417624	0.804756	1
smr_4363_LTR/	105.91	111.683	100.138	0.89663	-0.157415	0.806874	1
R=1925	4.87175	3.32004	6.42346	1.93475	0.952151	0.807475	1
smr_4320_DNA/	0.964886	0	1.92977	Inf	Inf	0.807758	1
smr_6982_DNA/	0.964886	0	1.92977	Inf	Inf	0.807758	1
smr_5705_unclear/	0.964886	0	1.92977	Inf	Inf	0.807758	1
smr_7907_unclear/	0.964886	0	1.92977	Inf	Inf	0.807758	1
smr_1157_Retro/	0.964886	0	1.92977	Inf	Inf	0.807758	1
smr_4258_LTR/	0.964886	0	1.92977	Inf	Inf	0.807758	1
smr_4048_LTR/	0.964886	0	1.92977	Inf	Inf	0.807758	1
R=1608	0.964886	0	1.92977	Inf	Inf	0.807758	1
R=1289	0.964886	0	1.92977	Inf	Inf	0.807758	1
R=1285	0.964886	0	1.92977	Inf	Inf	0.807758	1
smr_1943_LTR/	0.964886	0	1.92977	Inf	Inf	0.807758	1
R=495	0.964886	0	1.92977	Inf	Inf	0.807758	1
smr_4689_DNA/	0.964886	0	1.92977	Inf	Inf	0.807758	1
smr_2459_Retro/	0.964886	0	1.92977	Inf	Inf	0.807758	1
smr_3298_LTR/	0.964886	0	1.92977	Inf	Inf	0.807758	1
R=279	0.964886	0	1.92977	Inf	Inf	0.807758	1
smr_2586_unclear/	0.964886	0	1.92977	Inf	Inf	0.807758	1
R=455	0.964886	0	1.92977	Inf	Inf	0.807758	1
smr_1868_Retro/	0.964886	0	1.92977	Inf	Inf	0.807758	1
smr_6661_Retro/	0.964886	0	1.92977	Inf	Inf	0.807758	1
smr_3830_Retro/Perere-3	0.964886	0	1.92977	Inf	Inf	0.807758	1
smr_2073_LTR/Perere-3	0.964886	0	1.92977	Inf	Inf	0.807758	1
smr_3807_Retro/	0.964886	0	1.92977	Inf	Inf	0.807758	1
smr_2343_DNA/	0.964886	0	1.92977	Inf	Inf	0.807758	1
R=645	29.0012	32.805	25.1975	0.768098	-0.380638	0.807869	1
R=57	40.8021	37.5438	44.0604	1.17357	0.230907	0.809052	1
smr_6919_Retro/	1.77456	0.553339	2.99579	5.41402	2.4367	0.809104	1
R=758	9.60589	11.4038	7.80801	0.684686	-0.546485	0.809467	1
smr_2495_Retro/	2.15932	3.32004	0.998596	0.300779	-1.73323	0.811344	1
R=741	60.8856	65.115	56.6562	0.870093	-0.200758	0.812383	1
smr_5005_Retro/BEL18-LTR_DR	5.02432	3.87337	6.17527	1.59429	0.672912	0.813103	1
smr_2001_LTR/	7.6122	9.70769	5.51671	0.568282	-0.815321	0.813902	1
R=2144	2.68563	3.87337	1.49789	0.386716	-1.37066	0.815009	1
R=593	2.68563	3.87337	1.49789	0.386716	-1.37066	0.815009	1
smr_1502_LTR/	3.02018	1.66002	4.38034	2.63873	1.39984	0.818412	1
smr_4226_unclear/EnSpm-3_HM	2.19247	1.07062	3.31432	3.09571	1.63027	0.8187	1
smr_6102_DNA/	5.83409	7.24192	4.42626	0.6112	-0.710284	0.819124	1
R=52	5.50352	7.19341	3.81362	0.530155	-0.915514	0.819368	1
smr_3944_LTR/	3.57601	4.65552	2.49649	0.536243	-0.899042	0.820691	1
R=240	546.302	567.585	525.018	0.925004	-0.112469	0.821767	1
smr_1754_DNA/	0.998596	0	1.99719	Inf	Inf	0.822389	1
smr_3648_DNA/	0.998596	0	1.99719	Inf	Inf	0.822389	1
smr_5941_DNA/	0.998596	0	1.99719	Inf	Inf	0.822389	1
smr_175_unclear/	0.998596	0	1.99719	Inf	Inf	0.822389	1
smr_7307_unclear/	0.998596	0	1.99719	Inf	Inf	0.822389	1
smr_2383_Retro/	0.998596	0	1.99719	Inf	Inf	0.822389	1
smr_3341_DNA/	0.998596	0	1.99719	Inf	Inf	0.822389	1
smr_2651_LINE/	0.998596	0	1.99719	Inf	Inf	0.822389	1
smr_287_LTR/	0.998596	0	1.99719	Inf	Inf	0.822389	1
smr_8320_LTR/Perere-3	0.998596	0	1.99719	Inf	Inf	0.822389	1
smr_805_DNA/	0.998596	0	1.99719	Inf	Inf	0.822389	1
R=760	3.91428	5.1728	2.65576	0.513408	-0.961822	0.822917	1
R=749	6.40413	4.72764	8.08062	1.70923	0.773345	0.824487	1
R=123	10.3788	8.81737	11.9402	1.35416	0.437402	0.825328	1
smr_3376_LINE/	2.09716	1.10668	3.08764	2.79	1.48027	0.826108	1
R=2504	5.09668	3.83732	6.35604	1.65638	0.72803	0.831216	1
smr_7839_Retro/Perere_INT	0.941924	0	1.88385	Inf	Inf	0.831246	1
smr_6493_LTR/	0.941924	0	1.88385	Inf	Inf	0.831246	1
smr_7085_LTR/	0.941924	0	1.88385	Inf	Inf	0.831246	1
smr_2544_LINE/SmTRC1	55.8137	51.3412	60.2861	1.17422	0.231708	0.832341	1
R=2166	78.8614	83.3156	74.4071	0.893076	-0.163145	0.832713	1
smr_79_LINE/RTE-2_NV	18.9918	16.9857	20.9979	1.23621	0.305925	0.833306	1
R=266	84.1533	88.4287	79.8779	0.903303	-0.146718	0.834211	1
smr_7287_Retro/	14.6258	17.1063	12.1454	0.709993	-0.494124	0.83437	1
R=85	24.0783	22.0739	26.0827	1.18161	0.240752	0.835157	1
R=546	26.7784	24.0709	29.4859	1.22496	0.292737	0.835177	1
R=555	14.8411	17.3102	12.372	0.714725	-0.484539	0.835269	1
smr_2411_LTR/	1.4912	0.553339	2.42907	4.38984	2.13417	0.836812	1
smr_7352_Retro/ATCOPIA1I	1.4912	0.553339	2.42907	4.38984	2.13417	0.836812	1
R=1213	5.81104	4.42671	7.19536	1.62544	0.700832	0.836818	1
R=1604	3.53105	2.06912	4.99298	2.41309	1.27088	0.837078	1
R=2121	9.00463	10.9947	7.0146	0.638	-0.648371	0.838135	1
smr_3239_LINE/	0.885253	0	1.77051	Inf	Inf	0.840326	1
smr_5364_Retro/Saci-2_I	158.874	144.75	172.998	1.19515	0.257196	0.84082	1
R=794	4.54998	3.1758	5.92416	1.86541	0.89949	0.842374	1
R=457	17.9808	19.9812	15.9805	0.799776	-0.322332	0.842412	1
R=1687	39.6267	36.1486	43.1048	1.19243	0.253906	0.842646	1
smr_3600_Retro/	3.69908	2.7667	4.63145	1.674	0.743301	0.843055	1
R=1138	125.77	129.173	122.367	0.94731	-0.078091	0.84315	1
smr_3618_LTR/	2.18754	1.10668	3.2684	2.95334	1.56235	0.843193	1
R=1061	13.9492	12.258	15.6404	1.27593	0.351553	0.844012	1
R=485	4.43405	3.28398	5.58413	1.70042	0.765888	0.846579	1
R=2520	2.13087	1.10668	3.15506	2.85092	1.51143	0.847038	1
smr_2699_LTR/tRNA-Arg-CGA	1412.77	1333.64	1491.9	1.11867	0.161782	0.84921	1
R=2054	17.6289	18.8024	16.4553	0.875173	-0.19236	0.84961	1
smr_5663_LTR/Perere-3	0.828581	0	1.65716	Inf	Inf	0.849639	1
R=1456	0.828581	0	1.65716	Inf	Inf	0.849639	1
R=592	0.828581	0	1.65716	Inf	Inf	0.849639	1
smr_2038_LTR/Perere-3	0.828581	0	1.65716	Inf	Inf	0.849639	1
R=2266	36.2257	38.8793	33.5722	0.863498	-0.211736	0.850714	1
R=735	16.996	15.0372	18.9548	1.26053	0.334026	0.850779	1
R=779	8.13765	6.24342	10.0319	1.60679	0.684184	0.851093	1
R=1765	8.72479	9.96011	7.48947	0.751947	-0.411297	0.85136	1
R=1689	6.13783	7.3501	4.92556	0.670135	-0.577476	0.851361	1
R=2171	4.07282	2.7667	5.37894	1.94417	0.959156	0.851885	1
R=672	11.7691	9.85193	13.6862	1.38919	0.474248	0.853492	1
smr_412_LTR/tRNA-Tyr-TAC	607.029	571.593	642.465	1.12399	0.16863	0.85388	1
smr_6482_unclear/	0.830009	1.66002	0	0	#NAME?	0.854509	1
smr_5255_Retro/	0.830009	1.66002	0	0	#NAME?	0.854509	1
smr_1649_LTR/RTE_SJ	0.830009	1.66002	0	0	#NAME?	0.854509	1
smr_7100_unclear/	0.830009	1.66002	0	0	#NAME?	0.854509	1
smr_7525_LTR/	0.830009	1.66002	0	0	#NAME?	0.854509	1
smr_5194_DNA/	0.830009	1.66002	0	0	#NAME?	0.854509	1
smr_5973_LTR/	0.830009	1.66002	0	0	#NAME?	0.854509	1
smr_8338_LTR/	0.830009	1.66002	0	0	#NAME?	0.854509	1
smr_823_LTR/	0.830009	1.66002	0	0	#NAME?	0.854509	1
R=1790	13.5024	11.548	15.4567	1.33848	0.420593	0.854985	1
smr_6013_Retro/T2	2.8272	1.66002	3.99438	2.40623	1.26677	0.85548	1
R=1440	4.96668	6.45978	3.47359	0.537726	-0.895056	0.856525	1
smr_5219_unclear/	0.811979	1.62396	0	0	#NAME?	0.856877	1
smr_1703_Retro/	4.84223	5.69008	3.99438	0.701991	-0.510476	0.857535	1
R=947	4.9784	3.87337	6.08342	1.57057	0.651293	0.857662	1
R=91	176.988	171.335	182.641	1.06598	0.0921854	0.858351	1
R=370	23.3309	21.7369	24.9248	1.14666	0.197437	0.858538	1
smr_3772_LTR/	1.52491	0.553339	2.49649	4.51168	2.17367	0.858702	1
smr_4583_LTR/	0.771909	0	1.54382	Inf	Inf	0.859193	1
smr_413_DNA/	0.771909	0	1.54382	Inf	Inf	0.859193	1
smr_927_LTR/	0.771909	0	1.54382	Inf	Inf	0.859193	1
smr_8478_DNA/	0.771909	0	1.54382	Inf	Inf	0.859193	1
smr_178_DNA/PENELOPE_SM	0.771909	0	1.54382	Inf	Inf	0.859193	1
smr_5588_unclear/	0.771909	0	1.54382	Inf	Inf	0.859193	1
smr_7025_Retro/	0.771909	0	1.54382	Inf	Inf	0.859193	1
smr_4490_unclear/	0.771909	0	1.54382	Inf	Inf	0.859193	1
smr_5707_unclear/	0.771909	0	1.54382	Inf	Inf	0.859193	1
smr_5096_LTR/	0.771909	0	1.54382	Inf	Inf	0.859193	1
smr_2744_DNA/	0.771909	0	1.54382	Inf	Inf	0.859193	1
smr_6951_Retro/	0.771909	0	1.54382	Inf	Inf	0.859193	1
R=611	0.771909	0	1.54382	Inf	Inf	0.859193	1
smr_1123_DNA/ERVB4_6-I_RN	0.771909	0	1.54382	Inf	Inf	0.859193	1
smr_711_DNA/	0.771909	0	1.54382	Inf	Inf	0.859193	1
R=166	0.771909	0	1.54382	Inf	Inf	0.859193	1
smr_6930_LTR/Perere_INT	0.771909	0	1.54382	Inf	Inf	0.859193	1
R=1123	0.79395	1.5879	0	0	#NAME?	0.859264	1
smr_3247_LTR/	3.03645	2.21336	3.85955	1.74375	0.802195	0.86016	1
R=1642	25.7771	28.1731	23.381	0.829906	-0.26898	0.860778	1
smr_4568_LTR/NONAUT-5	9.38648	11.4398	7.33314	0.641018	-0.641563	0.86095	1
R=172	3.85655	4.94399	2.7691	0.560094	-0.836259	0.86152	1
smr_1351_LTR/	0.77592	1.55184	0	0	#NAME?	0.86167	1
smr_707_Retro/	0.77592	1.55184	0	0	#NAME?	0.86167	1
R=459	0.77592	1.55184	0	0	#NAME?	0.86167	1
smr_5651_LTR/	3.44357	4.39066	2.49649	0.568592	-0.814535	0.86233	1
R=63	264.168	260.534	267.802	1.0279	0.0396954	0.862825	1
smr_584_LINE/	3.70456	4.98005	2.42907	0.48776	-1.03576	0.862851	1
smr_1266_LTR/	3.64789	4.98005	2.31573	0.465	-1.1047	0.863354	1
R=1786	3.5938	4.87188	2.31573	0.475326	-1.07301	0.863837	1
smr_3115_LTR/	56.9153	53.9276	59.9031	1.1108	0.151605	0.864149	1
smr_4106_Retro/	1.88265	2.7667	0.998596	0.360935	-1.47019	0.865423	1
R=148	2.33426	3.28398	1.38455	0.421608	-1.24603	0.866743	1
smr_4206_Retro/Saci-2_I	8.68163	10.0086	7.35463	0.73483	-0.444518	0.867456	1
smr_2546_LINE/	1.82597	2.7667	0.885253	0.319967	-1.644	0.867571	1
R=586	1.29966	2.21336	0.385955	0.174375	-2.51973	0.86771	1
smr_1436_LTR/HAT-4N1_Mad	1.29966	2.21336	0.385955	0.174375	-2.51973	0.86771	1
smr_4353_DNA/	7.39	6.08673	8.69326	1.42823	0.514229	0.8681	1
smr_4059_Retro/PERERE-2	8.27755	7.15735	9.39775	1.31302	0.392889	0.868238	1
R=2590	1.78992	2.69458	0.885253	0.328531	-1.6059	0.868954	1
R=1539	2.23895	3.32004	1.15786	0.34875	-1.51973	0.869152	1
R=2559	12.9023	14.1829	11.6216	0.81941	-0.287342	0.870367	1
smr_3022_Retro/	17.2852	18.6818	15.8886	0.850489	-0.233636	0.871719	1
smr_1555_LTR/	7.21288	6.20736	8.21839	1.32397	0.404875	0.87228	1
R=259	10.7896	9.1183	12.461	1.36659	0.450579	0.87247	1
R=2083	2.48717	1.66002	3.31432	1.99656	0.997516	0.873031	1
R=985	5.3347	4.42671	6.24269	1.41023	0.495932	0.873412	1
smr_3799_unclear/	7.81703	8.938	6.69607	0.749168	-0.416638	0.873608	1
R=2227	14.9248	13.2565	16.5931	1.25169	0.323881	0.873628	1
R=1295	9.7172	8.49284	10.9416	1.28833	0.365501	0.874766	1
R=1106	27.7551	30.3615	25.1486	0.828304	-0.271767	0.874852	1
smr_2359_Retro/	6.8966	8.27648	5.51671	0.666552	-0.585211	0.875249	1
R=2128	13.3146	11.3317	15.2975	1.34998	0.432936	0.87581	1
R=2012	6.17334	5.1728	7.17387	1.38684	0.471805	0.875867	1
R=2046	61.3086	57.9937	64.6234	1.11432	0.15616	0.875916	1
R=251	24.4977	23.2527	25.7427	1.10708	0.146764	0.876263	1
R=2948	8.76781	7.63857	9.89705	1.29567	0.373695	0.877094	1
smr_5430_Retro/NOMAD_I	2.37383	1.66002	3.08764	1.86	0.895304	0.879189	1
smr_5886_unclear/Gypsy-27_DPu-I	1.2802	0.51728	2.04312	3.94973	1.98175	0.880556	1
R=9	30.5763	31.5777	29.5749	0.936574	-0.0945346	0.880599	1
smr_2917_LTR/Gypsy-23-LTR_DR	534.811	540.463	529.159	0.979085	-0.0304935	0.880746	1
smr_6773_Retro/Gypsy81-I_Dr	19.2463	17.9481	20.5445	1.14466	0.19492	0.881303	1
smr_2824_Retro/Copia16-VV_I	104.947	102.839	107.054	1.04099	0.0579495	0.88318	1
R=314	7.62009	6.38766	8.85253	1.38588	0.470802	0.883461	1
R=95	2730.4	2612.96	2847.83	1.08989	0.124178	0.883704	1
smr_364_DNA/	10.3325	11.9932	8.67176	0.723059	-0.467816	0.884236	1
R=399	57.6877	56.0577	59.3178	1.05816	0.081552	0.88515	1
smr_870_Retro/	0.748947	0	1.49789	Inf	Inf	0.885271	1
smr_4434_unclear/	0.748947	0	1.49789	Inf	Inf	0.885271	1
smr_1111_Retro/	0.748947	0	1.49789	Inf	Inf	0.885271	1
smr_163_DNA/	0.748947	0	1.49789	Inf	Inf	0.885271	1
R=1876	0.748947	0	1.49789	Inf	Inf	0.885271	1
smr_6461_Retro/	0.748947	0	1.49789	Inf	Inf	0.885271	1
smr_975_LTR/	0.748947	0	1.49789	Inf	Inf	0.885271	1
smr_4192_LTR/	0.748947	0	1.49789	Inf	Inf	0.885271	1
smr_6496_LTR/	0.748947	0	1.49789	Inf	Inf	0.885271	1
smr_7298_LTR/SmTRC1	0.748947	0	1.49789	Inf	Inf	0.885271	1
smr_990_DNA/	0.748947	0	1.49789	Inf	Inf	0.885271	1
smr_5911_LTR/	0.748947	0	1.49789	Inf	Inf	0.885271	1
smr_6117_DNA/	0.748947	0	1.49789	Inf	Inf	0.885271	1
smr_4799_DNA/	0.748947	0	1.49789	Inf	Inf	0.885271	1
smr_7795_DNA/	0.748947	0	1.49789	Inf	Inf	0.885271	1
R=1623	0.748947	0	1.49789	Inf	Inf	0.885271	1
smr_7012_Retro/	0.748947	0	1.49789	Inf	Inf	0.885271	1
R=180	107.64	111.249	104.031	0.93512	-0.0967769	0.885453	1
smr_818_LTR/	1.22353	0.51728	1.92977	3.73061	1.89941	0.885871	1
R=1795	1.22353	0.51728	1.92977	3.73061	1.89941	0.885871	1
smr_6118_LINE/	5.81477	7.15735	4.47219	0.624838	-0.678445	0.886146	1
smr_5725_Retro/	3.97574	3.32004	4.63145	1.395	0.480267	0.886392	1
R=230	4.78542	3.87337	5.69747	1.47093	0.55673	0.887639	1
smr_5085_Retro/	8.60495	6.72464	10.4853	1.55923	0.640833	0.889401	1
R=143	12.6445	14.0747	11.2142	0.796759	-0.327785	0.890108	1
R=2379	2.90015	2.21336	3.58693	1.62059	0.696515	0.890732	1
R=412	5.53843	4.42671	6.65014	1.50228	0.587149	0.892094	1
smr_8299_unclear/	0.692275	0	1.38455	Inf	Inf	0.893375	1
smr_1424_LINE/	0.692275	0	1.38455	Inf	Inf	0.893375	1
R=827	0.692275	0	1.38455	Inf	Inf	0.893375	1
R=2037	0.692275	0	1.38455	Inf	Inf	0.893375	1
R=720	0.692275	0	1.38455	Inf	Inf	0.893375	1
R=2308	0.692275	0	1.38455	Inf	Inf	0.893375	1
smr_3671_LINE/Saci-2_I	104.57	100.615	108.525	1.07862	0.109181	0.895128	1
smr_155_DNA/R2A_NVi	26.7235	24.5521	28.8948	1.17688	0.234962	0.895864	1
R=1228	61.8961	59.0768	64.7153	1.09544	0.131514	0.897036	1
smr_493_LTR/Boudicca_I	4.44539	3.87337	5.01741	1.29536	0.373351	0.897788	1
R=1740	3.52178	2.73064	4.31292	1.57946	0.659427	0.898283	1
smr_5110_LTR/	2.52346	1.55184	3.49509	2.25222	1.17135	0.899188	1
R=1069	4.37586	3.62096	5.13075	1.41696	0.502798	0.89993	1
R=130	7.81422	9.22647	6.40196	0.693869	-0.527266	0.900636	1
R=2364	3.84087	4.98005	2.70168	0.542501	-0.882303	0.901044	1
smr_3586_LTR/	3.73527	4.65552	2.81503	0.604664	-0.725795	0.901152	1
smr_3541_LTR/LINE1-33_SBi	0.635604	0	1.27121	Inf	Inf	0.901693	1
R=482	0.635604	0	1.27121	Inf	Inf	0.901693	1
smr_5050_Retro/	0.635604	0	1.27121	Inf	Inf	0.901693	1
smr_5396_DNA/Perere_INT	0.635604	0	1.27121	Inf	Inf	0.901693	1
smr_7675_Retro/	0.635604	0	1.27121	Inf	Inf	0.901693	1
smr_5205_DNA/	11.4977	11.0307	11.9646	1.08466	0.117243	0.903675	1
R=1800	3.61852	4.3546	2.88244	0.661932	-0.595246	0.904593	1
R=255	3.48456	4.42671	2.54241	0.574334	-0.800037	0.904944	1
R=972	25.6679	26.9346	24.4011	0.905938	-0.142515	0.905303	1
smr_2958_DNA/	8.32753	7.71069	8.94437	1.16	0.21412	0.905931	1
smr_2407_LINE/PERERE-10	9.15524	8.30009	10.0104	1.20606	0.270299	0.907743	1
R=2564	11.3511	10.6701	12.032	1.12763	0.173299	0.908966	1
R=928	3.22297	2.5864	3.85955	1.49225	0.577485	0.90909	1
R=1047	45.2369	47.5039	42.9699	0.904556	-0.144719	0.909421	1
smr_4929_DNA/	2.90157	3.87337	1.92977	0.498215	-1.00516	0.909639	1
R=192	152.103	148.419	155.786	1.04963	0.0698844	0.909854	1
R=1562	7.14283	7.97556	6.31011	0.791181	-0.33792	0.90995	1
R=2092	51.044	53.194	48.8941	0.919166	-0.121603	0.909956	1
R=1563	0.578932	0	1.15786	Inf	Inf	0.910231	1
smr_374_Retro/	0.578932	0	1.15786	Inf	Inf	0.910231	1
smr_442_DNA/	0.578932	0	1.15786	Inf	Inf	0.910231	1
smr_5109_DNA/	0.578932	0	1.15786	Inf	Inf	0.910231	1
R=1606	0.578932	0	1.15786	Inf	Inf	0.910231	1
smr_1238_DNA/	0.578932	0	1.15786	Inf	Inf	0.910231	1
smr_3746_Retro/	0.578932	0	1.15786	Inf	Inf	0.910231	1
smr_2417_LINE/	0.578932	0	1.15786	Inf	Inf	0.910231	1
smr_6213_Retro/Polinton-2_NV	0.578932	0	1.15786	Inf	Inf	0.910231	1
smr_7297_LTR/Perere-3	0.578932	0	1.15786	Inf	Inf	0.910231	1
smr_1729_LTR/Perere_INT	0.578932	0	1.15786	Inf	Inf	0.910231	1
smr_5509_LTR/	0.578932	0	1.15786	Inf	Inf	0.910231	1
smr_308_DNA/	0.578932	0	1.15786	Inf	Inf	0.910231	1
smr_5724_DNA/Perere_INT	0.578932	0	1.15786	Inf	Inf	0.910231	1
smr_8494_DNA/	0.578932	0	1.15786	Inf	Inf	0.910231	1
R=481	0.578932	0	1.15786	Inf	Inf	0.910231	1
smr_7357_LINE/	0.578932	0	1.15786	Inf	Inf	0.910231	1
R=1323	0.578932	0	1.15786	Inf	Inf	0.910231	1
smr_5391_LTR/	0.578932	0	1.15786	Inf	Inf	0.910231	1
smr_8452_unclear/	0.578932	0	1.15786	Inf	Inf	0.910231	1
smr_5233_Retro/	0.578932	0	1.15786	Inf	Inf	0.910231	1
smr_503_LTR/	0.578932	0	1.15786	Inf	Inf	0.910231	1
smr_6693_DNA/Ginger1-1_AC	0.578932	0	1.15786	Inf	Inf	0.910231	1
R=1878	8.9595	7.79526	10.1237	1.2987	0.377072	0.911134	1
R=2098	3.0472	2.21336	3.88104	1.75346	0.810207	0.912977	1
R=919	3.91672	3.24792	4.58553	1.41184	0.497574	0.913051	1
R=1948	2.4886	3.32004	1.65716	0.49914	-1.00248	0.913784	1
smr_4081_unclear/	2.4886	3.32004	1.65716	0.49914	-1.00248	0.913784	1
R=582	10.3907	10.8629	9.91854	0.913067	-0.131207	0.91463	1
Sm_alphaT2	45.5207	43.3296	47.7118	1.10114	0.138993	0.915094	1
smr_4563_LTR/	98.0979	102.286	93.9101	0.918114	-0.123254	0.915986	1
R=58	381.448	387.926	374.97	0.966601	-0.049007	0.916203	1
smr_6427_LINE/	2.1323	2.7667	1.49789	0.541402	-0.885229	0.916801	1
R=526	5.91243	7.19341	4.63145	0.643847	-0.635211	0.916835	1
R=1761	3.78277	3.32004	4.2455	1.27875	0.354736	0.917184	1
R=121	7.02525	6.60401	7.44648	1.12757	0.173216	0.917372	1
R=871	2.05759	2.73064	1.38455	0.507043	-0.97982	0.917783	1
smr_6885_unclear/	6.08245	7.19341	4.97148	0.691117	-0.532999	0.917797	1
R=910	23.1271	24.3954	21.8587	0.896016	-0.158404	0.918344	1
R=2557	1.96228	2.7667	1.15786	0.4185	-1.2567	0.919059	1
R=2531	22.7367	21.4124	24.0611	1.1237	0.168256	0.919067	1
smr_7898_DNA/	2.82051	2.21336	3.42767	1.54863	0.630991	0.921017	1
R=1513	9.94061	9.3471	10.5341	1.12699	0.172478	0.921117	1
R=2005	5.44279	6.64007	4.2455	0.639376	-0.645264	0.921393	1
R=246	158.177	162.565	153.789	0.946014	-0.0800673	0.921408	1
R=1246	10.8827	11.6201	10.1452	0.873074	-0.195824	0.922341	1
R=1808	15.5554	14.2911	16.8198	1.17694	0.235044	0.923381	1
smr_942_Retro/	6.02435	5.53339	6.5153	1.17745	0.235668	0.923512	1
smr_3912_DNA/Perere_INT	1.49263	2.21336	0.771909	0.34875	-1.51973	0.923987	1
Sm_Perere-10	12.9893	12.222	13.7566	1.12556	0.170645	0.925156	1
smr_5831_Retro/	17.4308	17.1535	17.708	1.03232	0.0458956	0.925376	1
smr_6133_DNA/	1.04858	0.553339	1.54382	2.79	1.48027	0.926059	1
R=1738	1.04858	0.553339	1.54382	2.79	1.48027	0.926059	1
smr_8541_unclear/	1.07966	1.66002	0.499298	0.300779	-1.73323	0.926309	1
smr_5437_Retro/	1.07966	1.66002	0.499298	0.300779	-1.73323	0.926309	1
smr_4534_LTR/	1.07966	1.66002	0.499298	0.300779	-1.73323	0.926309	1
R=2401	16.395	18.0563	14.7337	0.815986	-0.293383	0.926777	1
R=540	591.856	595	588.712	0.989432	-0.0153277	0.926974	1
smr_301_DNA/	7.93249	9.19041	6.67457	0.726254	-0.461455	0.927018	1
R=699	5.14315	6.08673	4.19958	0.689956	-0.535424	0.927146	1
smr_5842_LTR/	2.6505	2.21336	3.08764	1.395	0.480267	0.927301	1
smr_6101_Retro/	1.02557	1.55184	0.499298	0.321746	-1.63601	0.928547	1
smr_2609_DNA/Saci-3_I	1.02299	1.66002	0.385955	0.2325	-2.1047	0.928654	1
R=952	0.553339	1.10668	0	0	#NAME?	0.930808	1
R=1668	0.553339	1.10668	0	0	#NAME?	0.930808	1
smr_7438_LTR/	0.553339	1.10668	0	0	#NAME?	0.930808	1
R=220	0.553339	1.10668	0	0	#NAME?	0.930808	1
smr_1856_DNA/	0.553339	1.10668	0	0	#NAME?	0.930808	1
smr_7901_LTR/	0.553339	1.10668	0	0	#NAME?	0.930808	1
smr_8378_LTR/PERERE-4	0.553339	1.10668	0	0	#NAME?	0.930808	1
smr_8280_LINE/	0.553339	1.10668	0	0	#NAME?	0.930808	1
smr_7862_LTR/	0.553339	1.10668	0	0	#NAME?	0.930808	1
smr_3550_Retro/	0.553339	1.10668	0	0	#NAME?	0.930808	1
R=1000	0.553339	1.10668	0	0	#NAME?	0.930808	1
smr_3171_LINE/BEL-190_AA-LTR	4.99256	4.1743	5.81081	1.39204	0.477206	0.930993	1
smr_5273_DNA/	1.68824	1.10668	2.2698	2.05101	1.03633	0.93104	1
R=277	53.9529	52.4964	55.4094	1.05549	0.0779116	0.931499	1
R=2398	12.9119	14.2911	11.5327	0.806986	-0.309385	0.932168	1
R=82	0.53531	1.07062	0	0	#NAME?	0.932612	1
R=1402	0.53531	1.07062	0	0	#NAME?	0.932612	1
R=1240	54.9111	57.6568	52.1654	0.904758	-0.144396	0.932853	1
W35|smr_3102|HQ880241_LTR/	0.51728	1.03456	0	0	#NAME?	0.93443	1
smr_2773_LTR/	0.51728	1.03456	0	0	#NAME?	0.93443	1
R=1200	0.51728	1.03456	0	0	#NAME?	0.93443	1
R=100	1677.42	1655.9	1698.94	1.02599	0.0370187	0.935099	1
R=396	229.44	224.06	234.819	1.04801	0.0676592	0.935725	1
smr_2711_LTR/Ves2_ML	16.3814	15.3978	17.365	1.12776	0.173462	0.936028	1
smr_7089_DNA/	4.03384	4.98005	3.08764	0.620001	-0.689658	0.936621	1
W19|smr_759|HQ8802251_Retro/	7.19033	6.64007	7.74059	1.16574	0.221244	0.936645	1
smr_4058_LTR/	4.09052	4.98005	3.20098	0.64276	-0.637648	0.936938	1
R=2993	35.8747	36.5689	35.1805	0.962033	-0.055842	0.938289	1
R=2862	18.5687	20.2933	16.8442	0.830041	-0.268746	0.939125	1
R=761	69.3723	67.0635	71.681	1.06885	0.096063	0.940372	1
R=961	6.97139	6.31554	7.62724	1.20769	0.272256	0.940628	1
R=2117	4.57783	4.13824	5.01741	1.21245	0.277925	0.940912	1
smr_4007_Retro/RTEX-2_NV	26.3007	27.2231	25.3782	0.932231	-0.101241	0.941073	1
R=1376	107.886	106.292	109.48	1.02999	0.0426328	0.943073	1
R=1500	69.3283	70.8536	67.8029	0.956943	-0.0634944	0.943608	1
smr_5173_Retro/	9.0751	9.86438	8.28581	0.839972	-0.251586	0.943722	1
R=1212	55.7193	58.0049	53.4337	0.921193	-0.118425	0.94393	1
smr_8035_DNA/	3.9609	4.42671	3.49509	0.789544	-0.340908	0.944441	1
smr_1748_LTR/	5.9277	6.72464	5.13075	0.762978	-0.390287	0.945086	1
smr_3693_DNA/NONAUT-5	7.02843	7.74675	6.31011	0.81455	-0.295926	0.945286	1
smr_186_Retro/DNA8-3_CB	9.99176	8.79376	11.1897	1.27246	0.347625	0.945688	1
smr_4998_DNA/	0.499298	0	0.998596	Inf	Inf	0.946274	1
smr_6455_LTR/	0.499298	0	0.998596	Inf	Inf	0.946274	1
smr_5709_DNA/Polinton-1_TV	0.499298	0	0.998596	Inf	Inf	0.946274	1
smr_8253_Retro/Perere-3	0.499298	0	0.998596	Inf	Inf	0.946274	1
smr_2192_Retro/Saci-1_I	0.499298	0	0.998596	Inf	Inf	0.946274	1
smr_7605_LTR/Perere-3	0.499298	0	0.998596	Inf	Inf	0.946274	1
smr_339_nonLTR/Perere_INT	0.499298	0	0.998596	Inf	Inf	0.946274	1
smr_6524_Retro/	0.499298	0	0.998596	Inf	Inf	0.946274	1
smr_5888_Retro/Saci-3_LTR	0.499298	0	0.998596	Inf	Inf	0.946274	1
smr_2674_LTR/	0.499298	0	0.998596	Inf	Inf	0.946274	1
smr_4466_DNA/	0.499298	0	0.998596	Inf	Inf	0.946274	1
smr_5545_LTR/	0.499298	0	0.998596	Inf	Inf	0.946274	1
smr_7393_DNA/	0.499298	0	0.998596	Inf	Inf	0.946274	1
R=1006	0.499298	0	0.998596	Inf	Inf	0.946274	1
smr_6968_LTR/Perere_INT	0.499298	0	0.998596	Inf	Inf	0.946274	1
smr_2642_unclear/	0.499298	0	0.998596	Inf	Inf	0.946274	1
smr_3380_Retro/	0.499298	0	0.998596	Inf	Inf	0.946274	1
smr_7979_DNA/	0.499298	0	0.998596	Inf	Inf	0.946274	1
smr_8249_DNA/	0.499298	0	0.998596	Inf	Inf	0.946274	1
smr_1078_DNA/	0.499298	0	0.998596	Inf	Inf	0.946274	1
R=1659	31.3436	32.3835	30.3038	0.93578	-0.095759	0.946536	1
smr_3412_LTR/	85.323	85.5053	85.1406	0.995734	-0.00616721	0.946688	1
R=286	19.2657	20.6427	17.8887	0.86659	-0.206579	0.946807	1
R=2450	16.2637	16.0232	16.5042	1.03002	0.0426677	0.947933	1
R=2578	69.6444	67.6293	71.6595	1.05959	0.0835098	0.948243	1
R=2275	2.04713	1.55184	2.54241	1.63832	0.712219	0.949372	1
smr_7319_unclear/GYPSY63-I_AG	3.32124	3.87337	2.7691	0.714907	-0.484173	0.949671	1
smr_5781_LTR/	3.43458	3.87337	2.99579	0.773431	-0.370655	0.950236	1
R=35	5.53017	6.31554	4.7448	0.751289	-0.412559	0.951138	1
smr_6445_LTR/NONAUT-5	7.26327	7.19341	7.33314	1.01942	0.0277544	0.951599	1
smr_6068_LTR/Perere_INT	23.3442	23.2888	23.3996	1.00476	0.00684932	0.951954	1
smr_4345_LTR/	405.654	400.003	411.305	1.02826	0.0402006	0.952078	1
R=1406	4.3428	3.87337	4.81222	1.24238	0.313111	0.952109	1
smr_4872_LTR/	0.442626	0	0.885253	Inf	Inf	0.952308	1
R=1041	0.442626	0	0.885253	Inf	Inf	0.952308	1
smr_5736_LTR/BEL-54_AA-I	0.442626	0	0.885253	Inf	Inf	0.952308	1
R=1274	0.442626	0	0.885253	Inf	Inf	0.952308	1
smr_6774_Retro/	0.442626	0	0.885253	Inf	Inf	0.952308	1
R=2237	0.442626	0	0.885253	Inf	Inf	0.952308	1
smr_1431_LINE/	0.442626	0	0.885253	Inf	Inf	0.952308	1
smr_4030_Retro/	0.442626	0	0.885253	Inf	Inf	0.952308	1
smr_496_LTR/	0.442626	0	0.885253	Inf	Inf	0.952308	1
R=253	42.1927	41.0081	43.3774	1.05778	0.0810349	0.952836	1
R=198	71.5413	72.8506	70.232	0.964055	-0.0528132	0.953709	1
R=1538	26.1664	28.2688	24.064	0.851257	-0.232334	0.95408	1
smr_8070_LTR/L2B-1_HM	2.6249	3.32004	1.92977	0.581251	-0.782768	0.955131	1
R=1370	10.8547	11.9932	9.71628	0.810151	-0.303736	0.95554	1
R=30	1952.08	1970.58	1933.58	0.981224	-0.027346	0.955667	1
smr_4612_DNA/	6.03247	6.64007	5.42486	0.816988	-0.291613	0.95574	1
R=1386	9.46064	9.88799	9.03329	0.913562	-0.130426	0.955954	1
R=1411	9.46839	9.56346	9.37332	0.980118	-0.0289721	0.956019	1
R=1988	5.57379	5.24492	5.90266	1.12541	0.170445	0.956643	1
R=124	38.294	37.3399	39.2482	1.0511	0.0719068	0.957562	1
R=381	2.60951	2.1773	3.04171	1.39701	0.482345	0.958181	1
smr_8522_unclear/	0.385955	0	0.771909	Inf	Inf	0.95851	1
smr_827_LTR/	0.385955	0	0.771909	Inf	Inf	0.95851	1
smr_7422_unclear/Perere-3	0.385955	0	0.771909	Inf	Inf	0.95851	1
R=750	0.385955	0	0.771909	Inf	Inf	0.95851	1
smr_2030_LTR/	0.385955	0	0.771909	Inf	Inf	0.95851	1
R=207	0.385955	0	0.771909	Inf	Inf	0.95851	1
R=200	0.385955	0	0.771909	Inf	Inf	0.95851	1
R=431	0.385955	0	0.771909	Inf	Inf	0.95851	1
smr_7685_LTR/	0.385955	0	0.771909	Inf	Inf	0.95851	1
smr_221_LTR/SR2	0.385955	0	0.771909	Inf	Inf	0.95851	1
smr_4328_LINE/	0.385955	0	0.771909	Inf	Inf	0.95851	1
smr_4498_DNA/	0.385955	0	0.771909	Inf	Inf	0.95851	1
smr_2669_LTR/	0.385955	0	0.771909	Inf	Inf	0.95851	1
smr_1521_Retro/	0.385955	0	0.771909	Inf	Inf	0.95851	1
smr_4500_DNA/	0.385955	0	0.771909	Inf	Inf	0.95851	1
smr_6711_LTR/	0.385955	0	0.771909	Inf	Inf	0.95851	1
smr_7117_LTR/	0.385955	0	0.771909	Inf	Inf	0.95851	1
smr_126_unclear/	0.385955	0	0.771909	Inf	Inf	0.95851	1
smr_2625_Retro/	0.385955	0	0.771909	Inf	Inf	0.95851	1
smr_7359_DNA/Perere_INT	0.385955	0	0.771909	Inf	Inf	0.95851	1
smr_2340_DNA/PERERE-4	0.385955	0	0.771909	Inf	Inf	0.95851	1
smr_5562_LTR/Saci-1_I	0.385955	0	0.771909	Inf	Inf	0.95851	1
R=599	0.385955	0	0.771909	Inf	Inf	0.95851	1
smr_7621_Retro/	0.385955	0	0.771909	Inf	Inf	0.95851	1
smr_351_DNA/	0.385955	0	0.771909	Inf	Inf	0.95851	1
smr_103_DNA/	0.385955	0	0.771909	Inf	Inf	0.95851	1
smr_4817_Retro/	0.385955	0	0.771909	Inf	Inf	0.95851	1
smr_73_DNA/	0.385955	0	0.771909	Inf	Inf	0.95851	1
smr_5710_DNA/	0.385955	0	0.771909	Inf	Inf	0.95851	1
R=1767	0.385955	0	0.771909	Inf	Inf	0.95851	1
smr_5022_Retro/SmTRC1	0.385955	0	0.771909	Inf	Inf	0.95851	1
R=422	0.385955	0	0.771909	Inf	Inf	0.95851	1
smr_4113_LTR/	0.385955	0	0.771909	Inf	Inf	0.95851	1
smr_4912_DNA/	4.05944	3.87337	4.2455	1.09607	0.132343	0.958514	1
R=1813	24.3342	22.7479	25.9205	1.13947	0.188362	0.959706	1
R=171	7.82067	8.85343	6.78791	0.766699	-0.383268	0.959898	1
R=214	4.79441	4.39066	5.19817	1.18392	0.243568	0.962024	1
smr_2035_LTR/SmTRC1	2.13723	2.73064	1.54382	0.565369	-0.822735	0.962281	1
Sm_Sinbad_pol	4.55223	5.24492	3.85955	0.735863	-0.44249	0.962463	1
smr_5716_LTR/	2.38194	2.7667	1.99719	0.721869	-0.470191	0.963398	1
smr_5928_DNA/	2.38194	2.7667	1.99719	0.721869	-0.470191	0.963398	1
smr_4017_LTR/	0.950915	0.51728	1.38455	2.6766	1.4204	0.963414	1
R=722	55.5968	56.0813	55.1123	0.982722	-0.0251446	0.963552	1
R=820	65.6309	67.7014	63.5604	0.938833	-0.0910593	0.963954	1
R=773	6.04344	5.79826	6.28862	1.08457	0.117123	0.964456	1
R=1534	77.0107	75.4606	78.5608	1.04108	0.0580851	0.965106	1
smr_4156_LINE/Perere_INT	16.0733	15.9151	16.2316	1.01989	0.0284117	0.966214	1
R=2100	31.0071	30.6874	31.3268	1.02084	0.0297524	0.967978	1
R=1824	41.4459	40.4672	42.4247	1.04837	0.0681521	0.968143	1
R=2870	267.852	265.935	269.769	1.01442	0.0206525	0.968522	1
R=655	9.317	10.1889	8.44508	0.828849	-0.270818	0.968768	1
R=1693	0.837572	0.51728	1.15786	2.23837	1.16245	0.969039	1
R=885	14.6854	15.6141	13.7566	0.881035	-0.182729	0.969084	1
smr_6225_LTR/Gypsy-5_DGri-I	1.68561	2.21336	1.15786	0.523126	-0.934771	0.970332	1
R=1343	17.5357	18.0924	16.9791	0.938466	-0.091623	0.97037	1
R=462	90.2918	89.559	91.0247	1.01637	0.0234195	0.970382	1
smr_991_DNA/	4.22682	4.98005	3.47359	0.697501	-0.519733	0.970517	1
Sm_SR1-E3-pol	19.3187	20.5221	18.1154	0.88273	-0.179956	0.97056	1
[truncated: 1,146 more rows]

## Sheet: H3K9Ac
id	baseMean	baseMeanA	baseMeanB	foldChange	log2FoldChange	pval	padj
R=564	1087	2173.56	0.428277	0.000197039	-12.3092	5.0636e-24	6.24443e-22
U10109.1|SMU10109	667.47	1334.06	0.875942	0.000656596	-10.5727	1.0792e-47	5.54531e-45
R=407	671.222	1341.16	1.28483	0.000958	-10.0277	4.16535e-68	6.42089e-65
Sm_alphafem1	8063.93	16088.6	39.2931	0.0024423	-8.67754	3.28159e-34	6.74476e-32
smr_4932_DNA/	38.2934	73.521	3.0658	0.0416996	-4.58382	3.63954e-05	0.000721256
smr_1238_DNA/	48.9991	91.0197	6.97845	0.0766697	-3.7052	4.9268e-05	0.000936036
smr_6447_LTR/	112.122	204.826	19.4179	0.0948016	-3.39895	1.62165e-08	7.04163e-07
Sm_SR1-H1-pol	88.6695	158.243	19.0962	0.120677	-3.05078	3.0195e-06	8.23816e-05
smr_7528_Retro/PERERE-5	345.905	612.66	79.1502	0.129191	-2.95242	6.36079e-16	5.60294e-14
smr_2094_LTR/Saci-2_I	177.888	309.455	46.32	0.149683	-2.74002	1.10369e-06	3.33597e-05
smr_2406_Retro/	306.167	532.153	80.1812	0.150673	-2.7305	4.62207e-13	3.16663e-11
Sm_SR1-P3-pol	278.173	482.764	73.5826	0.152419	-2.71388	4.97193e-12	3.00558e-10
smr_7338_DNA/	178.579	307.626	49.5312	0.161011	-2.63477	1.56013e-08	6.87125e-07
R=7	9676.28	16624	2728.55	0.164133	-2.60706	1.58527e-17	1.48103e-15
R=2594	1064.54	1825.92	303.167	0.166036	-2.59044	2.33646e-11	1.38525e-09
smr_6653_DNA/PERERE-5	195.072	330.061	60.083	0.182036	-2.4577	4.00837e-08	1.60491e-06
Sm_SR1_pol_2	749.275	1256.7	241.848	0.192447	-2.37747	3.37197e-18	3.24868e-16
R=1590	6501.68	10847.1	2156.27	0.198788	-2.3307	1.71791e-34	3.89597e-32
Sm_SR1-E3-pol	210.209	348.823	71.5963	0.205251	-2.28454	1.18999e-07	4.21695e-06
smr_8335_LTR/HELITRON2_OS	3775.94	6222	1329.88	0.213738	-2.22608	2.41373e-29	4.37737e-27
smr_8256_LTR/PERERE-5	287.962	466.875	109.05	0.233575	-2.09804	2.27409e-08	9.47437e-07
Sm_Saci3	889.5	1437.86	341.143	0.237258	-2.07547	7.00489e-16	5.99891e-14
R=172	304.053	490.725	117.381	0.2392	-2.06371	1.93568e-06	5.68353e-05
R=149	6984.19	11244.9	2723.46	0.242195	-2.04576	6.32461e-28	1.056e-25
smr_7172_Retro/	7336.53	11740.7	2932.32	0.249756	-2.00141	4.30458e-27	6.63551e-25
smr_2524_LINE/	2722.84	4352.2	1093.49	0.251251	-1.9928	7.38565e-14	5.55365e-12
smr_947_LTR/KABUKI_BM	11386.9	18160.7	4613.1	0.254016	-1.97701	2.68536e-06	7.39193e-05
Sm_Saci2	14080.9	22306.5	5855.32	0.262494	-1.92964	6.36696e-21	7.01048e-19
Sm_SR1-E2-pol	1407.62	2215.89	599.351	0.270479	-1.88641	1.98369e-05	0.000433739
smr_1664_LTR/	318.086	499.723	136.449	0.273048	-1.87277	1.09379e-05	0.000255466
R=2208	371.254	582.409	160.099	0.274891	-1.86307	3.99203e-08	1.60491e-06
smr_5678_Retro/Perere-3	218.885	341.684	96.0856	0.281212	-1.83027	1.18057e-05	0.000273662
Sm_Perere-7	270.415	421.229	119.6	0.283932	-1.81638	2.00435e-06	5.77515e-05
R=2952	1034.34	1608.53	460.16	0.286075	-1.80554	1.49128e-13	1.09467e-11
R=1809	1321.63	2052.55	590.711	0.287795	-1.79689	1.08026e-12	7.08608e-11
R=211	28943.2	44939.4	12947	0.288099	-1.79536	1.7413e-24	2.3341e-22
R=2364	208.402	322.841	93.9636	0.291052	-1.78065	2.54988e-05	0.000538445
Sm_Perere-5	3092.92	4783.54	1402.31	0.293153	-1.77028	7.9737e-19	8.1943e-17
smr_3213_nonLTR/	661.396	1022.38	300.412	0.293836	-1.76692	1.99138e-10	1.09633e-08
smr_7478_LINE/Saci-2_I	555.434	857.788	253.08	0.295038	-1.76103	3.2828e-07	1.1001e-05
R=115	6577.88	10155.5	3000.26	0.295432	-1.7591	2.52664e-21	2.99602e-19
smr_895_unclear/tRNA-Gln-CAA	800.746	1235.9	365.595	0.295814	-1.75724	2.20677e-08	9.31982e-07
R=45	11679.6	17992.8	5366.34	0.298249	-1.74541	8.4612e-08	3.18121e-06
Sm_SR1-E1-pol	372.623	572.201	173.044	0.302419	-1.72538	3.21782e-07	1.09017e-05
smr_7322_LTR/Copia16-NVi_I	533.78	819.393	248.167	0.302867	-1.72324	6.57987e-09	2.93996e-07
R=728	329.515	503.895	155.136	0.307874	-1.69959	1.08929e-06	3.32502e-05
R=208	1611.02	2462.9	759.137	0.308229	-1.69792	1.57726e-14	1.31424e-12
R=218	2490.67	3795.39	1185.96	0.312473	-1.67819	2.95584e-16	2.68025e-14
R=62	5511.89	8374.22	2649.57	0.316396	-1.6602	1.3611e-18	1.35363e-16
smr_7653_unclear/SACI-6	3519.57	5326.16	1712.99	0.321617	-1.63658	5.2898e-08	2.06436e-06
R=48	6025.98	9107.32	2944.64	0.323326	-1.62894	1.47123e-12	9.44961e-11
Sm_Perere-4	302.364	456.629	148.099	0.324331	-1.62446	8.17726e-06	0.000201684
Sm_Perere-2	1870.8	2823.69	917.917	0.325077	-1.62115	4.44708e-14	3.42758e-12
Sm_Perere-6	1640.48	2472.39	808.558	0.327035	-1.61248	2.15383e-13	1.54425e-11
smr_952_LTR/	1364.04	2055.25	672.844	0.327379	-1.61097	2.21327e-12	1.3647e-10
R=175	1469.86	2196.57	743.15	0.338323	-1.56353	4.59194e-06	0.000120943
R=290	2174.12	3240.99	1107.26	0.341642	-1.54944	2.04106e-06	5.82648e-05
smr_7607_LINE/	1496.36	2226.96	765.753	0.343855	-1.54013	5.16129e-08	2.04003e-06
smr_4388_LTR/EnSpm1_SB	1004.96	1493.87	516.049	0.345446	-1.53347	4.56277e-10	2.34451e-08
smr_5671_LTR/tRNA-His-CAY_	511.45	759.455	263.446	0.346888	-1.52746	2.72388e-07	9.33081e-06
smr_3671_LINE/Saci-2_I	1982.44	2942.78	1022.1	0.347324	-1.52564	9.65725e-06	0.000234435
Sm_Boudicca	2766.44	4100.09	1432.8	0.349454	-1.51682	4.50237e-06	0.000119662
R=64	1290.93	1905.53	676.334	0.354932	-1.49438	9.6417e-11	5.40461e-09
R=1198	5377.99	7884.45	2871.52	0.3642	-1.4572	1.88896e-12	1.18851e-10
smr_3639_Retro/BEL-5_DPu-I	3957.07	5800.7	2113.43	0.364341	-1.45664	1.2251e-05	0.000281864
R=2057	276.835	405.57	148.099	0.365163	-1.45339	9.96307e-05	0.0016877
Sm_Saci1	7761.76	11349.7	4173.87	0.367753	-1.44319	4.29429e-11	2.49798e-09
R=151	4593.2	6715.66	2470.74	0.367907	-1.44259	2.65991e-14	2.15802e-12
smr_4363_LTR/	884.033	1291.94	476.124	0.368534	-1.44013	3.5048e-05	0.000701642
smr_8282_DNA/piggyBac-15_SM	1550.13	2264.3	835.968	0.369195	-1.43755	8.00594e-11	4.5708e-09
Sm_alphaT1	10805.7	15665.1	5946.32	0.379589	-1.39749	1.31337e-05	0.000299935
smr_4884_Retro/L1-2a_MD	1165.75	1689.64	641.853	0.379876	-1.3964	2.9573e-05	0.000616038
smr_8004_LINE/Gypsy16-I_SP	4964.78	7165.76	2763.79	0.385695	-1.37447	5.2221e-05	0.000981691
R=821	505.383	727.483	283.282	0.389401	-1.36067	4.62901e-06	0.000120943
R=204	418.92	601.801	236.038	0.392219	-1.35027	2.50868e-05	0.000533397
R=548	579.568	832.125	327.012	0.392984	-1.34746	2.23864e-06	6.33187e-05
Sm_SR-A3	1385.29	1988.68	781.898	0.393174	-1.34676	2.67569e-09	1.2691e-07
R=77	1065.99	1524.86	607.13	0.398155	-1.3286	2.7128e-08	1.11514e-06
smr_1385_LTR/Saci-1_I	755.318	1079.76	430.876	0.399047	-1.32537	7.52242e-06	0.000187029
R=16	2381.74	3397.44	1366.04	0.40208	-1.31445	1.26441e-09	6.10413e-08
smr_2974_Retro/	468.341	667.93	268.752	0.402365	-1.31342	1.96258e-05	0.000432189
smr_4561_LTR/tRNA-Lys-AAG	912.122	1297	527.243	0.406509	-1.29864	1.81442e-07	6.35665e-06
R=160	8789.57	12485.6	5093.55	0.407954	-1.29352	6.10543e-13	4.09197e-11
R=385	2081.81	2956.44	1207.18	0.408322	-1.29222	4.02797e-10	2.14107e-08
R=1796	695.941	985.611	406.27	0.412201	-1.27858	1.9743e-06	5.74223e-05
R=447	2711.94	3823.07	1600.81	0.418724	-1.25593	4.32917e-10	2.26217e-08
smr_6601_LINE/	2785.92	3911.71	1660.13	0.424401	-1.2365	5.79334e-10	2.92801e-08
R=863	5008.23	7029.19	2987.28	0.424982	-1.23453	4.60737e-07	1.46438e-05
R=467	3061.3	4267.2	1855.39	0.434803	-1.20157	1.26716e-09	6.10413e-08
R=119	1441.9	2007.17	876.623	0.436745	-1.19514	6.26623e-08	2.41485e-06
R=1272	747.385	1036.58	458.187	0.442017	-1.17783	6.64892e-06	0.00016941
smr_1296_Retro/	624.675	866.042	383.308	0.442597	-1.17593	1.94311e-05	0.000430978
R=269	2183.22	3018.41	1348.03	0.446605	-1.16293	2.179e-08	9.31982e-07
R=227	3110.04	4294.82	1925.26	0.448274	-1.15755	4.86885e-09	2.20745e-07
smr_72_Retro/	777.267	1073.11	481.42	0.44862	-1.15643	1.00318e-05	0.000241626
R=636	1371.67	1892.46	850.878	0.449614	-1.15324	3.41125e-07	1.12183e-05
R=47	4831.43	6641.8	3021.07	0.454857	-1.13652	9.10946e-10	4.52975e-08
R=1820	3494.22	4784.72	2203.73	0.460576	-1.11849	5.55619e-05	0.00102573
smr_412_LTR/tRNA-Tyr-TAC	2612.87	3545.39	1680.35	0.473954	-1.07718	9.05936e-08	3.36506e-06
R=844	820.972	1113.04	528.907	0.475193	-1.07342	3.0535e-05	0.000627596
Sm_SR2-A	1388.79	1882.33	895.241	0.475603	-1.07217	7.32846e-06	0.000183688
smr_6434_LTR/	2485.13	3331.71	1638.54	0.491803	-1.02385	2.89611e-05	0.000607395
smr_2824_Retro/Copia16-VV_I	8481.17	11311.3	5651.01	0.499587	-1.00119	6.56889e-08	2.50023e-06
smr_7583_LTR/DNA9-16_Mad	10682	14229.4	7134.71	0.501407	-0.995946	7.76235e-05	0.00135973
R=432	3859.89	5136.99	2582.8	0.502784	-0.991988	2.39271e-07	8.28846e-06
smr_3507_DNA/U6	3146.18	4182.46	2109.9	0.504464	-0.987177	5.94493e-07	1.85134e-05
R=2166	1844.47	2433.12	1255.82	0.516135	-0.954179	6.48799e-06	0.000166687
smr_2917_LTR/Gypsy-23-LTR_DR	1498.04	1968.15	1027.93	0.522285	-0.93709	2.407e-05	0.000515331
R=2535	1582.74	2066.88	1098.6	0.531524	-0.911792	2.33805e-05	0.00050407
R=664	2214.17	2891.33	1537.01	0.531593	-0.911605	1.03052e-05	0.000243857
R=487	3526.04	4598.72	2453.36	0.533487	-0.906476	3.73042e-05	0.00073254
Sm_Perere	5260.48	6856.64	3664.33	0.53442	-0.903953	1.26984e-06	3.8009e-05
R=514	2411.94	3140.76	1683.12	0.535895	-0.899976	8.76473e-06	0.000214458
R=284	6117	7962.99	4271.01	0.536358	-0.898731	9.1676e-05	0.00157021
R=345	1989.22	2559.29	1419.16	0.554512	-0.850709	4.33802e-05	0.000830689
Sm_SR2-B	6101.29	7819.19	4383.39	0.560594	-0.834972	5.6173e-06	0.000145531
R=1132	5990.88	7673.82	4307.93	0.56138	-0.832949	6.98117e-06	0.000176418
R=909	2402.49	3063.31	1741.68	0.568561	-0.814614	6.33614e-05	0.00113572
smr_700_unclear/TRNA_GLY	6724.16	8563.69	4884.62	0.570387	-0.809986	1.03617e-05	0.000243857
R=649	3110.93	3943.59	2278.28	0.577717	-0.791566	4.94888e-05	0.000936036
R=150	6761.59	8560.93	4962.25	0.579639	-0.786774	1.34554e-05	0.000305022
R=540	3588.99	4518.68	2659.29	0.588509	-0.764863	7.50912e-05	0.0013305
R=76	5687.88	7098.63	4277.14	0.60253	-0.730894	6.75296e-05	0.00120343
smr_8218_LINE/TAHRE	2396.03	1716.49	3075.56	1.79177	0.841387	3.42405e-05	0.000694497
smr_7737_DNA/	2389.19	1704.4	3073.97	1.80354	0.850835	3.00183e-05	0.000621116
smr_4563_LTR/	3410.82	2398.65	4422.98	1.84394	0.882793	4.13839e-06	0.000110945
smr_2040_LINE/Polinton-2A_NV	5763.86	3977.18	7550.53	1.89846	0.924832	5.40191e-07	1.6994e-05
smr_4594_DNA/	3447.24	2336.59	4557.88	1.95066	0.96396	6.80197e-07	2.09705e-05
R=1263	935.258	630.097	1240.42	1.96861	0.977181	5.48658e-05	0.00101898
smr_5848_unclear/	2008.95	1352.35	2665.55	1.97105	0.978963	2.41605e-06	6.71052e-05
R=1393	808.203	541.229	1075.18	1.98655	0.990265	8.46817e-05	0.00146671
R=193	2394.3	1558.68	3229.92	2.07221	1.05117	3.63088e-07	1.17832e-05
R=37	2728.01	1752.98	3703.03	2.11242	1.0789	1.11727e-07	4.00528e-06
R=1710	630.695	400.455	860.936	2.1499	1.10427	5.8953e-05	0.00108186
smr_3077_LINE/	569.962	361.632	778.291	2.15216	1.10579	7.90983e-05	0.00137774
R=400	579.67	356.161	803.18	2.2551	1.17319	3.64956e-05	0.000721256
smr_4895_Retro/	747.304	455.072	1039.54	2.28433	1.19177	1.01558e-05	0.000242716
smr_1775_DNA/	506.251	302.334	710.168	2.34895	1.23202	3.80863e-05	0.000739236
smr_2468_Retro/	431.441	249.967	612.916	2.45199	1.29395	3.14256e-05	0.000641623
smr_3030_LINE/	354.497	200.165	508.828	2.54205	1.34599	7.70578e-05	0.00135754
R=436	358.45	176.947	539.953	3.05149	1.60952	2.3998e-06	6.71052e-05
smr_2958_DNA/	216.78	102.586	330.974	3.22632	1.68989	4.07413e-05	0.000785034
smr_1424_LINE/	340.702	155.901	525.502	3.37073	1.75306	3.42044e-07	1.12183e-05
smr_1748_LTR/	171.599	77.1833	266.016	3.44654	1.78515	9.07056e-05	0.00156227
smr_2886_LTR/P-35_HM	414.985	160.099	669.871	4.1841	2.06492	2.28387e-10	1.23529e-08
R=1539	264.264	100.309	428.219	4.26898	2.09389	9.44813e-08	3.43319e-06
smr_4499_Retro/Polinton-2_HM	422.642	158.619	686.665	4.32902	2.11404	9.46549e-08	3.43319e-06
smr_3950_LINE/	154.126	44.2496	264.002	5.9662	2.57681	4.33112e-07	1.39092e-05
smr_5414_LINE/hAT-11_SBi	87.9749	24.901	151.049	6.06596	2.60074	3.47601e-05	0.000700427
R=2945	70.0802	15.0797	125.081	8.29467	3.05218	6.18511e-05	0.00111513
smr_6974_LINE/	48.0878	5.33594	90.8397	17.0241	4.08951	1.57718e-05	0.000352351
smr_805_DNA/	34.7407	2.37153	67.11	28.2982	4.82264	5.39675e-05	0.00100837
smr_260_LINE/	69.2694	3.98756	134.551	33.7427	5.0765	4.3191e-09	1.98743e-07
smr_8101_LTR/	67.6232	3.55729	131.689	37.0195	5.21021	3.24686e-09	1.51668e-07
smr_4434_unclear/	36.1526	1.77865	70.5265	39.6518	5.30931	1.42149e-05	0.000319886
smr_6087_LINE/	87.7158	2.04631	173.385	84.7307	6.40481	3.03694e-13	2.12793e-11
smr_5473_LTR/	36.2021	0.592882	71.8113	121.122	6.92032	1.37666e-06	4.081e-05
smr_1157_Retro/	29.4718	0	58.9436	Inf	Inf	3.80339e-06	0.000102858
smr_4908_DNA/	25.3208	0	50.6416	Inf	Inf	2.23644e-05	0.00048556
smr_4978_DNA/	24.099	0	48.1979	Inf	Inf	3.81247e-05	0.000739236
smr_5545_LTR/	22.9992	0	45.9984	Inf	Inf	6.1054e-05	0.00111378
smr_7921_Retro/	22.9798	0	45.9596	Inf	Inf	6.14286e-05	0.00111403
smr_2859_LTR/	21.943	0	43.8861	Inf	Inf	9.64996e-05	0.00164369
W16|smr_4016|HQ880222_Retro/	744.748	1489.5	0	0	#NAME?	1.85282e-103	5.71224e-100
25|smr_2860|HQ880231_LTR/	302.014	604.028	0	0	#NAME?	1.64016e-52	1.68554e-49
W20|smr_1408|HQ880226_unclear/	290.949	581.897	0	0	#NAME?	9.94261e-51	7.66326e-48
W31|smr_2082|HQ880237_LTR/	279.62	559.239	0	0	#NAME?	4.16546e-49	2.56842e-46
W18|smr_7740|HQ880224_LTR/	246.635	493.27	0	0	#NAME?	1.60199e-42	6.23591e-40
W24|smr_918|HQ880230_Retro/	1047.39	2094.79	0	0	#NAME?	1.61814e-42	6.23591e-40
R=879	218.178	436.356	0	0	#NAME?	6.19475e-40	2.12205e-37
W6|smr_2843|HQ880215_Retro/	1160.63	2321.25	0	0	#NAME?	7.53849e-37	2.32412e-34
J04665.1|SCMDNAP	2451.89	4903.78	0	0	#NAME?	2.2297e-35	6.24923e-33
R=3065	1001.38	2002.75	0	0	#NAME?	6.26104e-35	1.60856e-32
W12|smr_315|HQ880216_SINE/W1	5291.67	10583.3	0	0	#NAME?	1.76917e-34	3.89597e-32
W34|smr_3654|HQ880240_Retro/	165.735	331.47	0	0	#NAME?	1.44631e-31	2.78686e-29
W35|smr_3102|HQ880241_LTR/	144.569	289.138	0	0	#NAME?	6.50798e-28	1.056e-25
W33|smr_2117|HQ880239_LTR/	136.46	272.92	0	0	#NAME?	1.5859e-26	2.32825e-24
W26|smr_2165|HQ880232_LTR/	423.585	847.17	0	0	#NAME?	8.77935e-25	1.23031e-22
TandemRepeat_266	1798.75	3597.49	0	0	#NAME?	1.85477e-24	2.3826e-22
W23|smr_1254|HQ880229_DNA/W1	106.243	212.486	0	0	#NAME?	4.11137e-21	4.69458e-19
W13|smr_2703|HQ880219_Retro/PERERE-6	704.351	1408.7	0	0	#NAME?	1.20626e-19	1.28238e-17
W10|smr_1995|HQ880212_unclear/	808.497	1616.99	0	0	#NAME?	3.37823e-14	2.67053e-12
smr_1388_unclear/	373.824	529.771	217.876	0.411264	-1.28186	0.000103958	0.00175139
smr_5975_LTR/	21.7192	0	43.4384	Inf	Inf	0.000106182	0.00177912
R=471	2957.62	2187.46	3727.78	1.70416	0.769062	0.000108433	0.00180702
Sm_Sinbad_non_functional	6736.27	9347.47	4125.06	0.441303	-1.18016	0.000109717	0.00181859
smr_5107_Retro/	21.5689	0	43.1379	Inf	Inf	0.000111351	0.00182673
smr_5355_Retro/SmTRC1	366.512	520.688	212.336	0.407798	-1.29407	0.000111393	0.00182673
R=1350	8706.64	6679.97	10733.3	1.60679	0.684181	0.000117857	0.00192251
R=2667	398.684	561.146	236.222	0.420963	-1.24823	0.000120725	0.00195891
smr_145_DNA/	786.351	523.741	1048.96	2.00282	1.00204	0.000121841	0.00196668
R=114	6583.02	8429.09	4736.94	0.561975	-0.831422	0.000122833	0.00197237
smr_3202_DNA/	21.2376	0	42.4752	Inf	Inf	0.000129955	0.00207591
R=1028	1733.25	1251.26	2215.23	1.7704	0.824072	0.000135045	0.00214611
smr_6694_Retro/	3537.19	2676.44	4397.94	1.64321	0.716513	0.000140172	0.00221616
smr_6364_LTR/TE-X-5_DR	447.765	278.75	616.78	2.21266	1.14578	0.000148724	0.00233519
smr_3044_unclear/	528.79	334.665	722.916	2.16012	1.11111	0.000149216	0.00233519
smr_3469_Retro/Sola3-1_BF	1133.4	1475.08	791.721	0.536733	-0.897725	0.000156011	0.0024292
smr_2579_Retro/	609.803	820.295	399.311	0.48679	-1.03863	0.000168462	0.00260988
smr_5494_Retro/	862.525	589.426	1135.63	1.92666	0.946105	0.000177501	0.00273618
smr_8479_unclear/	280.77	139.937	421.603	3.01279	1.5911	0.000182606	0.00280086
R=2547	356.957	504.04	209.874	0.416384	-1.26401	0.000187539	0.00286229
smr_1495_Retro/	20.2987	0	40.5973	Inf	Inf	0.000193248	0.00293489
R=1859	4658.5	5763.08	3553.93	0.616672	-0.697426	0.000197372	0.00298283
R=1932	1475.61	1884.05	1067.17	0.566422	-0.82005	0.000201675	0.00303299
R=2363	281.513	157.426	405.6	2.57644	1.36538	0.000209737	0.00313893
smr_2544_LINE/SmTRC1	726.282	1033.9	418.669	0.404943	-1.30421	0.00021153	0.00315047
R=225	1953.4	2464.54	1442.26	0.585206	-0.772983	0.000249337	0.00369569
R=654	1252.65	894.833	1610.47	1.79974	0.847792	0.000258158	0.00380814
smr_2908_DNA/BEL-169_AA-LTR	97.223	35.6204	158.826	4.45884	2.15667	0.000265384	0.0038961
smr_2495_Retro/	44.485	7.70746	81.2625	10.5433	3.39826	0.000267098	0.00390268
R=313	543.097	767.007	319.186	0.416145	-1.26484	0.000277682	0.00403817
smr_4883_Retro/	39.9311	5.92882	73.9333	12.4702	3.64041	0.000288949	0.00418229
R=144	6707.75	5177.83	8237.67	1.59095	0.669889	0.000294305	0.00423099
smr_5582_DNA/	27.7382	1.77865	53.6977	30.1902	4.91601	0.000296318	0.00423099
smr_3680_Retro/	22.7559	0.592882	44.9189	75.7636	6.24343	0.00029643	0.00423099
smr_7429_DNA/	2887.94	2176.06	3599.81	1.65428	0.726204	0.000302811	0.00430215
smr_3674_LTR/U2	1613.79	2041.2	1186.39	0.581223	-0.782836	0.0003178	0.0044731
R=1884	251.431	363.835	139.028	0.382118	-1.38791	0.000318222	0.0044731
R=513	10573.7	15187	5960.33	0.392463	-1.34937	0.000319196	0.0044731
smr_3571_nonLTR/Gypsy-5_BM-I	861.757	1227.19	496.329	0.404445	-1.30598	0.0003329	0.00464402
R=169	825.362	1077.2	573.524	0.532421	-0.909361	0.0003472	0.0048217
R=1346	198.297	101.797	294.797	2.89595	1.53403	0.00035698	0.00493529
smr_2059_Retro/	18.7803	0	37.5606	Inf	Inf	0.000372339	0.00512464
R=1581	673.25	893.317	453.183	0.507304	-0.979078	0.000388619	0.00532495
R=134	2799.49	2126.11	3472.87	1.63344	0.707914	0.000398485	0.00542328
R=44	3148.5	2391.54	3905.46	1.63303	0.707551	0.000399314	0.00542328
smr_2242_LTR/	141.998	218.687	65.3096	0.298645	-1.7435	0.000417374	0.0056437
smr_2411_LTR/	168.914	80.3377	257.491	3.2051	1.68037	0.000419224	0.00564397
R=205	750.898	979.212	522.583	0.533678	-0.90596	0.000449098	0.00601986
smr_5509_LTR/	105.728	40.4247	171.031	4.23085	2.08095	0.000469369	0.00626435
R=442	1318.76	970.518	1667.01	1.71765	0.780433	0.000474631	0.00630727
smr_3484_LTR/	1597.45	2277.9	916.996	0.402562	-1.31272	0.000489059	0.00647111
smr_4498_DNA/	17.9916	0	35.9832	Inf	Inf	0.000528481	0.00696285
smr_6566_LTR/	163.786	75.6961	251.876	3.32747	1.73442	0.000531244	0.00696946
R=9	461.129	710.184	212.074	0.298618	-1.74363	0.000535625	0.00699717
R=2839	254.33	411.749	96.9114	0.235365	-2.08703	0.000552443	0.00718641
smr_6883_Retro/	159.505	78.7181	240.292	3.05256	1.61002	0.000575684	0.00745729
R=294	557.219	741.522	372.915	0.502904	-0.991644	0.000583251	0.00752369
R=1916	17.7048	0	35.4095	Inf	Inf	0.000593554	0.0076247
smr_454_LTR/MERLIN3_SM	111.885	176.565	47.2057	0.267356	-1.90316	0.000617003	0.00789303
smr_8288_LTR/	50.0347	11.8576	88.2119	7.43924	2.89516	0.000619929	0.00789769
smr_7950_Retro/	55.4148	13.6838	97.1458	7.09934	2.82768	0.000638209	0.00809711
R=713	2378.8	3181.08	1576.52	0.495593	-1.01277	0.000650597	0.00822046
R=1136	2091.87	2591.92	1591.83	0.614151	-0.703334	0.00066831	0.00840979
R=1815	1054.06	1340.1	768.019	0.573106	-0.803126	0.000711698	0.00891937
R=98	698.101	910.423	485.779	0.533575	-0.906237	0.000731696	0.00913287
smr_4859_DNA/	96.0417	32.2056	159.878	4.96428	2.31159	0.000740924	0.00921076
smr_2803_unclear/	298.097	177.659	418.535	2.35583	1.23624	0.000791287	0.00979734
smr_155_DNA/R2A_NVi	1721.98	2536.92	907.047	0.357539	-1.48383	0.000806287	0.00991611
smr_6315_DNA/DNA-12N_SBi	1617.16	1225.07	2009.25	1.64012	0.7138	0.000807312	0.00991611
smr_7865_unclear/	64.9084	20.6696	109.147	5.28058	2.4007	0.000843079	0.0103143
smr_1258_DNA/PERERE-5	74.5219	124.302	24.7414	0.199042	-2.32886	0.000855881	0.0104296
smr_7658_LTR/	899.855	1151.94	647.769	0.562329	-0.830515	0.00086594	0.0105106
smr_4259_Retro/	315.298	451.256	179.341	0.397425	-1.33124	0.000869834	0.0105165
R=826	741.63	527.836	955.423	1.81007	0.856048	0.000878496	0.0105797
smr_2684_DNA/	650.432	845.908	454.956	0.537832	-0.894772	0.000895996	0.0107485
R=83	1718.17	2294.07	1142.27	0.497923	-1.00601	0.000902646	0.0107863
R=984	215.259	310.898	119.62	0.384755	-1.37799	0.00093195	0.0110934
R=140	1699.06	2109	1289.12	0.611248	-0.710169	0.000959944	0.0113827
R=2285	337.069	502.923	171.215	0.34044	-1.55453	0.000976931	0.0115313
R=1358	1251.45	1571.13	931.771	0.593059	-0.753753	0.000979955	0.0115313
smr_79_LINE/RTE-2_NV	1395.61	972.282	1818.94	1.87079	0.903648	0.00104134	0.0122071
smr_2735_LTR/	1599.6	1991.31	1207.88	0.606575	-0.721242	0.00104797	0.0122382
R=361	642.276	455.125	829.427	1.82242	0.865853	0.00108371	0.0126051
R=1174	1561.32	1943.22	1179.43	0.606946	-0.72036	0.00108756	0.0126051
R=488	71.4285	118.631	24.2259	0.204212	-2.29186	0.00112228	0.0129587
R=1163	480.807	637.276	324.337	0.508942	-0.974426	0.0011585	0.0133271
R=658	626.084	433.921	818.247	1.88571	0.915105	0.00116412	0.013342
R=59	3374.51	4084.34	2664.69	0.652415	-0.616138	0.00117422	0.0134079
R=348	149.352	73.013	225.691	3.09111	1.62813	0.00118564	0.0134883
smr_2581_LINE/	2959.6	3596.19	2323.01	0.645964	-0.630475	0.00123643	0.0140143
R=1238	1371.33	1767.27	975.385	0.551918	-0.857475	0.00128911	0.0145579
R=927	1573.07	1943.89	1202.26	0.618481	-0.693199	0.00130573	0.0146918
R=1127	998.268	1263.85	732.69	0.579731	-0.786545	0.00131686	0.0147308
smr_2711_LTR/Ves2_ML	588.227	1000.09	176.364	0.176348	-2.5035	0.00131875	0.0147308
R=2252	3023.02	4093.8	1952.24	0.476877	-1.06831	0.00139216	0.0154947
smr_2383_Retro/	111.142	48.5861	173.697	3.57504	1.83796	0.00141667	0.0157107
smr_7194_DNA/	123.27	60.22	186.321	3.094	1.62947	0.00152636	0.0168666
R=34	933.511	686.666	1180.36	1.71897	0.781543	0.00155114	0.0170791
smr_1049_DNA/	28.2283	3.55729	52.8993	14.8707	3.8944	0.00155705	0.0170833
smr_6022_LTR/CR1-79_HM	3510.61	5014.11	2007.11	0.400292	-1.32088	0.00160454	0.0175418
R=638	497.673	345.611	649.736	1.87996	0.910706	0.00162346	0.0176859
R=2600	390.637	255.53	525.744	2.05747	1.04087	0.00167873	0.0182236
R=89	4042.85	3238.9	4846.81	1.49644	0.581533	0.00170313	0.0184237
smr_5963_unclear/	84.7641	135.628	33.9	0.249948	-2.0003	0.0017238	0.0185821
smr_3058_Retro/Ag-Outcast-6	9263.01	11061.6	7464.43	0.674807	-0.567453	0.001768	0.0189922
smr_8272_DNA/Saci-3_I	167.8	286.946	48.6553	0.169563	-2.56011	0.00178242	0.0190603
R=2691	308.87	422.056	195.685	0.463646	-1.1089	0.00178671	0.0190603
smr_4195_LTR/	1722.13	2124.24	1320.02	0.621407	-0.686389	0.00182676	0.0194204
R=1728	754.705	545.189	964.221	1.7686	0.822607	0.00184539	0.019551
R=883	579.539	410.51	748.568	1.82351	0.866716	0.00189219	0.0199782
smr_6158_LTR/T2	145.947	75.127	216.767	2.88535	1.52874	0.00191334	0.0201325
R=834	2346.5	2978.97	1714.04	0.575381	-0.797412	0.00192567	0.0201934
R=942	2739.88	3499.46	1980.31	0.56589	-0.821406	0.00196346	0.0205198
R=317	1087.59	818.862	1356.31	1.65634	0.727996	0.00200815	0.020916
R=996	1415.23	1739.01	1091.45	0.627631	-0.672011	0.00213775	0.0221908
smr_1199_LINE/	65.7152	107.925	23.505	0.217789	-2.19899	0.00218715	0.022601
R=42	6738.94	5424.53	8053.35	1.48462	0.570092	0.00219192	0.022601
smr_4998_DNA/	48.7916	13.7413	83.8418	6.10143	2.60915	0.00220883	0.0226994
smr_7944_Retro/Perere-3	19.1641	0	38.3282	Inf	Inf	0.0022368	0.0229105
R=240	8051.16	9556.11	6546.22	0.685029	-0.545762	0.00224883	0.0229574
smr_1593_unclear/	345.377	506.303	184.451	0.364309	-1.45676	0.00238925	0.0243104
smr_2387_LINE/Saci-2_I	391.835	521.664	262.006	0.502251	-0.99352	0.00240042	0.0243437
smr_6133_DNA/	73.1335	28.5058	117.761	4.13113	2.04654	0.00248674	0.0251365
smr_7058_Retro/	29.9146	55.0503	4.7789	0.0868098	-3.526	0.0025358	0.0255486
smr_7525_LTR/	14.327	0	28.654	Inf	Inf	0.00259625	0.0260724
smr_945_DNA/L1-11_DR	697.779	886.176	509.383	0.57481	-0.798844	0.00260924	0.0261178
R=170	13.2535	26.507	0	0	#NAME?	0.00262946	0.0261671
smr_3376_LINE/	205.755	119.807	291.703	2.43477	1.28379	0.00263114	0.0261671
R=6	192362	235458	149267	0.633944	-0.657573	0.00272511	0.0269357
smr_737_nonLTR/	17.1398	0.592882	33.6867	56.8186	5.82829	0.00273495	0.0269357
R=1392	158.128	87.2861	228.971	2.62322	1.39134	0.00274251	0.0269357
R=1943	397.306	273.773	520.84	1.90245	0.927857	0.00274337	0.0269357
smr_6426_LTR/	14.1129	0	28.2258	Inf	Inf	0.00285036	0.0278973
R=357	590.998	759.366	422.63	0.556556	-0.8454	0.00287428	0.0280425
smr_435_LTR/	63.8923	104.727	23.0574	0.220166	-2.18334	0.0029025	0.0282284
smr_8173_LINE/Rehavkus-1_CS	11998.3	15301.5	8695.11	0.568251	-0.815401	0.00294261	0.0284723
smr_3747_LINE/Saci-2_I	537.15	737.68	336.62	0.456322	-1.13188	0.00294605	0.0284723
smr_6298_LTR/SmTRC1	374.199	541.784	206.615	0.38136	-1.39078	0.00296305	0.0285471
smr_6017_Retro/	27.5276	4.15017	50.905	12.2658	3.61657	0.00298264	0.0286463
R=587	2274.12	1803.97	2744.27	1.52124	0.605249	0.00299787	0.0287032
smr_2538_Retro/Perere-3	143.111	77.1833	209.039	2.70834	1.43741	0.00310231	0.0296112
R=311	906.41	680.435	1132.38	1.66421	0.734834	0.00323136	0.0307478
R=318	725.888	533.007	918.769	1.72375	0.785548	0.00324882	0.0308188
smr_2054_Retro/	73.8626	29.1462	118.579	4.06842	2.02447	0.0032755	0.0309766
smr_374_Retro/	22.5987	2.37153	42.8259	18.0584	4.1746	0.00331187	0.0311518
R=11	114708	141851	87565.2	0.617305	-0.695945	0.00331424	0.0311518
smr_2642_unclear/	24.2091	2.96441	45.4538	15.3332	3.93858	0.00332984	0.0312034
R=1862	1242.98	1529.14	956.812	0.625719	-0.676413	0.00339377	0.0316164
smr_3071_LTR/Tx1-1_CQ	1300.5	1596.72	1004.28	0.628964	-0.66895	0.00339443	0.0316164
smr_3258_Retro/	387.532	268.194	506.871	1.88995	0.918345	0.00341265	0.0316903
smr_1145_LINE/	195.896	108.891	282.901	2.59802	1.37741	0.00342948	0.031751
R=1080	393.165	517.111	269.219	0.520621	-0.941694	0.00345828	0.0318483
smr_7754_DNA/	16.5604	0.592882	32.5279	54.8641	5.77779	0.00346065	0.0318483
smr_226_LTR/Perere-3	13.607	0	27.2141	Inf	Inf	0.00352195	0.032316
smr_710_LINE/TART_DV	2515.64	3480.74	1550.53	0.445462	-1.16663	0.00357529	0.0327081
R=689	218.86	135.184	302.535	2.23795	1.16218	0.00364401	0.0332381
smr_364_DNA/	188.642	112.502	264.781	2.35356	1.23485	0.00374804	0.0340861
R=116	6432.11	7599.51	5264.7	0.692768	-0.529556	0.00380303	0.0344367
smr_2683_LINE/	1463.09	1146.29	1779.89	1.55273	0.634809	0.00380971	0.0344367
R=905	1800.45	2334.31	1266.59	0.542595	-0.882053	0.00382009	0.0344367
smr_7298_LTR/SmTRC1	48.8686	85.1621	12.5751	0.147661	-2.75964	0.00396974	0.0356814
R=1671	532.656	681.828	383.484	0.562436	-0.83024	0.00398379	0.0357036
smr_4405_LINE/	128.687	68.7542	188.619	2.74338	1.45596	0.00404553	0.0361518
R=254	1436.32	1128.8	1743.84	1.54485	0.62747	0.00407216	0.0362846
smr_3115_LTR/	539.662	755.385	323.938	0.428838	-1.2215	0.00412039	0.0366085
smr_2705_Retro/	179.801	105.76	253.841	2.40016	1.26313	0.00415378	0.0367992
R=509	2037.88	2453.22	1622.54	0.661391	-0.596424	0.00420773	0.0371703
R=23	8001.75	5997.08	10006.4	1.66855	0.738594	0.00423319	0.0372884
smr_579_Retro/	71.4531	116.111	26.7955	0.230776	-2.11544	0.00430275	0.0377931
R=30	15837	18571.5	13102.4	0.70551	-0.503262	0.00433932	0.038006
smr_7091_LINE/	75.8868	32.7373	119.036	3.63611	1.86239	0.00440788	0.0384972
smr_5472_LINE/	218.091	133.247	302.935	2.27349	1.18491	0.00443076	0.0385876
R=110	4531.61	3704.38	5358.84	1.44662	0.532689	0.00446641	0.0387885
smr_2270_Retro/Gypsy120-LTR_DR	1304.36	1672.4	936.328	0.559872	-0.836832	0.00451543	0.0391041
smr_5029_Retro/	15.8453	0.592882	31.0977	52.4517	5.71292	0.00454394	0.0392408
R=3046	725.694	912.222	539.166	0.591047	-0.758654	0.00458366	0.0394186
smr_2380_Retro/	13.0131	0	26.0262	Inf	Inf	0.0045901	0.0394186
R=614	545.094	394.726	695.463	1.76189	0.817123	0.00481796	0.0412605
smr_6226_LTR/Gypsy-171_AA-I	25.9163	4.15017	47.6824	11.4893	3.52221	0.00484839	0.0414061
smr_6559_LTR/	30.9953	6.5217	55.4689	8.50529	3.08836	0.00495467	0.0421968
R=180	2133.74	2554.9	1712.58	0.670311	-0.577099	0.0050136	0.0425811
R=288	674.357	498.816	849.897	1.70383	0.76878	0.00510234	0.0432157
smr_2801_LINE/EnSpm1_SB	4078.21	5345.35	2811.07	0.525891	-0.927164	0.0051371	0.0433048
smr_3689_DNA/RTEX-2_DR	77.2593	30.5658	123.953	4.05527	2.0198	0.00514095	0.0433048
smr_7637_Retro/	19.5767	1.77865	37.3747	21.013	4.39321	0.00517214	0.0434488
smr_6030_DNA/	46.5586	13.8701	79.2471	5.71351	2.51438	0.00521321	0.0436748
smr_8159_LTR/	67.0465	27.564	106.529	3.86479	1.95039	0.00524269	0.0438027
smr_1291_DNA/	2611.22	2127.84	3094.6	1.45433	0.540358	0.00536504	0.0447038
R=1306	47.6036	15.3574	79.8499	5.19945	2.37836	0.00542932	0.0450966
R=2591	371.395	487.158	255.632	0.524742	-0.93032	0.00545383	0.0450966
smr_6186_LTR/	159.294	91.6125	226.976	2.47757	1.30892	0.00545606	0.0450966
smr_22_LTR/	12.58	0	25.16	Inf	Inf	0.00554252	0.0456887
R=985	187.305	114.142	260.467	2.28196	1.19027	0.00562547	0.0462488
R=1223	408.362	289.402	527.322	1.82211	0.865609	0.00565364	0.0463568
smr_5705_unclear/	17.3289	33.3439	1.31391	0.0394049	-4.66548	0.00571759	0.0467568
R=1376	988.577	1215.69	761.459	0.626357	-0.674942	0.00573937	0.0468108
R=2820	225.717	308.981	142.454	0.461045	-1.11702	0.00586343	0.0476965
smr_2882_LINE/	750.687	956.631	544.744	0.56944	-0.812384	0.00593376	0.0481415
R=2257	274.931	179.925	369.936	2.05605	1.03988	0.00601307	0.0485366
R=1529	2397.6	2856.4	1938.8	0.678755	-0.559038	0.00602554	0.0485366
smr_7646_Retro/	12.3949	0	24.7898	Inf	Inf	0.00602968	0.0485366
Sm_SR1-BS6-pol	101.211	152.53	49.8916	0.327093	-1.61223	0.0060839	0.0487843
R=468	713.52	537.469	889.572	1.65511	0.726931	0.0060921	0.0487843
smr_4955_DNA/	12.3174	0	24.6347	Inf	Inf	0.0061809	0.0493513
smr_1431_LINE/	76.3261	26.1818	126.47	4.83047	2.27216	0.00620309	0.0493513
R=1011	1441.59	1745.13	1138.05	0.652129	-0.61677	0.00621093	0.0493513
smr_3065_LINE/R2A_NVi	1213.32	1815.09	611.54	0.33692	-1.56952	0.00625105	0.0495424
R=764	3932.2	5089.93	2774.48	0.545091	-0.87543	0.0063001	0.0497705
R=807	919.147	1128.25	710.042	0.629329	-0.668114	0.00632817	0.0497705
R=627	1142.91	892.261	1393.55	1.56182	0.64323	0.00632827	0.0497705
smr_2330_LTR/	267.95	396.287	139.613	0.352303	-1.50511	0.00638076	0.0500557
R=696	1599.73	1277.13	1922.33	1.50519	0.589946	0.00650774	0.0509222
R=1081	1256.61	986.063	1527.16	1.54875	0.631103	0.00652632	0.0509383
smr_8443_Retro/	12.1711	0	24.3422	Inf	Inf	0.00664143	0.0517059
R=157	1120.54	1362.21	878.86	0.645171	-0.632246	0.00667773	0.0518456
smr_5155_DNA/	12.1469	0	24.2937	Inf	Inf	0.00669301	0.0518456
R=2499	182.853	253.297	112.409	0.443781	-1.17208	0.00675255	0.0521757
R=2079	44.7966	76.5703	13.0228	0.170076	-2.55575	0.00681158	0.0525003
smr_1332_LTR/	12.0838	0	24.1677	Inf	Inf	0.00682922	0.0525049
R=2201	2253.74	2684.32	1823.15	0.679185	-0.558124	0.00693192	0.053162
R=420	2683.48	2192.15	3174.8	1.44826	0.53432	0.00699655	0.0535245
R=1531	1038.34	1268.19	808.492	0.637518	-0.649462	0.00703558	0.0536898
R=2371	217.983	296.266	139.7	0.471536	-1.08456	0.00706019	0.0537446
R=1367	250.756	163.392	338.119	2.06937	1.04919	0.00710824	0.0539771
R=253	1016.79	794.841	1238.75	1.55848	0.640143	0.00720174	0.0545527
R=1147	282.371	178.278	386.465	2.16776	1.1162	0.00729817	0.0551477
smr_3085_SINE/tRNA-Leu-TTA	6301.95	8722.13	3881.76	0.445047	-1.16797	0.00742544	0.0558182
smr_1367_LTR/	11.8939	0	23.7879	Inf	Inf	0.00744106	0.0558182
Sm_alphaT2	1983.45	2359.87	1607.03	0.680981	-0.554314	0.00744122	0.0558182
R=536	913.747	705.235	1122.26	1.59133	0.670231	0.00746194	0.0558378
smr_4950_Retro/	39.1052	11.4511	66.7592	5.82993	2.54348	0.00752118	0.0561448
smr_5920_DNA/	207.605	129.039	286.172	2.21772	1.14908	0.00754413	0.0561801
smr_430_Retro/	35.2914	8.89323	61.6895	6.93668	2.79425	0.00756394	0.0561919
R=334	945.428	1176.36	714.496	0.607378	-0.719333	0.00779196	0.0577466
R=1834	605.448	452.832	758.064	1.67405	0.743344	0.00785743	0.057929
R=2477	1193.84	1446.31	941.375	0.650882	-0.619531	0.00785888	0.057929
R=2354	425.902	547.449	304.355	0.555952	-0.846969	0.00787294	0.057929
R=1240	1002.26	1430.72	573.797	0.401054	-1.31813	0.0080506	0.0590952
smr_5198_LTR/	11.6653	0	23.3305	Inf	Inf	0.00820905	0.0601152
R=2331	1555.18	1886.16	1224.19	0.649034	-0.623633	0.0082771	0.0603435
smr_961_DNA/	16.3752	1.18576	31.5647	26.6197	4.73442	0.00827937	0.0603435
smr_4840_LINE/SR2	84.9464	39.6454	130.247	3.28531	1.71603	0.00839685	0.0610554
R=758	190.98	262.584	119.377	0.454626	-1.13725	0.00844227	0.0612412
R=2	6122.64	7148.71	5096.57	0.712937	-0.488154	0.00852283	0.0616759
R=699	631.527	475.643	787.411	1.65547	0.727239	0.0085422	0.0616759
R=1304	3999.32	5373.78	2624.87	0.48846	-1.03369	0.008712	0.0626213
R=1866	112.574	61.7785	163.37	2.64445	1.40297	0.00871377	0.0626213
R=1047	1645.96	1963.4	1328.52	0.676644	-0.563531	0.0087813	0.062847
R=726	939.664	1232.98	646.353	0.524222	-0.93175	0.00878594	0.062847
smr_6833_Retro/	11.5093	0	23.0186	Inf	Inf	0.00884836	0.063147
smr_8138_LTR/	11.4802	0	22.9604	Inf	Inf	0.00893095	0.0634427
smr_7876_unclear/hATw-1_SP	11.4802	0	22.9604	Inf	Inf	0.00893095	0.0634427
smr_7563_Retro/	11.422	0	22.8441	Inf	Inf	0.00909873	0.0644075
smr_2655_unclear/	36.2351	10.5093	61.9609	5.89584	2.5597	0.00910855	0.0644075
smr_4629_unclear/	494.59	367.771	621.41	1.68966	0.756737	0.00918061	0.0647684
R=837	1276.26	1024.68	1527.83	1.49103	0.576312	0.00939947	0.0659975
smr_6621_LINE/ERV46_MD_I	54.6303	20.9034	88.3573	4.22693	2.07961	0.00940081	0.0659975
smr_8549_LINE/CR1-2_CQ	6070.46	7071.14	5069.77	0.716966	-0.480022	0.00941903	0.0659975
R=605	2166.8	1769.14	2564.47	1.44956	0.535614	0.0095427	0.0667124
R=41	1394.73	1124.75	1664.72	1.48008	0.565678	0.0096628	0.0673991
smr_2951_DNA/	68.3005	29.983	106.618	3.55595	1.83024	0.00970223	0.0674001
smr_7130_LTR/	34.5944	8.69681	60.4919	6.95564	2.79818	0.00970666	0.0674001
smr_3059_DNA/SmTRC1	45.4429	75.3709	15.5149	0.205847	-2.28035	0.00976098	0.0676249
Sm_Perere-9_2	335.072	454.254	215.89	0.475262	-1.07321	0.00989078	0.0683706
smr_4030_Retro/	22.0482	3.55729	40.5391	11.3961	3.51046	0.00995199	0.0686398
R=244	1240.56	991.554	1489.57	1.50226	0.587134	0.0100021	0.0688314
R=683	784.895	959.863	609.926	0.63543	-0.654196	0.0101466	0.0696703
R=2596	282.858	371.102	194.615	0.524424	-0.931193	0.0102316	0.0700679
R=1015	1493.77	1209.97	1777.58	1.46911	0.554946	0.01025	0.0700679
smr_6398_LINE/	464.94	341.038	588.843	1.72662	0.787953	0.0104119	0.0710172
smr_3569_LTR/Perere-3	11.0859	0	22.1717	Inf	Inf	0.0106536	0.0725056
smr_2459_Retro/	143.519	81.3947	205.643	2.5265	1.33714	0.0108003	0.0733424
R=51	1001.01	787.629	1214.38	1.54182	0.624634	0.0108921	0.0738029
smr_5588_unclear/	240.185	161.796	318.574	1.96898	0.977448	0.0110531	0.0747295
R=1176	813.551	632.083	995.018	1.57419	0.654609	0.0110805	0.074751
smr_5917_unclear/	243.957	163.751	324.163	1.9796	0.985211	0.0112116	0.0754066
smr_7200_LTR/	38.9078	65.756	12.0596	0.183399	-2.44694	0.0112266	0.0754066
R=270	411.523	522.331	300.714	0.575715	-0.796574	0.0113146	0.0758327
R=454	880.587	689.945	1071.23	1.55263	0.634713	0.0116835	0.0781347
smr_5046_unclear/RTE_SJ	10.8087	0	21.6174	Inf	Inf	0.0119372	0.0796587
smr_8115_unclear/	28.5055	6.30154	50.7094	8.04715	3.00848	0.0120067	0.0799495
R=672	299.512	209.464	389.559	1.85979	0.895138	0.0121299	0.0805959
smr_4530_LTR/	469.391	331.264	607.519	1.83394	0.87495	0.0122128	0.0809719
smr_4260_LTR/	46.328	17.6238	75.0322	4.25743	2.08998	0.0124167	0.0820131
smr_3991_Retro/	34.7422	10.1027	59.3816	5.87777	2.55527	0.0124343	0.0820131
R=342	225.81	301.019	150.601	0.500304	-0.999125	0.0124496	0.0820131
R=24	637.235	786.92	487.55	0.619568	-0.690666	0.0125796	0.0826929
R=1899	4786.3	5554.92	4017.68	0.723266	-0.467402	0.0126227	0.0827625
smr_6961_unclear/	30.5216	7.81252	53.2306	6.8135	2.7684	0.0126439	0.0827625
R=94	521.154	647.058	395.251	0.610844	-0.711124	0.0129542	0.0845034
smr_8280_LINE/	112.37	64.4752	160.266	2.48569	1.31365	0.0129666	0.0845034
R=2634	243.291	163.091	323.49	1.9835	0.988046	0.0129921	0.0845034
smr_6271_Retro/	10.6091	0	21.2182	Inf	Inf	0.0130481	0.0846421
smr_1170_LTR/	10.6043	0	21.2085	Inf	Inf	0.0130683	0.0846421
R=474	423.079	629.685	216.473	0.34378	-1.54044	0.0131656	0.0849441
smr_3136_DNA/	10.58	0	21.1601	Inf	Inf	0.0131701	0.0849441
smr_919_LTR/DNA-8-5_DR	18513.7	25437.1	11590.3	0.455647	-1.13401	0.0134005	0.0862499
smr_3238_unclear/Polinton-8_NVi	124.532	72.9519	176.112	2.41408	1.27147	0.0137808	0.088503
R=911	5586.4	6453.97	4718.83	0.731152	-0.451756	0.013808	0.088503
Sm_SR2-A2	1196.03	1523.32	868.744	0.570297	-0.810215	0.0138631	0.088672
smr_1879_SINE/tRNA-Leu-CTG	1050.21	1545.08	555.342	0.359426	-1.47623	0.0139517	0.0890542
smr_2067_LINE/	857.875	673.574	1042.18	1.54723	0.629692	0.014021	0.0893114
R=502	588.717	451.226	726.208	1.60941	0.686533	0.0140616	0.0893854
R=1448	93.0349	47.8306	138.239	2.89018	1.53116	0.0143699	0.0911302
R=932	418.877	313.012	524.743	1.67643	0.74539	0.0143952	0.0911302
R=25	5763.47	4869.15	6657.8	1.36734	0.451377	0.0146496	0.0924194
R=859	289.217	375.401	203.033	0.540844	-0.886716	0.0146588	0.0924194
R=2415	754.314	590.774	917.854	1.55365	0.635658	0.0149996	0.0943747
R=1140	247.38	330.22	164.54	0.498276	-1.00498	0.0155256	0.0972295
R=1426	501.708	379.378	624.038	1.64489	0.717995	0.0155586	0.0972295
smr_8522_unclear/	10.2148	0	20.4295	Inf	Inf	0.0155661	0.0972295
R=976	166.298	104.89	227.707	2.17091	1.1183	0.0155794	0.0972295
smr_6324_LTR/	108.52	63.0218	154.018	2.44388	1.28917	0.0156882	0.0977103
R=216	1179.84	962.454	1397.23	1.45173	0.537778	0.0157539	0.0979219
R=38	20867.3	23922.6	17812.1	0.744571	-0.425519	0.0159452	0.0987481
R=1754	316.647	229.202	404.092	1.76304	0.818062	0.0159509	0.0987481
smr_221_LTR/SR2	12.5732	0.511577	24.6347	48.1545	5.5896	0.0161318	0.0996627
R=403	692.393	520.445	864.341	1.66077	0.731854	0.016191	0.0996627
smr_439_LTR/PERERE-5	59.374	92.7508	25.9971	0.28029	-1.83501	0.0161956	0.0996627
smr_136_Retro/	207.57	139.311	275.829	1.97995	0.985467	0.0163575	0.100458
smr_6500_LTR/	31.5773	9.48611	53.6686	5.6576	2.50019	0.0164415	0.100774
R=199	1758.34	1449.61	2067.08	1.42596	0.511932	0.0165073	0.100976
R=3	27734.2	32076.1	23392.2	0.729273	-0.45547	0.0165608	0.101103
smr_4151_LTR/	21.5899	4.15017	39.0296	9.40434	3.23333	0.0166617	0.101445
R=1086	179.854	115.552	244.156	2.11296	1.07926	0.0166966	0.101445
smr_5538_DNA/	21.5705	4.15017	38.9908	9.39499	3.23189	0.0167155	0.101445
smr_525_DNA/	314.771	225.706	403.836	1.78921	0.839325	0.0167532	0.101474
smr_5426_unclear/EnSpm3_SB	90.4549	49.3855	131.524	2.66322	1.41317	0.016862	0.101932
smr_3374_LTR/	618.622	480.453	756.79	1.57516	0.655497	0.0170767	0.103028
smr_4345_LTR/	1852.68	2171.61	1533.74	0.706271	-0.501707	0.017172	0.103401
smr_3653_DNA/Helitron-N1_PTr	560.277	430.231	690.324	1.60454	0.682161	0.0172311	0.103415
R=738	957.249	772.654	1141.84	1.47782	0.563472	0.0172414	0.103415
smr_8354_LTR/	45.3736	18.2167	72.5304	3.98153	1.99332	0.017622	0.105493
smr_7243_unclear/	26.98	6.87067	47.0893	6.85367	2.77688	0.0178293	0.106527
R=274	8773.39	10954.7	6592.08	0.601757	-0.732747	0.01814	0.107844
smr_7416_DNA/	90.4253	49.084	131.767	2.68451	1.42466	0.0181623	0.107844
Sm_Perere-9	173.007	233.705	112.31	0.480563	-1.0572	0.0181842	0.107844
smr_6569_LTR/	14.2497	27.205	1.29452	0.0475841	-4.39338	0.0181973	0.107844
R=26	829.023	661.886	996.159	1.50503	0.589793	0.0182362	0.107844
R=746	172.761	92.8184	252.704	2.72256	1.44496	0.0182596	0.107844
R=1499	732.074	887.172	576.976	0.650354	-0.620703	0.0184854	0.108968
R=49	144.61	199.199	90.0219	0.451919	-1.14586	0.0185655	0.109232
R=1188	55.3683	86.5205	24.2162	0.279889	-1.83707	0.0186837	0.109694
R=1991	437.877	545.908	329.846	0.604216	-0.726863	0.0187152	0.109694
smr_245_DNA/	9.78649	0	19.573	Inf	Inf	0.0187731	0.109825
R=296	1806.78	1503.07	2110.49	1.40412	0.48967	0.019051	0.111239
smr_5114_LINE/	293.973	210.105	377.841	1.79834	0.846669	0.0194136	0.113142
smr_7217_LINE/Sola1-3_AP	928.722	741.581	1115.86	1.50471	0.589484	0.0196812	0.114294
R=233	726.372	1034.45	418.297	0.404368	-1.30626	0.0197009	0.114294
smr_7996_DNA/	34.4234	10.9633	57.8835	5.27976	2.40047	0.0197224	0.114294
R=791	2204.41	2573.21	1835.61	0.713353	-0.487311	0.0198354	0.114733
smr_4689_DNA/	134.593	186.132	83.0531	0.446206	-1.16422	0.0202648	0.116793
smr_2342_Retro/	103.09	59.512	146.667	2.4645	1.3013	0.0202674	0.116793
R=2474	274.686	355.46	193.913	0.545529	-0.874272	0.0204752	0.11777
smr_7318_LINE/	783.924	629.457	938.39	1.49079	0.576081	0.0205451	0.117953
smr_1612_DNA/	9.57235	0	19.1447	Inf	Inf	0.0206167	0.118134
R=1090	495.2	377.776	612.623	1.62166	0.697468	0.0206534	0.118134
R=301	325.316	238.621	412.012	1.72664	0.787968	0.0207447	0.118401
smr_1322_Retro/	9.54811	0	19.0962	Inf	Inf	0.0207768	0.118401
smr_5846_LINE/	97.4914	55.3618	139.621	2.52197	1.33455	0.0210437	0.119701
R=1315	348.526	477.726	219.325	0.459103	-1.12311	0.0212591	0.120703
smr_3432_LTR/Perere_INT	166.288	108.586	223.99	2.06279	1.0446	0.0218013	0.123331
smr_827_LTR/	43.3048	17.7865	68.8231	3.86941	1.95211	0.0218019	0.123331
R=1036	388.836	570.939	206.733	0.362093	-1.46557	0.0222569	0.125674
smr_7496_DNA/	9.35336	0	18.7067	Inf	Inf	0.0226764	0.127809
smr_5325_Retro/	44.2687	17.1835	71.354	4.15247	2.05397	0.0229183	0.128936
smr_6273_DNA/	9.30974	0	18.6195	Inf	Inf	0.0229945	0.128974
smr_4834_DNA/	26.9805	46.5736	7.38734	0.158616	-2.65639	0.0230087	0.128974
R=1129	1426.4	1669.84	1182.96	0.708429	-0.497305	0.0230919	0.129206
smr_4505_DNA/	112.285	158.588	65.982	0.416059	-1.26514	0.0231844	0.129488
smr_1362_Retro/	37.0806	12.2779	61.8834	5.04025	2.33349	0.0232632	0.129688
R=1378	348.236	260.07	436.403	1.67802	0.746764	0.0233057	0.129688
smr_6126_LTR/Saci-1_I	338.298	427.808	248.788	0.58154	-0.78205	0.0233464	0.129688
R=18	7399.31	6329.02	8469.61	1.33822	0.420314	0.0234797	0.130194
smr_904_DNA/	33.7835	11.7763	55.7906	4.73752	2.24413	0.0235756	0.130491
R=40	4283.65	3558.58	5008.71	1.4075	0.493137	0.0238254	0.131186
R=388	533.31	414.21	652.411	1.57507	0.655419	0.0238265	0.131186
smr_1746_unclear/	71.3011	37.8056	104.797	2.77199	1.47092	0.0238289	0.131186
smr_6393_Retro/	44.7398	17.2886	72.1911	4.17566	2.062	0.0239501	0.131619
smr_4537_Retro/	69.929	35.5866	104.271	2.93007	1.55094	0.0240158	0.131745
smr_3954_Retro/	13.3676	1.18576	25.5495	21.5468	4.4294	0.024134	0.132158
R=1190	1544.05	1290.62	1797.48	1.39273	0.477911	0.0242049	0.132312
smr_49_Retro/	48.6889	21.9366	75.4411	3.43905	1.78201	0.024584	0.134146
R=475	1149.68	1354.13	945.238	0.69804	-0.518619	0.0248434	0.134713
R=997	423.685	548.272	299.098	0.545528	-0.874275	0.0248866	0.134713
R=453	264.74	351.052	178.428	0.508266	-0.976344	0.0249552	0.134713
smr_4106_Retro/	107.34	63.4283	151.252	2.38462	1.25376	0.0250091	0.134713
smr_5886_unclear/Gypsy-27_DPu-I	55.3057	24.8334	85.7779	3.45413	1.78832	0.0250724	0.134713
R=2723	390.234	485.894	294.573	0.606248	-0.722019	0.0251048	0.134713
smr_7100_unclear/	9.11014	0	18.2203	Inf	Inf	0.0251356	0.134713
smr_983_LTR/	9.11014	0	18.2203	Inf	Inf	0.0251356	0.134713
smr_2571_Retro/	65.4165	31.5652	99.2678	3.14484	1.65299	0.0251368	0.134713
R=1290	786.182	628.329	944.035	1.50245	0.58732	0.0251407	0.134713
smr_4737_DNA/	25.6127	7.11458	44.1108	6.20005	2.63228	0.0251685	0.134713
smr_2283_LTR/	110.852	64.9904	156.713	2.41133	1.26983	0.0254641	0.135954
smr_4437_nonLTR/	9.06652	0	18.133	Inf	Inf	0.0254886	0.135954
R=519	464.121	359.251	568.991	1.58383	0.663414	0.025591	0.136265
smr_5737_LTR/PENELOPE_SM	403.322	304.892	501.753	1.64568	0.71868	0.0257017	0.136545
R=299	172.582	115.921	229.244	1.97759	0.983744	0.0257323	0.136545
R=141	1459.8	1218.29	1701.3	1.39647	0.481784	0.0262664	0.13914
R=688	1247.59	1033.3	1461.88	1.41477	0.500565	0.0263272	0.139223
R=2789	108.045	160.621	55.4689	0.345341	-1.53391	0.0264691	0.139733
smr_8130_Retro/	117.675	71.0818	164.267	2.31096	1.20849	0.0265899	0.140131
smr_3294_LTR/	20.9862	4.74305	37.2293	7.84922	2.97255	0.0270075	0.142089
smr_2275_LTR/SACI-7	50.2357	22.577	77.8944	3.45017	1.78667	0.0271371	0.142528
smr_807_LTR/ENSPM3_OS	9878.54	12478.3	7278.81	0.583318	-0.777645	0.0274217	0.143777
R=2413	405.339	501.787	308.89	0.61558	-0.699982	0.0276056	0.144385
R=2145	1921.98	2228.14	1615.83	0.72519	-0.46357	0.0276313	0.144385
R=130	153.928	207.858	99.9983	0.481088	-1.05563	0.0278325	0.144987
R=1800	137.237	187.246	87.2275	0.465843	-1.10208	0.0278776	0.144987
smr_1608_Retro/RTEX-2_DR	162.77	109.026	216.513	1.98588	0.989781	0.0278875	0.144987
smr_4995_LTR/	23.0295	5.92882	40.1303	6.76868	2.75887	0.0280342	0.145245
smr_218_LTR/	8.84269	0	17.6854	Inf	Inf	0.0280786	0.145245
smr_707_Retro/	8.84269	0	17.6854	Inf	Inf	0.0280786	0.145245
smr_7032_DNA/	31.9996	11.2648	52.7345	4.68137	2.22693	0.0281512	0.145377
R=2141	196.422	257.817	135.028	0.523736	-0.933087	0.0282551	0.14567
smr_8299_unclear/	24.0847	6.5217	41.6477	6.38603	2.67492	0.0284467	0.146413
smr_2164_Retro/	11.0955	0.592882	21.598	36.4289	5.18701	0.0285347	0.146621
smr_6241_Retro/	97.2735	52.0621	142.485	2.73683	1.4525	0.0285842	0.146631
smr_2699_LTR/tRNA-Arg-CGA	11480.6	13139.4	9821.77	0.747507	-0.419841	0.0286741	0.146847
smr_399_DNA/	414.607	319.002	510.212	1.5994	0.67753	0.0290492	0.148522
R=198	926.197	1096.32	756.069	0.68964	-0.536085	0.0291748	0.148917
smr_3032_Retro/	32.3723	10.6381	54.1066	5.08613	2.34657	0.0297481	0.151592
smr_7134_Retro/	158.505	106.55	210.461	1.97524	0.982027	0.0298631	0.151927
smr_7964_LINE/Sola3-1_BF	1736.52	2015.13	1457.91	0.72348	-0.466975	0.0299434	0.152085
R=2994	787.905	642.246	933.563	1.45359	0.539621	0.0301532	0.152898
smr_521_Retro/	202.405	263.271	141.539	0.537618	-0.895347	0.0302481	0.153128
smr_1646_LTR/	506.974	618.334	395.613	0.639805	-0.644296	0.0304316	0.153804
smr_4270_DNA/	59.8553	30.1557	89.5548	2.96975	1.57034	0.0308481	0.155604
smr_5433_Retro/Merlin1B_SM	36.0857	58.2824	13.889	0.238306	-2.06911	0.0308887	0.155604
smr_81_Retro/	8.60916	0	17.2183	Inf	Inf	0.0310278	0.155883
smr_5304_Retro/Perere-3	8.60431	0	17.2086	Inf	Inf	0.031076	0.155883
Sm_Perere-3	48253.7	54888.5	41618.9	0.758244	-0.399265	0.0310958	0.155883
R=761	2179.07	2509.62	1848.52	0.736572	-0.441101	0.0316687	0.158498
R=234	76900.8	67609.7	86191.9	1.27485	0.350322	0.0317532	0.158663
smr_7717_LINE/TRNA_ALA	1770.84	2117.77	1423.91	0.672364	-0.572686	0.0320454	0.159559
R=521	794.16	638.971	949.349	1.48575	0.571188	0.0320681	0.159559
smr_5569_unclear/	20.16	4.09262	36.2273	8.85186	3.14598	0.0321197	0.159559
R=1235	116.901	161.796	72.0052	0.445036	-1.16801	0.0321395	0.159559
smr_6993_unclear/	106.864	54.4638	159.264	2.92421	1.54805	0.0325269	0.161053
R=913	24.5226	7.11458	41.9306	5.89362	2.55915	0.032545	0.161053
smr_1400_DNA/Perere_INT	8.49681	0	16.9936	Inf	Inf	0.0329843	0.162966
smr_8535_LINE/R2Sm-A	184.547	258.789	110.306	0.42624	-1.23026	0.0332048	0.163793
smr_3274_DNA/	8.46288	0	16.9258	Inf	Inf	0.0333431	0.164212
smr_4554_LINE/	152.259	101.749	202.77	1.99284	0.994827	0.0334964	0.164704
R=1398	127.605	81.4047	173.806	2.13508	1.09429	0.033572	0.164813
smr_711_DNA/	8.42895	0	16.8579	Inf	Inf	0.0337065	0.164964
R=2367	339.714	423.543	255.884	0.604151	-0.727018	0.0337097	0.164964
R=1708	35.1329	12.4405	57.8253	4.64817	2.21666	0.0338179	0.165231
smr_4397_LTR/SmTRC1	50.9441	78.3928	23.4953	0.299713	-1.73835	0.0339386	0.165558
smr_1753_LTR/	55.2649	83.6374	26.8925	0.321536	-1.63695	0.0343065	0.167088
R=998	1128.76	933.953	1323.57	1.41717	0.503011	0.0345588	0.168052
R=1853	418.031	514.42	321.641	0.62525	-0.677495	0.0349917	0.169889
smr_1200_unclear/Saci-3_I	169.832	224.832	114.831	0.510742	-0.969333	0.0351269	0.170214
R=206	514.141	344.511	683.772	1.98476	0.988966	0.0351692	0.170214
R=1069	261.968	193.233	330.703	1.71142	0.775196	0.03534	0.170773
R=21	18142.6	15840.5	20444.7	1.29066	0.368108	0.0354905	0.171232
smr_5037_Retro/	64.4988	112.52	16.4781	0.146446	-2.77155	0.0357808	0.172213
Sm_SR1_pol	76.6745	110.436	42.9132	0.38858	-1.36372	0.0358055	0.172213
smr_8291_Retro/	29.875	49.4229	10.3271	0.208954	-2.25874	0.0359041	0.172418
smr_4772_Retro/	82.7887	48.1184	117.459	2.44104	1.2875	0.0364259	0.174652
smr_2344_DNA/	13.6834	1.77865	25.5882	14.3864	3.84663	0.0365608	0.175026
smr_7723_DNA/	8.23905	0	16.4781	Inf	Inf	0.0367305	0.175566
smr_3741_DNA/	8.22451	0	16.449	Inf	Inf	0.0369015	0.17611
smr_1111_Retro/	8.20027	0	16.4005	Inf	Inf	0.0371884	0.177205
smr_7246_LTR/	8.19542	0	16.3908	Inf	Inf	0.0372461	0.177206
smr_6443_Retro/	199.278	278.401	120.155	0.431588	-1.21227	0.03736	0.177474
R=484	146.832	96.996	196.667	2.02758	1.01976	0.0375017	0.177873
smr_8306_Retro/	54.316	26.4257	82.2063	3.11084	1.63731	0.0377577	0.178813
R=392	1350.39	1568.87	1131.9	0.721478	-0.470973	0.038151	0.180306
smr_4295_LTR/	45.7284	17.9728	73.4839	4.08861	2.03161	0.0381901	0.180306
smr_8081_Retro/	34.9614	14.2292	55.6936	3.91405	1.96866	0.0382826	0.180467
R=612	212.929	154.099	271.759	1.76354	0.818473	0.0384123	0.180802
R=333	716.792	559.135	874.449	1.56393	0.645179	0.038591	0.181366
R=924	2091.09	2564.15	1618.02	0.631016	-0.664252	0.0387998	0.18207
smr_3472_LTR/SmTRC1	205.889	265.548	146.231	0.550677	-0.860723	0.0389531	0.182511
smr_7788_Retro/ERV46_MD_I	241.345	151.375	331.316	2.18871	1.13008	0.0393333	0.183509
smr_2071_LTR/hAT-N47_DR	3814.03	4735.56	2892.5	0.610805	-0.711216	0.039343	0.183509
R=52	578.655	705.187	452.123	0.64114	-0.641289	0.0394019	0.183509
R=93	2136.32	2531.46	1741.18	0.687817	-0.539902	0.0394041	0.183509
R=701	501.625	398.188	605.061	1.51954	0.603631	0.0397226	0.184713
smr_4940_DNA/	42.3208	66.1287	18.5128	0.279952	-1.83675	0.0402355	0.186816
R=69	122.521	77.895	167.147	2.1458	1.10152	0.0405194	0.187852
smr_3089_Retro/	28.014	51.2491	4.7789	0.0932486	-3.42277	0.0405884	0.187889
Sm_alphaD2	1404.87	1617.18	1192.56	0.73743	-0.439421	0.0411532	0.190218
R=1247	1196.24	1391.06	1001.41	0.719891	-0.47415	0.0413368	0.19078
R=135	8739.09	7659.55	9818.63	1.28188	0.358263	0.0416321	0.191856
smr_3481_Retro/	84.0702	49.0265	119.114	2.42958	1.28071	0.0418231	0.192449
R=148	324.382	403.324	245.441	0.608545	-0.716565	0.0419698	0.192836
smr_4592_LTR/	22.3128	6.03387	38.5916	6.39583	2.67713	0.0422756	0.193952
smr_1353_DNA/Saci-1_LTR	67.0532	97.6464	36.46	0.373388	-1.42125	0.0425046	0.194713
smr_7085_LTR/	16.8549	3.06946	30.6403	9.9823	3.31937	0.0427966	0.195543
R=2452	636.218	757.788	514.648	0.679145	-0.558207	0.0428127	0.195543
smr_2546_LINE/	223.329	159.062	287.596	1.80807	0.854452	0.0432386	0.197196
R=2225	1668.78	1923.56	1414.01	0.735101	-0.443986	0.0433184	0.197268
R=1184	78.6287	111.784	45.4732	0.406794	-1.29763	0.0435415	0.197992
R=643	916.686	1074.84	758.537	0.705724	-0.502824	0.0439718	0.199654
smr_2620_LINE/	397.677	308.114	487.24	1.58136	0.661169	0.0441173	0.199853
R=892	225.84	134.029	317.651	2.37002	1.2449	0.044181	0.199853
R=1333	931.899	776.848	1086.95	1.39918	0.484583	0.04421	0.199853
smr_1262_LTR/	227.79	288.813	166.767	0.577423	-0.792299	0.0445295	0.201002
smr_2834_LTR/	100.682	62.6865	138.677	2.21223	1.1455	0.0447005	0.201479
smr_8551_Retro/	7.77199	0	15.544	Inf	Inf	0.044848	0.201849
R=50	2976.16	2569.56	3382.75	1.31647	0.396673	0.0449905	0.201956
smr_6693_DNA/Ginger1-1_AC	61.4955	32.5409	90.4502	2.77959	1.47487	0.0450028	0.201956
smr_178_DNA/PENELOPE_SM	22.1575	6.5217	37.7933	5.795	2.53481	0.0452086	0.202552
smr_7893_DNA/	7.74291	0	15.4858	Inf	Inf	0.0452671	0.202552
R=364	376.758	496.525	256.991	0.517579	-0.950149	0.045496	0.203051
smr_5867_LINE/	223.896	160.848	286.943	1.78394	0.835065	0.0455104	0.203051
R=246	5683.36	6416.79	4949.92	0.771401	-0.374447	0.0455978	0.203087
smr_7901_LTR/	12.9683	1.77865	24.158	13.5822	3.76365	0.0456502	0.203087
smr_4586_DNA/	51.3737	23.7153	79.0321	3.33254	1.73662	0.0457551	0.203261
smr_3967_LTR/	9.8494	0.592882	19.1059	32.2255	5.01013	0.04605	0.204277
R=121	56.9991	84.5555	29.4427	0.348206	-1.52199	0.0462292	0.204712
R=195	721.652	590.937	852.367	1.4424	0.52847	0.046281	0.204712
smr_4001_LTR/Perere-3	25.8644	8.89323	42.8356	4.81666	2.26803	0.0466458	0.20603
smr_8304_LTR/	20.9706	5.92882	36.0123	6.07411	2.60267	0.0469817	0.207217
R=2605	189.032	134.036	244.028	1.82062	0.864426	0.0472972	0.20831
R=2993	48.8653	77.3496	20.3811	0.263493	-1.92416	0.0475049	0.208927
R=885	166.899	220.261	113.537	0.515463	-0.95606	0.0482595	0.211943
smr_7499_LTR/	64.8294	34.1469	95.5119	2.79709	1.48393	0.0483695	0.212124
smr_1405_LTR/	17.6191	4.15017	31.088	7.49077	2.90511	0.048611	0.212573
smr_7926_Retro/	7.59663	0	15.1933	Inf	Inf	0.048644	0.212573
smr_4474_LINE/	236.892	168.525	305.26	1.81137	0.857081	0.0486788	0.212573
smr_6464_DNA/	7.57724	0	15.1545	Inf	Inf	0.0489456	0.213436
smr_5841_DNA/	31.2798	50.4223	12.1372	0.24071	-2.05463	0.049086	0.213746
R=1244	1062.67	899.49	1225.85	1.36282	0.4466	0.0498441	0.21658
smr_3756_DNA/	67.34	34.8174	99.8626	2.86818	1.52013	0.0498773	0.21658
smr_8463_LTR/	80.1172	48.3623	111.872	2.3132	1.20989	0.0506898	0.219798
smr_3398_Retro/	57.1301	30.6334	83.6268	2.72992	1.44886	0.0510418	0.221014
R=719	430.192	324.751	535.634	1.64937	0.721912	0.0512587	0.221642
R=2471	2980.64	2589.43	3371.86	1.30217	0.380914	0.0515917	0.222593
smr_4510_unclear/	233.5	173.807	293.193	1.68689	0.754366	0.0516231	0.222593
smr_3595_Retro/	2173.8	2463.25	1884.35	0.764986	-0.386495	0.0518073	0.223075
smr_845_Retro/	12.5837	1.77865	23.3887	13.1497	3.71696	0.0518923	0.22313
R=755	661.968	545.742	778.194	1.42594	0.511913	0.0521868	0.224083
Sm_SR-ABC	4851.63	5449.23	4254.04	0.780668	-0.357219	0.0522648	0.224106
R=529	276.215	208.025	344.406	1.6556	0.727356	0.0526971	0.225646
smr_8283_LTR/	7.39703	0	14.7941	Inf	Inf	0.0531707	0.227044
smr_8531_LTR/tRNA-Leu-TTG	2498.24	3154.53	1841.95	0.583909	-0.776186	0.0531709	0.227044
smr_4048_LTR/	7.37765	0	14.7553	Inf	Inf	0.0534999	0.228133
R=860	895.789	743.302	1048.28	1.4103	0.495999	0.0536812	0.228561
smr_4764_Retro/	7.36311	0	14.7262	Inf	Inf	0.0537484	0.228561
R=1009	457.08	368.364	545.796	1.48168	0.567229	0.054273	0.230453
smr_6951_Retro/	7.32433	0	14.6487	Inf	Inf	0.0544178	0.230453
smr_6891_unclear/	7.32433	0	14.6487	Inf	Inf	0.0544178	0.230453
R=451	84.5033	49.5517	119.455	2.41071	1.26946	0.0546951	0.231087
smr_4320_DNA/	38.1121	17.7865	58.4378	3.28552	1.71612	0.0547173	0.231087
smr_3307_DNA/	60.1702	31.0199	89.3205	2.87946	1.5258	0.054829	0.231242
smr_2622_LTR/GYPSY8-I_AG	13563.5	15394.9	11732.1	0.762075	-0.391996	0.0551434	0.23225
smr_4208_Retro/Ginger2-1_HM	126.278	84.2303	168.325	1.99839	0.99884	0.0552829	0.23252
smr_3347_LTR/	164.871	109.839	219.903	2.00204	1.00147	0.0556434	0.233717
R=850	29.5037	11.695	47.3123	4.0455	2.01632	0.0559495	0.234684
R=414	1837.26	1587.63	2086.89	1.31447	0.39448	0.0561001	0.234995
R=2607	82.5551	49.2366	115.874	2.35341	1.23475	0.0562136	0.235151
smr_8045_Retro/	50.339	79.9075	20.7706	0.259933	-1.94379	0.056942	0.237875
smr_4353_DNA/	170.436	119.18	221.692	1.86014	0.89541	0.0570194	0.237875
R=1516	761.549	632.208	890.89	1.40917	0.494848	0.0571525	0.237875
R=676	866.712	1008.92	724.505	0.718099	-0.477745	0.0571732	0.237875
smr_5994_LINE/	16.9718	4.15017	29.7935	7.17885	2.84375	0.0576374	0.23921
smr_6570_DNA/	129.794	89.6101	169.978	1.89687	0.923618	0.0576493	0.23921
R=293	4445.69	3900.54	4990.83	1.27952	0.355605	0.0578586	0.239756
R=2181	1126.54	1329.22	923.855	0.695037	-0.524838	0.0581241	0.240532
smr_3170_Retro/	108.869	72.3928	145.345	2.00773	1.00557	0.0583922	0.241318
smr_3474_DNA/	7.17805	0	14.3561	Inf	Inf	0.0584773	0.241346
smr_172_Retro/	7.16351	0	14.327	Inf	Inf	0.0587485	0.24165
smr_268_Retro/	7.15866	0	14.3173	Inf	Inf	0.0588392	0.24165
smr_3736_LTR/Perere-3	22.9257	7.70746	38.144	4.94897	2.30713	0.058911	0.24165
smr_1109_LTR/Perere_INT	7.15381	0	14.3076	Inf	Inf	0.0589301	0.24165
smr_6218_Retro/	28.369	11.2648	45.4732	4.03676	2.0132	0.058994	0.24165
smr_667_Retro/	7.14897	0	14.2979	Inf	Inf	0.0590212	0.24165
R=124	731.599	601.826	861.372	1.43126	0.51729	0.0594536	0.243097
R=1192	174.17	124.905	223.434	1.78883	0.839013	0.0595941	0.243349
smr_8230_DNA/	7.11019	0	14.2204	Inf	Inf	0.0597557	0.243611
R=426	727.143	581.028	873.259	1.50296	0.587802	0.0598163	0.243611
smr_1562_DNA/	7.09565	0	14.1913	Inf	Inf	0.0600339	0.243782
smr_2208_LINE/	714.641	590.463	838.82	1.42062	0.506516	0.0600608	0.243782
smr_1783_Retro/	40.7901	20.0767	61.5036	3.06343	1.61515	0.0600953	0.243782
smr_6013_Retro/T2	284.651	186.685	382.618	2.04954	1.0353	0.0606359	0.245651
R=1386	410.525	494.855	326.196	0.659174	-0.601269	0.0613453	0.248017
smr_4462_DNA/	55.3691	29.4952	81.2431	2.75445	1.46177	0.0613808	0.248017
R=2232	1982.08	2255.44	1708.72	0.7576	-0.400491	0.0615747	0.248475
smr_2609_DNA/Saci-3_I	15.6047	3.55729	27.6521	7.77335	2.95854	0.0620346	0.250004
smr_4903_DNA/T2	46.8092	70.3364	23.2821	0.33101	-1.59505	0.0621446	0.25012
smr_2969_LTR/	1170.71	1409.58	931.83	0.661068	-0.597129	0.0624366	0.250967
R=743	1010.13	854.161	1166.1	1.36519	0.449107	0.063553	0.255122
smr_4877_DNA/SACI-7	55.0531	80.0801	30.0261	0.374951	-1.41523	0.064025	0.256683
smr_2630_LTR/	6.96876	0	13.9375	Inf	Inf	0.0641139	0.256706
R=101	2225.46	2677.09	1773.84	0.6626	-0.59379	0.0646269	0.258302
smr_2114_Retro/	305.632	438.277	172.988	0.3947	-1.34117	0.0646802	0.258302
smr_8515_LTR/	6.92513	0	13.8503	Inf	Inf	0.0650098	0.259282
smr_3952_DNA/	6.91544	0	13.8309	Inf	Inf	0.065211	0.259749
R=2632	583.258	686.604	479.911	0.698963	-0.516713	0.0655725	0.260852
R=86	1706.29	1472.08	1940.5	1.3182	0.398569	0.0658614	0.261663
smr_1893_LTR/	23.2223	8.05643	38.3881	4.7649	2.25245	0.0660605	0.262117
smr_2613_LTR/Perere-3	109.55	63.3232	155.777	2.46004	1.29868	0.0662468	0.262518
smr_2806_LTR/	594.056	487.27	700.841	1.4383	0.524366	0.066565	0.263121
smr_6589_DNA/	85.5624	52.9565	118.168	2.23142	1.15796	0.0665697	0.263121
R=1896	59.9203	103.839	16.0013	0.154097	-2.69809	0.0668268	0.263799
smr_4258_LTR/	7.64026	0	15.2805	Inf	Inf	0.0673214	0.265412
R=131	363.094	289.832	436.356	1.50555	0.590288	0.0676481	0.266196
R=869	3539.75	4278.23	2801.26	0.65477	-0.610939	0.0676931	0.266196
smr_5973_LTR/	11.7271	1.77865	21.6756	12.1866	3.60722	0.0680847	0.267107
smr_5792_Retro/	454.152	367.229	541.075	1.4734	0.559148	0.068098	0.267107
smr_2128_LTR/	5973.65	6872.7	5074.6	0.738371	-0.437583	0.0687723	0.269409
R=126	6596.6	7879.61	5313.58	0.674346	-0.56844	0.0689721	0.269849
smr_2789_DNA/NONAUT-5	40.0311	60.9079	19.1544	0.314481	-1.66895	0.0698119	0.272788
smr_4989_Retro/	81.8524	51.4318	112.273	2.18295	1.12628	0.070021	0.273259
smr_2143_unclear/	6.75462	0	13.5092	Inf	Inf	0.0704002	0.274392
R=992	31.0429	49.9583	12.1275	0.242752	-2.04244	0.070693	0.275185
smr_6913_DNA/	6.73523	0	13.4705	Inf	Inf	0.070835	0.275368
smr_4324_DNA/	18.2217	5.33594	31.1074	5.82979	2.54344	0.0709186	0.275368
smr_6214_unclear/	141.683	97.2773	186.088	1.91297	0.935811	0.0710752	0.275623
smr_3391_DNA/	6.72069	0	13.4414	Inf	Inf	0.0711632	0.275623
smr_3616_Retro/Perere-3	21.1352	7.11458	35.1557	4.94136	2.30491	0.0712647	0.27567
smr_2373_unclear/Polinton-1N1_DR	605.999	496.908	715.091	1.43908	0.525147	0.0714194	0.275922
smr_1114_Retro/	6.7013	0	13.4026	Inf	Inf	0.0716037	0.275943
smr_7317_LTR/	6.7013	0	13.4026	Inf	Inf	0.0716037	0.275943
R=91	3871.58	4328.47	3414.68	0.788887	-0.342109	0.0718023	0.276362
smr_8035_DNA/	23.7618	8.89323	38.6304	4.3438	2.11896	0.0732944	0.281754
R=734	866.765	716.808	1016.72	1.4184	0.504264	0.0734618	0.281995
R=111	4431.93	4933.24	3930.63	0.796764	-0.327776	0.0735754	0.281995
R=465	867.782	640.896	1094.67	1.70803	0.772333	0.0736316	0.281995
smr_1502_LTR/	43.6204	65.5459	21.695	0.330989	-1.59514	0.0738974	0.282662
R=1286	179.235	133.138	225.333	1.69248	0.759135	0.0740768	0.282997
smr_2491_LTR/	2625.74	2953.98	2297.5	0.777766	-0.362592	0.0741803	0.283042
R=2498	1231.95	1401.01	1062.89	0.758655	-0.398485	0.0744785	0.283828
R=174	135.763	176.551	94.9753	0.537949	-0.894459	0.0748217	0.284774
R=1259	75.076	46.6887	103.463	2.21602	1.14797	0.0749114	0.284774
smr_7070_LTR/	8.5161	0.592882	16.4393	27.7278	4.79326	0.0755793	0.286425
R=179	1531.63	1322.4	1740.86	1.31644	0.396638	0.0756243	0.286425
smr_2876_DNA/	613.294	877.529	349.059	0.397775	-1.32998	0.0756504	0.286425
smr_4090_DNA/	24.0225	39.4116	8.63339	0.219057	-2.19062	0.0757174	0.286425
smr_7089_DNA/	68.0109	39.6454	96.3765	2.43096	1.28153	0.0759294	0.286875
smr_2152_DNA/	309.98	198.475	421.485	2.12362	1.08653	0.0767926	0.289781
smr_7628_LTR/	42.2297	63.2218	21.2376	0.335922	-1.5738	0.0769484	0.289942
R=2564	291.99	226.523	357.458	1.57802	0.658118	0.0770232	0.289942
smr_4730_Retro/	46.4915	24.7046	68.2785	2.76379	1.46665	0.0775593	0.291604
smr_5609_LTR/	6.52109	0	13.0422	Inf	Inf	0.077777	0.292066
smr_7795_DNA/	6.50655	0	13.0131	Inf	Inf	0.0781371	0.293061
smr_6399_DNA/	54.5994	29.2988	79.9001	2.72708	1.44736	0.0782448	0.293109
smr_174_DNA/	204.617	254.819	154.415	0.605981	-0.722657	0.0784115	0.293349
smr_7279_Retro/	6.49201	0	12.984	Inf	Inf	0.0784991	0.293349
R=516	224.132	276.63	171.633	0.620444	-0.688627	0.0786004	0.293372
smr_2557_Retro/	259.659	319.71	199.607	0.624337	-0.679602	0.0787419	0.293545
R=0	218.365	271.013	165.717	0.611472	-0.709641	0.0791309	0.294617
smr_8332_DNA/	12.4712	2.37153	22.5709	9.51746	3.25058	0.0792207	0.294617
R=1837	164.725	121.744	207.706	1.70608	0.770684	0.0793505	0.294744
smr_4948_unclear/	6.45323	0	12.9065	Inf	Inf	0.0794744	0.294849
smr_4089_LTR/PERERE-8	58.7039	33.6453	83.7625	2.48957	1.3159	0.0798002	0.295627
R=1803	1762.7	1983.1	1542.29	0.777716	-0.362684	0.0798759	0.295627
smr_7780_unclear/hATm-4_HM	389.903	295.62	484.186	1.63787	0.711819	0.0802888	0.296799
smr_239_DNA/	221.92	135.12	308.719	2.28477	1.19205	0.0808671	0.298443
smr_6779_DNA/	30.9315	14.2292	47.6339	3.34763	1.74314	0.0809272	0.298443
R=1833	520.316	639.034	401.598	0.628445	-0.670141	0.0811663	0.29861
R=1314	415.671	492.941	338.401	0.686493	-0.542684	0.0811976	0.29861
R=840	318.951	250.601	387.302	1.54549	0.628067	0.081263	0.29861
R=673	414.287	334.435	494.139	1.47754	0.563194	0.0814941	0.298906
R=851	1656.44	1871.67	1441.22	0.770017	-0.377038	0.0815374	0.298906
R=575	741.577	628.031	855.124	1.3616	0.445299	0.0817702	0.299171
smr_8397_DNA/Perere_INT	85.216	114.982	55.4495	0.482243	-1.05217	0.0818037	0.299171
R=570	934.676	1095.56	773.794	0.706301	-0.501646	0.081941	0.299318
R=910	785.444	905.555	665.333	0.734724	-0.444726	0.0825316	0.301118
R=60	2896.55	3239.91	2553.18	0.788042	-0.343656	0.0827723	0.301306
smr_6281_LTR/	24.0534	9.48611	38.6207	4.07129	2.02549	0.0827786	0.301306
smr_7979_DNA/	52.5775	29.2275	75.9275	2.59781	1.3773	0.0832152	0.302538
R=686	5711.32	5108.21	6314.43	1.23613	0.305835	0.0839346	0.304528
R=786	1078.25	934.355	1222.15	1.30802	0.38738	0.0840528	0.304528
smr_3622_DNA/	23.0855	8.89323	37.2777	4.1917	2.06754	0.0840589	0.304528
R=1526	135.989	97.6565	174.321	1.78504	0.83596	0.0847637	0.306595
smr_4306_unclear/L1-2a_MD	2701.46	3029.89	2373.03	0.783206	-0.352536	0.0849555	0.306595
R=2246	22.1466	8.30035	35.9929	4.33631	2.11647	0.0849807	0.306595
smr_5916_DNA/	27.2836	11.8576	42.7096	3.60187	1.84874	0.085054	0.306595
R=896	1076.48	1225.96	927.011	0.756153	-0.40325	0.0851266	0.306595
smr_4401_Retro/Neptune_Hyd	1053	1214.32	891.671	0.734297	-0.445565	0.0854836	0.306962
smr_998_Retro/	88.3095	56.5613	120.058	2.12261	1.08584	0.0854925	0.306962
smr_2504_DNA/	6.30211	0	12.6042	Inf	Inf	0.0855272	0.306962
R=903	529.956	620.093	439.819	0.70928	-0.495573	0.0857019	0.307231
smr_8098_Retro/	16.4602	4.74305	28.1773	5.94075	2.57064	0.085919	0.307305
smr_1083_Retro/	6.28272	0	12.5654	Inf	Inf	0.0860552	0.307305
smr_6970_DNA/	6.28272	0	12.5654	Inf	Inf	0.0860552	0.307305
smr_6606_DNA/SmTRC1	1907.13	2152.34	1661.92	0.772148	-0.373051	0.0861961	0.307305
R=2013	17.8245	30.4708	5.1781	0.169936	-2.55693	0.0862429	0.307305
smr_1285_Retro/	6.27303	0	12.5461	Inf	Inf	0.0863206	0.307305
smr_4843_LTR/	139.099	100.946	177.251	1.7559	0.81221	0.0871299	0.309829
R=506	6.2294	0	12.4588	Inf	Inf	0.0875275	0.31073
R=343	144.447	103.379	185.514	1.79451	0.843591	0.0875848	0.31073
R=1513	129.091	92.3781	165.804	1.79484	0.843856	0.0879593	0.311507
R=2012	180.913	134.334	227.492	1.69348	0.759992	0.0880917	0.311507
smr_3067_DNA/	141.637	101.878	181.396	1.78053	0.832306	0.0881837	0.311507
R=1085	116.923	80.5104	153.336	1.90454	0.929445	0.0882081	0.311507
smr_4667_Retro/	73.6044	39.3641	107.845	2.73968	1.454	0.0888527	0.313081
smr_3504_LTR/	114.759	77.0883	152.431	1.97735	0.983567	0.0888569	0.313081
R=2115	275.583	214.235	336.932	1.57272	0.653262	0.0893737	0.314542
R=168	283.686	344.103	223.269	0.648843	-0.62406	0.0898026	0.315613
smr_2955_LTR/HARBINGER1_DR	354.434	284.036	424.831	1.4957	0.580817	0.0898827	0.315613
smr_894_Retro/	599.79	942.986	256.594	0.272107	-1.87775	0.0900597	0.315875
smr_2378_Retro/	50.8446	27.659	74.0302	2.67654	1.42037	0.0904743	0.316604
smr_1309_unclear/	834.771	711.753	957.789	1.34568	0.428331	0.0905183	0.316604
R=277	5073.18	5830.06	4316.29	0.740352	-0.433718	0.0905757	0.316604
R=2054	476.069	559.056	393.083	0.703118	-0.508161	0.0909465	0.31754
R=504	2005.18	1775.52	2234.83	1.25869	0.331926	0.0914669	0.318943
smr_8452_unclear/	56.5899	33.9231	79.2568	2.33637	1.22427	0.0915551	0.318943
smr_1406_DNA/	9.46465	1.18576	17.7435	14.9638	3.90341	0.0917766	0.319354
R=322	10247	11391.4	9102.56	0.799072	-0.323602	0.092218	0.320177
R=577	144.031	232.058	56.0038	0.241336	-2.05089	0.092221	0.320177
R=1179	465.374	547.73	383.017	0.699281	-0.516057	0.0923718	0.32034
R=2609	146.528	106.238	186.819	1.75849	0.814336	0.0930178	0.322218
smr_5289_unclear/	42.9878	63.083	22.8926	0.362896	-1.46237	0.0931942	0.322467
smr_7156_LINE/	302.797	225.479	380.116	1.68582	0.75345	0.0933278	0.322567
smr_6152_nonLTR/	25.7082	40.506	10.9105	0.269355	-1.89242	0.0936185	0.323209
R=469	2352.45	2633.88	2071.02	0.786301	-0.346846	0.0942761	0.325116
smr_1387_LTR/	6.05889	0	12.1178	Inf	Inf	0.0947706	0.326451
smr_3973_LINE/Polinton-2_XT	122.635	87.3098	157.959	1.80918	0.855337	0.0950334	0.326451
smr_4784_Retro/	6.04919	0	12.0984	Inf	Inf	0.0950628	0.326451
smr_4381_LTR/Gypsy-596_AA-I	507.142	419.433	594.85	1.41822	0.504086	0.0951312	0.326451
smr_5753_DNA/	12.9333	2.96441	22.9022	7.72574	2.94967	0.0952535	0.326451
smr_351_DNA/	10.298	0	20.5961	Inf	Inf	0.0952987	0.326451
R=2472	21.4405	7.81252	35.0685	4.48876	2.16632	0.095601	0.327101
R=146	32517.8	37484	27551.5	0.735019	-0.444146	0.0957007	0.327101
smr_3494_Retro/	8.95902	0	17.918	Inf	Inf	0.0958117	0.327118
smr_6583_LTR/	37.8739	16.6007	59.1472	3.56294	1.83307	0.0961368	0.327865
smr_7952_Retro/	7.85914	0.592882	15.1254	25.5117	4.67309	0.0963176	0.328118
smr_7672_Retro/Perere_INT	17.8611	5.92882	29.7935	5.02519	2.32918	0.0967671	0.329286
smr_2674_LTR/	165.33	122.642	208.018	1.69613	0.762247	0.0971311	0.330067
R=472	109.232	76.4278	142.036	1.85843	0.894082	0.0972264	0.330067
smr_6101_Retro/	180.912	134.944	226.879	1.68128	0.749564	0.0973178	0.330067
R=36	592.845	500.018	685.671	1.37129	0.455535	0.0975303	0.330424
smr_5262_LTR/ATCOPIA44_I	130.26	167.17	93.3512	0.558421	-0.840574	0.0977324	0.330688
R=1339	149.731	189.527	109.936	0.580055	-0.785738	0.0978227	0.330688
smr_6496_LTR/	74.0547	116.419	31.6907	0.272214	-1.87719	0.0979935	0.330902
smr_5364_Retro/Saci-2_I	409.98	533.633	286.327	0.536562	-0.898183	0.0986487	0.332751
R=508	180.599	137.336	223.862	1.63004	0.704903	0.0998617	0.336474
smr_2565_DNA/	9.18375	1.02315	17.3443	16.9518	4.08337	0.100005	0.336588
smr_5365_Retro/	334.86	425.448	244.272	0.574153	-0.800493	0.100151	0.336711
smr_6192_LTR/	18.6392	6.5217	30.7566	4.71605	2.23758	0.100594	0.337833
R=1556	2230.69	2487.35	1974.03	0.79363	-0.333462	0.100782	0.338096
smr_6080_LTR/	16.7566	5.33594	28.1773	5.28066	2.40072	0.101084	0.338743
R=1321	2378.19	2662.52	2093.86	0.786421	-0.346626	0.101464	0.339646
smr_3101_LTR/	164.162	204.898	123.426	0.602377	-0.73126	0.101818	0.339726
smr_991_DNA/	45.8233	68.6765	22.9701	0.334468	-1.58006	0.101847	0.339726
R=1947	44.2346	23.4037	65.0655	2.78013	1.47515	0.102014	0.339726
smr_1070_Retro/	14.6853	3.74365	25.627	6.84546	2.77515	0.102114	0.339726
R=2379	82.5931	110.378	54.808	0.496547	-1.01	0.10212	0.339726
R=495	32.52	15.625	49.4149	3.16255	1.66109	0.102149	0.339726
R=81	26.7958	41.9119	11.6798	0.278675	-1.84334	0.102467	0.340416
R=54	1015.6	1171.49	859.704	0.733856	-0.446431	0.102696	0.34047
R=1199	14.6436	3.82495	25.4622	6.65687	2.73484	0.102704	0.34047
smr_2625_Retro/	41.5509	22.6583	60.4435	2.66761	1.41555	0.103644	0.342983
smr_2452_LTR/	13.6726	3.55729	23.7879	6.68708	2.74138	0.10385	0.342983
smr_4607_LTR/CR1-21_SP	76.9393	104.551	49.3276	0.471805	-1.08374	0.103853	0.342983
R=1685	785.151	901.364	668.939	0.742141	-0.430235	0.103907	0.342983
smr_911_DNA/	5.82536	0	11.6507	Inf	Inf	0.104684	0.345176
smr_5815_LTR/SmTRC1	37.5862	55.677	19.4954	0.350152	-1.51395	0.105874	0.348371
smr_3204_unclear/NONAUT-5	220.513	169.579	271.447	1.60072	0.678718	0.105879	0.348371
R=2330	650.351	751.483	549.22	0.730849	-0.452354	0.106323	0.34946
smr_4813_Retro/	24177.7	21941.1	26414.2	1.20386	0.267672	0.10773	0.353707
R=82	22.6321	9.2422	36.022	3.89756	1.96257	0.108474	0.355613
R=926	1069	929.436	1208.57	1.30033	0.378876	0.108714	0.355613
smr_2774_LINE/	1027.56	887.207	1167.91	1.31638	0.396581	0.108798	0.355613
R=485	419.684	493.483	345.885	0.700905	-0.512709	0.108845	0.355613
R=2531	525.795	720.432	331.159	0.459667	-1.12134	0.10892	0.355613
smr_6755_unclear/Saci-2_I	36.3934	63.696	9.09075	0.142721	-2.80873	0.109023	0.355613
smr_2653_unclear/	160.615	114.81	206.421	1.79794	0.846342	0.109118	0.355613
R=729	408.422	479.21	337.633	0.704562	-0.505202	0.109821	0.357276
smr_813_LTR/	32.8702	54.1285	11.6119	0.214525	-2.22078	0.10986	0.357276
smr_8372_DNA/	41.7776	20.0767	63.4784	3.1618	1.66075	0.110744	0.359773
R=795	489.581	413.355	565.807	1.36881	0.452927	0.110897	0.359829
smr_1232_DNA/	18.0543	30.0643	6.04435	0.201047	-2.31439	0.110995	0.359829
R=422	150.74	188.714	112.767	0.597558	-0.742849	0.111505	0.360884
smr_1588_DNA/	10.082	1.53473	18.6292	12.1384	3.60151	0.111555	0.360884
smr_1735_DNA/NONAUT-5	79.282	109.159	49.4052	0.4526	-1.14369	0.112161	0.362322
R=1208	251.926	336.599	167.254	0.496893	-1.00899	0.112234	0.362322
smr_1640_DNA/	20.7436	8.21904	33.2681	4.04769	2.0171	0.112357	0.36234
smr_3165_DNA/	631.651	542.807	720.495	1.32735	0.408548	0.112762	0.363267
smr_5327_LTR/	51.0859	30.3895	71.7822	2.36207	1.24005	0.112998	0.363646
R=99	18568.9	16762.9	20375	1.21549	0.281532	0.113132	0.363697
smr_1947_DNA/	5.65	0	11.3	Inf	Inf	0.113514	0.364547
smr_1950_DNA/	5.6403	0	11.2806	Inf	Inf	0.113863	0.36468
smr_6409_LTR/	28.051	13.3924	42.7096	3.1891	1.67315	0.114119	0.36468
smr_8009_DNA/	5.63061	0	11.2612	Inf	Inf	0.114213	0.36468
smr_6950_DNA/	5.63061	0	11.2612	Inf	Inf	0.114213	0.36468
smr_5736_LTR/BEL-54_AA-I	37.6874	19.555	55.8197	2.85449	1.51323	0.114256	0.36468
smr_442_DNA/	12.2532	2.8018	21.7047	7.74669	2.95358	0.114265	0.36468
smr_5953_nonLTR/	5.62092	0	11.2418	Inf	Inf	0.114564	0.365164
R=796	64.1014	40.77	87.4329	2.14454	1.10067	0.114725	0.365164
R=563	570.289	655.521	485.058	0.739959	-0.434483	0.114773	0.365164
R=1293	94.4505	63.7233	125.178	1.96439	0.974083	0.114916	0.365245
smr_5812_unclear/Gypsy-95_ZM-I	21.4936	8.64931	34.338	3.97002	1.98915	0.115113	0.365483
smr_7858_LTR/	5.60153	0	11.2031	Inf	Inf	0.11527	0.365483
smr_944_LTR/	23.1725	10.079	36.2661	3.59819	1.84727	0.115382	0.365483
R=1016	311.899	253.782	370.016	1.45801	0.543998	0.115465	0.365483
smr_6446_DNA/	13.2298	3.55729	22.9022	6.43811	2.68664	0.116374	0.367865
R=503	1243.52	1058.55	1428.49	1.34948	0.432403	0.116523	0.367865
R=109	8914.04	9760.19	8067.9	0.826613	-0.274716	0.116576	0.367865
smr_4770_unclear/	17.0531	5.92882	28.1773	4.7526	2.24872	0.116985	0.368779
smr_7753_LTR/Saci-1_I	38.4374	56.5713	20.3035	0.358901	-1.47834	0.11724	0.368854
smr_3039_LTR/NONAUT-5	20.4795	33.1338	7.82531	0.236173	-2.08208	0.117248	0.368854
R=1915	164.412	124.479	204.345	1.64161	0.715112	0.117791	0.370184
R=615	4294.86	4727.7	3862.01	0.81689	-0.291787	0.118199	0.370479
smr_4991_DNA/	52.9883	74.2664	31.7101	0.426978	-1.22777	0.118206	0.370479
smr_1696_DNA/	15.1269	4.74305	25.5107	5.37853	2.42721	0.118246	0.370479
smr_510_LTR/SCTRANSP	84.9714	56.5613	113.382	2.00458	1.0033	0.11849	0.370725
smr_6246_LTR/	53.1746	31.2976	75.0516	2.398	1.26183	0.11863	0.370725
R=307	187.643	145.497	229.788	1.57933	0.659314	0.118685	0.370725
R=1052	775.282	671	879.565	1.31083	0.390478	0.11974	0.373547
smr_4005_DNA/Perere_INT	37.9764	19.5788	56.374	2.87934	1.52574	0.119831	0.373547
smr_774_DNA/	110.176	140.978	79.3731	0.563018	-0.828746	0.120522	0.375322
R=1410	263.684	212.832	314.537	1.47787	0.563516	0.120683	0.375445
R=1456	126.107	91.714	160.5	1.75001	0.807359	0.120839	0.375552
R=753	249.327	299.427	199.227	0.665361	-0.58779	0.120965	0.375565
smr_1255_DNA/	160.968	123.604	198.332	1.60457	0.682187	0.121119	0.375664
smr_44_Retro/	43.9956	25.1349	62.8563	2.50076	1.32237	0.122564	0.379762
R=947	338.153	397.551	278.756	0.701181	-0.512141	0.123076	0.380968
R=1370	726.535	623.573	829.497	1.33023	0.411679	0.12391	0.383163
smr_2263_LTR/	14.9321	4.74305	25.1212	5.29641	2.40502	0.124178	0.383607
R=1107	139.97	104.656	175.284	1.67486	0.744042	0.124412	0.383946
smr_832_Retro/	5.42132	0	10.8426	Inf	Inf	0.125177	0.385582
R=881	114.054	145.453	82.6539	0.568251	-0.815401	0.125192	0.385582
smr_7357_LINE/	138.032	101.217	174.846	1.72743	0.78863	0.126248	0.388447
R=95	158876	184991	132762	0.717668	-0.478612	0.126545	0.38895
smr_146_unclear/	44.8515	26.866	62.8369	2.3389	1.22583	0.12667	0.38895
smr_1489_DNA/	23.9126	9.71997	38.1052	3.9203	1.97096	0.126852	0.38895
smr_8157_DNA/	5.3777	0	10.7554	Inf	Inf	0.126917	0.38895
smr_8062_LTR/	39.0172	76.2826	1.75188	0.0229657	-5.44437	0.127227	0.389264
smr_6129_LTR/	20.1709	8.30035	32.0415	3.86026	1.9487	0.127271	0.389264
R=252	703.797	608.916	798.679	1.31164	0.391372	0.127461	0.389458
R=2171	111.55	80.3816	142.718	1.7755	0.828226	0.127937	0.390524
smr_5161_LTR/	64.7185	40.506	88.931	2.1955	1.13455	0.128166	0.390837
R=980	235.322	283.544	187.1	0.65986	-0.599767	0.12837	0.391073
R=707	679.229	586.183	772.274	1.31746	0.397763	0.128894	0.39228
R=1642	1036.28	885.073	1187.48	1.34168	0.424038	0.129349	0.393046
R=470	555.738	638.903	472.574	0.739665	-0.435056	0.129491	0.393046
R=1228	1319.47	1477.02	1161.91	0.786657	-0.346194	0.129641	0.393046
smr_3593_LTR/Perere_INT	43.2953	25.9242	60.6664	2.34015	1.2266	0.129656	0.393046
R=2505	111.135	141.71	80.561	0.568494	-0.814784	0.129905	0.393416
smr_5533_DNA/	10.729	2.37153	19.0865	8.0482	3.00867	0.130701	0.395437
R=100	10797.3	12304.4	9290.26	0.755037	-0.405381	0.130831	0.395442
smr_4113_LTR/	28.1643	10.2315	46.0971	4.50539	2.17165	0.131715	0.397725
smr_708_unclear/	49.5879	69.1981	29.9776	0.433214	-1.20685	0.132114	0.398146
R=1292	69.4728	92.6256	46.32	0.500078	-0.999776	0.132136	0.398146
smr_301_DNA/	27.4032	41.7255	13.081	0.3135	-1.67346	0.132242	0.398146
R=1279	156.641	120.176	193.105	1.60686	0.68424	0.132579	0.398771
R=445	44.9682	26.5646	63.3718	2.38558	1.25434	0.13276	0.398772
smr_7314_LTR/	6.97351	0.592882	13.3541	22.5241	4.4934	0.132947	0.398772
smr_8192_LINE/	69.0042	42.1184	95.89	2.27668	1.18693	0.133039	0.398772
smr_3247_LTR/	67.0149	42.471	91.5588	2.1558	1.10822	0.133096	0.398772
smr_6445_LTR/NONAUT-5	35.4529	51.7707	19.135	0.369611	-1.43592	0.133841	0.400563
R=230	91.4683	65.0105	117.926	1.81395	0.859137	0.133954	0.400563
smr_3687_DNA/	683.721	886.51	480.932	0.542501	-0.882302	0.134305	0.400939
smr_4486_LTR/	17.068	5.62735	28.5086	5.06608	2.34087	0.134384	0.400939
smr_7106_Retro/	11.6824	2.96441	20.4004	6.88179	2.78278	0.13447	0.400939
R=1013	337.925	264.264	411.587	1.55749	0.639222	0.134869	0.401741
smr_7802_DNA/	19.0131	7.70746	30.3187	3.93368	1.97588	0.135457	0.403102
R=894	86.0555	114.169	57.9417	0.507506	-0.978504	0.135589	0.403106
smr_1822_LTR/	9.02293	1.02315	17.0227	16.6375	4.05636	0.135956	0.403809
smr_4228_LINE/	5.21687	0	10.4337	Inf	Inf	0.136973	0.405406
smr_1688_Retro/	5.21687	0	10.4337	Inf	Inf	0.136973	0.405406
smr_2192_Retro/Saci-1_I	25.5502	12.4505	38.6498	3.10427	1.63426	0.137276	0.405406
smr_4126_DNA/DOC	28.0528	12.8707	43.2348	3.35916	1.7481	0.137454	0.405406
smr_7888_Retro/	60.1853	82.5193	37.8514	0.458698	-1.12438	0.13762	0.405406
smr_2203_Retro/	106.995	76.1976	137.792	1.80834	0.85467	0.137662	0.405406
smr_2221_DNA/	31.7745	15.4286	48.1204	3.1189	1.64104	0.137768	0.405406
smr_7174_LTR/	13.5504	4.15017	22.9507	5.53006	2.4673	0.137799	0.405406
smr_1325_LTR/	15.3797	5.33594	25.4234	4.76457	2.25235	0.137811	0.405406
smr_6349_LTR/	5.19749	0	10.395	Inf	Inf	0.137813	0.405406
R=1745	87.5473	59.0853	116.009	1.96342	0.973369	0.137941	0.405406
smr_2982_LTR/	14.4651	4.74305	24.1871	5.09947	2.35035	0.138175	0.405499
R=1258	5.18779	0	10.3756	Inf	Inf	0.138235	0.405499
R=1948	49.3295	68.4664	30.1926	0.440985	-1.1812	0.138542	0.406013
R=2604	43.6952	25.5652	61.8252	2.41834	1.27402	0.138767	0.406245
smr_3259_unclear/	10.5149	2.37153	18.6583	7.86761	2.97593	0.138885	0.406245
R=404	69.4884	45.4317	93.5451	2.05902	1.04196	0.140871	0.411412
R=2124	47.2799	28.7735	65.7864	2.28635	1.19305	0.140918	0.411412
R=1322	428.826	497.135	360.516	0.725187	-0.463576	0.141164	0.411738
R=223	1105.32	969.008	1241.64	1.28135	0.357665	0.141839	0.412571
R=1440	185.289	236.7	133.879	0.565607	-0.822128	0.141894	0.412571
smr_7895_Retro/	76.6769	52.6751	100.679	1.91131	0.934564	0.14202	0.412571
R=2567	174.633	134.893	214.374	1.58921	0.668314	0.142112	0.412571
smr_5391_LTR/	127.327	95.39	159.264	1.6696	0.739506	0.142223	0.412571
smr_6919_Retro/	20.4237	8.89323	31.9542	3.5931	1.84523	0.142385	0.412571
smr_3990_Retro/	54.3489	33.3439	75.3539	2.2599	1.17626	0.142386	0.412571
R=1855	140.78	104.961	176.598	1.68251	0.750617	0.142972	0.413882
R=271	231.004	183.669	278.339	1.51544	0.599733	0.143507	0.41482
R=297	656.519	749.111	563.927	0.752795	-0.40967	0.143566	0.41482
smr_6400_Retro/	6.74483	0.592882	12.8968	21.7527	4.44312	0.144259	0.416076
smr_7155_unclear/	210.275	169.212	251.338	1.48534	0.570792	0.144384	0.416076
smr_584_LINE/	157.896	122.385	193.408	1.58032	0.66022	0.144405	0.416076
R=741	2868.59	3161.74	2575.44	0.814565	-0.295898	0.145329	0.418346
smr_1096_LTR/	46.2296	64.5939	27.8653	0.431392	-1.21293	0.145835	0.418956
smr_8134_LINE/	29.8987	14.3242	45.4732	3.17458	1.66656	0.145984	0.418956
smr_4442_LTR/	82.2939	57.8146	106.773	1.84682	0.885042	0.146058	0.418956
smr_704_LTR/	41.7677	61.8598	21.6756	0.350399	-1.51293	0.146119	0.418956
smr_7384_Retro/Perere_INT	77.3221	52.9327	101.711	1.92152	0.942249	0.14622	0.418956
smr_2402_LTR/	26.737	40.8988	12.5751	0.30747	-1.70148	0.146362	0.418972
R=2328	403.777	339.733	467.82	1.37702	0.461553	0.146664	0.419448
R=418	393.139	517.994	268.285	0.51793	-0.949171	0.147672	0.421406
R=481	40.7201	24.4132	57.0269	2.33591	1.22398	0.147697	0.421406
smr_6930_LTR/Perere_INT	48.6108	29.3326	67.889	2.31446	1.21067	0.147758	0.421406
smr_6723_unclear/NONAUT-5	75.5362	100.353	50.7191	0.505406	-0.984485	0.147989	0.421495
R=165	9987.37	10863.8	9110.9	0.838644	-0.253869	0.148063	0.421495
R=1397	653.093	842.864	463.323	0.5497	-0.863282	0.148678	0.4228
R=1023	225.772	182.131	269.413	1.47923	0.564844	0.148796	0.4228
R=1274	99.7122	59.8811	139.543	2.33034	1.22054	0.149108	0.423297
R=1194	218.22	261.886	174.554	0.666527	-0.585265	0.149641	0.424418
smr_1397_DNA/	5.00274	0	10.0055	Inf	Inf	0.150326	0.425971
smr_1713_unclear/	11.2541	2.96441	19.5439	6.59285	2.7209	0.1508	0.426747
smr_7531_DNA/Perere_INT	4.98819	0	9.97639	Inf	Inf	0.151015	0.426747
smr_1874_Retro/	4.98819	0	9.97639	Inf	Inf	0.151015	0.426747
R=1414	214.491	256.54	172.441	0.672183	-0.573075	0.151721	0.428184
smr_4969_DNA/	4.96881	0	9.93761	Inf	Inf	0.151941	0.428184
smr_7422_unclear/Perere-3	4.96881	0	9.93761	Inf	Inf	0.151941	0.428184
R=1331	119.112	150.508	87.7157	0.582798	-0.778932	0.152128	0.428319
smr_6136_LTR/	163.193	214.736	111.649	0.519935	-0.943596	0.152368	0.428605
smr_3858_LTR/	4.93972	0	9.87945	Inf	Inf	0.153342	0.43095
smr_5951_LTR/	8754.13	9542.66	7965.6	0.834736	-0.260608	0.15358	0.431228
R=1548	4680.89	5559.94	3801.83	0.68379	-0.548375	0.154308	0.43267
smr_2924_LTR/NONAUT-5	26.935	41.2852	12.5848	0.304827	-1.71394	0.154375	0.43267
R=794	140.44	173.854	107.025	0.615604	-0.699926	0.154797	0.433405
R=1563	126.498	94.6007	158.396	1.67436	0.743609	0.154918	0.433405
R=2143	638.794	554.835	722.753	1.30264	0.381444	0.155706	0.435214
smr_7549_DNA/NONAUT-5	87.4968	112.401	62.5928	0.556871	-0.844584	0.155929	0.435443
R=1750	284.187	232.045	336.329	1.44941	0.535467	0.156073	0.43545
R=248	1775.21	1598.89	1951.52	1.22055	0.287533	0.156714	0.436844
smr_3070_LINE/	72.0055	47.9933	96.0178	2.00065	1.00047	0.157143	0.437644
R=347	392.499	329.343	455.656	1.38353	0.468356	0.157446	0.437795
Sm_FuPro420-7	11.9577	3.23207	20.6833	6.3994	2.67794	0.157481	0.437795
R=129	3111.65	2695.41	3527.89	1.30885	0.3883	0.158091	0.439095
smr_366_Retro/	38.569	54.5963	22.5418	0.412882	-1.2762	0.158887	0.440909
smr_7025_Retro/	63.6897	42.1558	85.2236	2.02163	1.01552	0.159317	0.441667
R=1888	433.664	500.272	367.055	0.733709	-0.446719	0.159447	0.441667
R=1219	137.448	169.565	105.331	0.621186	-0.686902	0.160587	0.444425
R=28	948.379	777.71	1119.05	1.4389	0.524968	0.161356	0.446043
smr_3126_Retro/	13.7839	4.74305	22.8247	4.81224	2.26671	0.161461	0.446043
R=209	29.2272	14.3242	44.1302	3.08082	1.62331	0.161774	0.446509
R=133	1386.83	1539.56	1234.09	0.80159	-0.319064	0.162088	0.446976
R=171	292.19	343.104	241.276	0.703215	-0.507962	0.162336	0.447258
smr_147_Retro/	8.9526	17.9052	0	0	#NAME?	0.162485	0.447269
smr_4022_LTR/	1263.23	1123.09	1403.37	1.24956	0.321419	0.163291	0.44908
smr_5904_DNA/	46.6671	28.2281	65.106	2.30643	1.20566	0.163575	0.44908
R=609	1352.87	1501	1204.75	0.802632	-0.317189	0.163617	0.44908
R=2092	1148.63	1281.86	1015.4	0.792134	-0.336184	0.163841	0.44908
R=679	270.394	217.328	323.459	1.48835	0.57371	0.163871	0.44908
R=685	684.622	594.718	774.526	1.30234	0.381108	0.164707	0.450298
R=1689	212.6	171.865	253.334	1.47403	0.559761	0.164735	0.450298
smr_2569_LTR/Perere_INT	36.7558	21.1473	52.3644	2.47617	1.30811	0.164873	0.450298
smr_8503_unclear/	4.7886	0	9.5772	Inf	Inf	0.164963	0.450298
smr_5085_Retro/	145.108	178.353	111.862	0.627195	-0.673014	0.16506	0.450298
smr_4311_Retro/	51.1154	33.3302	68.9006	2.06721	1.04769	0.165252	0.450298
smr_7415_DNA/	4.7789	0	9.55781	Inf	Inf	0.165466	0.450298
smr_1864_Retro/	27.6207	13.301	41.9403	3.15317	1.6568	0.165484	0.450298
smr_5913_LTR/	14.6055	5.33594	23.8751	4.4744	2.1617	0.165883	0.450986
smr_3582_unclear/	187.99	142.472	233.509	1.63899	0.712803	0.166222	0.451509
smr_6567_Retro/	4.75467	0	9.50934	Inf	Inf	0.16673	0.452484
smr_4833_LINE/Ginger1-1_HM	1650.39	1815.41	1485.36	0.818197	-0.28948	0.166901	0.452484
R=1769	150.691	118.048	183.334	1.55304	0.635099	0.167021	0.452484
R=2084	22.9155	35.0175	10.8136	0.308805	-1.69523	0.167553	0.452768
smr_7436_Retro/	28.9742	14.3242	43.6243	3.04551	1.60668	0.167649	0.452768
smr_5725_Retro/	112.016	83.5324	140.499	1.68197	0.750149	0.167833	0.452768
smr_6826_SINE/	16.2933	6.5217	26.065	3.99665	1.99879	0.167855	0.452768
R=2574	264.769	217.65	311.888	1.43298	0.51902	0.167972	0.452768
smr_4330_DNA/	4.73043	0	9.46087	Inf	Inf	0.168007	0.452768
R=65	2487.56	2719.02	2256.1	0.829747	-0.269257	0.168332	0.453247
R=359	176.874	141.869	211.88	1.49349	0.578691	0.168969	0.454564
R=1786	77.3016	100.448	54.155	0.539134	-0.891285	0.169509	0.455619
R=553	1354.78	1500.75	1208.81	0.805467	-0.312103	0.169875	0.455973
smr_3485_LTR/	35.0788	19.799	50.3587	2.5435	1.34682	0.170076	0.455973
R=137	7588.55	6922.12	8254.97	1.19255	0.254048	0.170084	0.455973
smr_7138_LINE/	11.7356	3.55729	19.914	5.59808	2.48493	0.17057	0.45688
R=766	242.465	176.185	308.746	1.7524	0.809335	0.171377	0.457722
R=631	469.42	401.62	537.221	1.33763	0.419683	0.171458	0.457722
R=2296	43.5949	25.1011	62.0887	2.47355	1.30658	0.171621	0.457722
R=1349	744.693	616.874	872.512	1.41441	0.5002	0.171646	0.457722
smr_7601_DNA/	15.306	5.92882	24.6832	4.16326	2.05771	0.171753	0.457722
R=1795	57.7433	77.8	37.6866	0.484404	-1.04572	0.17192	0.457722
R=659	726.855	813.055	640.655	0.78796	-0.343806	0.172038	0.457722
R=139	1610.28	1443.04	1777.51	1.23178	0.300746	0.172073	0.457722
R=1106	61.9981	102.359	21.6368	0.211381	-2.24208	0.17269	0.458969
smr_7417_DNA/	98.8742	71.3733	126.375	1.77062	0.824258	0.173137	0.459761
smr_6459_Retro/	42.7426	26.2394	59.2459	2.2579	1.17498	0.173323	0.459859
R=1756	84.7265	60.5013	108.952	1.80081	0.848648	0.174284	0.462009
R=1324	59.7209	36.7587	82.683	2.24935	1.16951	0.174765	0.462888
smr_3583_DNA/	159.306	126.128	192.483	1.52609	0.609838	0.175641	0.464808
smr_1317_DNA/	26.4007	14.2292	38.5723	2.71079	1.43871	0.17591	0.464816
R=1678	862.861	759.435	966.287	1.27238	0.347525	0.176016	0.464816
smr_6385_LTR/Perere-3	22.5387	11.2648	33.8127	3.00164	1.58575	0.176096	0.464816
smr_165_DNA/	179.669	217.263	142.074	0.653927	-0.612798	0.176574	0.465677
R=569	13088.1	14189.2	11986.9	0.844793	-0.24333	0.177685	0.468208
R=264	1139.33	1013.37	1265.28	1.24859	0.320298	0.177951	0.468508
R=2182	99.8837	126.477	73.29	0.579471	-0.787192	0.178644	0.469547
smr_4055_LTR/	34.488	19.2298	49.7462	2.58693	1.37124	0.17865	0.469547
smr_5762_Retro/	18.713	29.6103	7.81562	0.263949	-1.92167	0.178891	0.469779
smr_8481_DNA/	117.82	83.1798	152.46	1.83289	0.874123	0.179059	0.469819
smr_7111_Retro/	99.9244	72.8029	127.046	1.74506	0.803281	0.179658	0.470991
smr_308_DNA/	4.56961	0	9.13922	Inf	Inf	0.181277	0.474832
R=781	14.1261	23.0548	5.19749	0.225441	-2.14918	0.181517	0.475057
smr_2218_LTR/	4.55992	0	9.11984	Inf	Inf	0.181828	0.475467
smr_7359_DNA/Perere_INT	4.55022	0	9.10045	Inf	Inf	0.182381	0.476509
smr_638_LTR/	9.43756	2.04631	16.8288	8.22399	3.03984	0.182838	0.477299
smr_629_Retro/	4.53568	0	9.07137	Inf	Inf	0.183215	0.477459
smr_5316_LTR/	4.53568	0	9.07137	Inf	Inf	0.183215	0.477459
smr_1655_LTR/	44.411	26.5783	62.2438	2.34191	1.22768	0.183364	0.477459
smr_8497_Retro/	4.52114	0	9.04228	Inf	Inf	0.184053	0.478849
smr_4466_DNA/	41.7232	24.532	58.9145	2.40154	1.26396	0.184228	0.478899
smr_4529_LINE/	127.26	89.5224	164.998	1.84309	0.882126	0.185349	0.481406
R=1000	61.3113	40.9125	81.7101	1.99719	0.997974	0.185655	0.481797
smr_7301_LTR/Perere_INT	53.9662	71.5596	36.3727	0.508285	-0.976289	0.187858	0.487105
R=58	7439.4	6837.66	8041.14	1.17601	0.233896	0.188462	0.487987
R=1777	109.451	83.7863	135.115	1.61262	0.689404	0.188515	0.487987
R=67	2683.62	2362.81	3004.42	1.27155	0.346585	0.190407	0.492469
smr_6655_DNA/CR1-53_HM	51.3264	33.4014	69.2513	2.0733	1.05193	0.191146	0.493483
smr_1299_LTR/	231.629	272.605	190.652	0.699371	-0.51587	0.191222	0.493483
R=967	687.143	767.42	606.866	0.790787	-0.338638	0.191279	0.493483
R=2066	928.215	831.247	1025.18	1.23331	0.302532	0.192407	0.49505
smr_6362_DNA/	19.6592	9.48611	29.8322	3.14483	1.65298	0.192532	0.49505
smr_3327_unclear/SACI-7	164.019	198.569	129.47	0.652016	-0.61702	0.192551	0.49505
smr_5359_LTR/	51.0407	32.9949	69.0865	2.09385	1.06616	0.19302	0.49505
R=281	119.795	147.232	92.3572	0.62729	-0.672795	0.193179	0.49505
smr_4521_DNA/SmTRC1	941.08	1090	792.161	0.726754	-0.460461	0.19329	0.49505
R=324	613.524	691.635	535.412	0.774125	-0.369361	0.193322	0.49505
smr_4492_DNA/	39.9369	24.901	54.9728	2.20765	1.14251	0.193446	0.49505
smr_1266_LTR/	19.3042	8.34784	30.2605	3.62495	1.85796	0.193511	0.49505
R=463	440.363	378.427	502.299	1.32734	0.408534	0.193572	0.49505
R=2453	104.177	129.642	78.7122	0.607151	-0.719873	0.193652	0.49505
smr_5205_DNA/	251.134	327.151	175.118	0.535281	-0.901631	0.194194	0.496022
smr_5441_unclear/SACI-7	85.6244	108.772	62.4765	0.574378	-0.799927	0.194543	0.496504
smr_5828_LTR/	187.808	239.732	135.883	0.56681	-0.819062	0.195079	0.497459
R=891	91.6124	126.87	56.3546	0.44419	-1.17075	0.195443	0.497975
smr_615_LTR/	5.90766	0.592882	11.2224	18.9286	4.2425	0.195652	0.498096
smr_8360_Retro/	35.1063	20.0091	50.2036	2.50904	1.32714	0.196588	0.500066
R=1790	694.582	780.198	608.966	0.780527	-0.35748	0.199218	0.506338
smr_7265_LTR/	40.4471	24.1017	56.7925	2.35637	1.23657	0.199784	0.50712
R=972	494.65	411.95	577.349	1.4015	0.486974	0.200047	0.50712
smr_4929_DNA/	8.10624	1.53473	14.6777	9.56372	3.25757	0.200402	0.50712
smr_1389_DNA/	86.5851	64.1975	108.973	1.69746	0.763378	0.200457	0.50712
smr_7241_unclear/	17.0519	7.70746	26.3963	3.42477	1.77601	0.200576	0.50712
smr_1236_unclear/	9.18653	1.77865	16.5944	9.32981	3.22185	0.200793	0.50712
R=2560	171.041	203.248	138.834	0.683077	-0.549879	0.200877	0.50712
smr_7315_Retro/	15.4271	6.5217	24.3325	3.731	1.89956	0.201148	0.50712
smr_1867_DNA/	4.3167	0	8.63339	Inf	Inf	0.201297	0.50712
R=431	11.0496	3.55729	18.5419	5.21237	2.38194	0.201304	0.50712
smr_5514_LTR/	21.6039	10.7769	32.431	3.0093	1.58943	0.201335	0.50712
R=2704	169.71	136.465	202.956	1.48724	0.572633	0.201973	0.508311
R=1887	819.008	728.123	909.893	1.24964	0.321516	0.202203	0.508477
smr_6552_DNA/	85.0176	61.4907	108.544	1.76522	0.819846	0.202523	0.508866
Sm_alphaD1	3410.43	3714.72	3106.15	0.836175	-0.258124	0.202796	0.509137
smr_2645_Retro/	20.131	10.079	30.183	2.99464	1.58238	0.202966	0.50915
smr_5043_Retro/	27.0033	15.4149	38.5916	2.50352	1.32396	0.20333	0.509256
R=366	44.6481	60.2236	29.0726	0.482744	-1.05067	0.203339	0.509256
smr_2374_LTR/	302.529	255.306	349.751	1.36993	0.454098	0.203786	0.509537
smr_2420_DNA/	223.039	262.211	183.867	0.70122	-0.512061	0.203983	0.509537
R=1425	57.4503	83.6575	31.2431	0.373464	-1.42096	0.204169	0.509537
smr_100_Retro/	31.6904	52.8889	10.4919	0.198377	-2.33369	0.204236	0.509537
smr_8227_LTR/	17.733	8.30035	27.1656	3.27283	1.71054	0.204332	0.509537
smr_5235_unclear/	32.0424	19.5651	44.5197	2.27546	1.18616	0.20457	0.509537
smr_5245_Retro/	106.632	82.1703	131.094	1.5954	0.673915	0.204653	0.509537
smr_4073_LTR/Perere_INT	43.1238	28.2382	58.0095	2.05429	1.03864	0.204773	0.509537
smr_6773_Retro/Gypsy81-I_Dr	470.911	529.684	412.138	0.778084	-0.362002	0.205276	0.510376
smr_8329_Retro/T2	14.4543	5.92882	22.9798	3.87595	1.95455	0.206461	0.512754
R=250	1875.82	2184.05	1567.59	0.717742	-0.478462	0.206565	0.512754
smr_7617_LTR/	31.5401	44.4122	18.6679	0.420334	-1.25039	0.206923	0.513114
smr_3118_Retro/	24.8088	12.3592	37.2583	3.01463	1.59198	0.207043	0.513114
smr_2695_DNA/NONAUT-5	34.1073	19.5788	48.6359	2.48411	1.31273	0.207389	0.513558
smr_5626_LINE/	54.2315	35.9018	72.5612	2.0211	1.01514	0.20808	0.514855
smr_8474_DNA/	16.4895	6.6505	26.3285	3.95887	1.98509	0.210622	0.520592
smr_1793_nonLTR/PENELOPE_SM	5.70322	0.592882	10.8136	18.239	4.18895	0.210736	0.520592
smr_4650_unclear/	102.984	77.3834	128.584	1.66165	0.732621	0.211364	0.521425
smr_6724_LTR/PENELOPE_SM	10.8646	3.55729	18.1718	5.10833	2.35285	0.211411	0.521425
smr_2223_Retro/U2_sat	22960.9	24748.3	21173.4	0.85555	-0.225076	0.211766	0.521476
R=1562	141.624	113.2	170.048	1.50219	0.587066	0.21177	0.521476
smr_3719_Retro/	49.934	66.3963	33.4717	0.50412	-0.988161	0.212023	0.521681
smr_6237_LTR/	35.2779	20.0904	50.4653	2.51192	1.32879	0.212767	0.522725
smr_6768_LINE/L1-17_XT	5967.94	5494.62	6441.26	1.17228	0.229321	0.212786	0.522725
smr_3147_DNA/	30.7756	43.3891	18.1621	0.418587	-1.2564	0.213218	0.523042
smr_897_LTR/	9.89958	2.8831	16.9161	5.86731	2.5527	0.213255	0.523042
R=1343	941.853	1042.55	841.154	0.806822	-0.309677	0.213441	0.523084
smr_2448_Retro/	32.2587	19.5888	44.9286	2.29358	1.1976	0.213699	0.523281
smr_2651_LINE/	195.77	230.3	161.24	0.70013	-0.514305	0.213945	0.523281
smr_6482_unclear/	18.326	8.89323	27.7587	3.12133	1.64216	0.214031	0.523281
smr_5518_Retro/	44.2175	28.3907	60.0443	2.11493	1.08061	0.214356	0.523661
R=29	121419	130378	112461	0.862572	-0.213282	0.214964	0.524615
smr_5866_DNA/	86.839	109.585	64.0926	0.584865	-0.773825	0.21511	0.524615
R=600	4734.06	5553.24	3914.89	0.704973	-0.50436	0.215257	0.524615
R=1892	189.198	241.802	136.594	0.564899	-0.823935	0.215545	0.524692
R=167	1414.12	1546.72	1281.52	0.828543	-0.271352	0.215629	0.524692
R=1935	388.008	323.484	452.532	1.39893	0.484325	0.215854	0.524824
smr_541_Retro/	73.7466	53.363	94.1302	1.76396	0.818818	0.216507	0.525537
R=2445	210.23	245.021	175.439	0.716018	-0.481932	0.21676	0.525537
R=2493	248.007	208.312	287.701	1.3811	0.46582	0.216774	0.525537
smr_3137_Retro/EnSpm-43_SBi	48.9942	32.3783	65.6101	2.02636	1.01889	0.216829	0.525537
R=684	332.541	286.715	378.366	1.31966	0.400163	0.217209	0.52585
smr_1943_LTR/	93.5328	70.0349	117.031	1.67103	0.74074	0.217299	0.52585
R=2303	284.754	237.988	331.521	1.39302	0.478213	0.217745	0.526154
smr_5110_LTR/	154.687	125.895	183.48	1.45741	0.543404	0.217766	0.526154
R=827	81.0975	61.2431	100.952	1.64838	0.721047	0.218442	0.52703
smr_5888_Retro/Saci-3_LTR	4.13649	0	8.27298	Inf	Inf	0.21847	0.52703
smr_1540_Retro/	4.1171	0	8.2342	Inf	Inf	0.219792	0.529685
R=768	1003.14	1106.22	900.07	0.813647	-0.297526	0.219915	0.529685
R=774	102.109	78.3115	125.906	1.60776	0.685055	0.220242	0.53006
R=419	487.226	422.446	552.005	1.30669	0.385915	0.220914	0.530755
smr_2457_unclear/	45.7684	68.5377	22.9992	0.33557	-1.57531	0.221072	0.530755
smr_425_Retro/	4.09771	0	8.19542	Inf	Inf	0.221125	0.530755
R=55	309.532	380.428	238.637	0.627285	-0.672808	0.22122	0.530755
R=884	754.121	670.424	837.818	1.24968	0.321564	0.22214	0.532548
smr_4568_LTR/NONAUT-5	117.037	142.709	91.3649	0.640218	-0.643365	0.222326	0.532581
smr_6145_unclear/	7.79507	1.77865	13.8115	7.76517	2.95702	0.222501	0.532587
smr_530_Retro/	28.6941	16.5194	40.8687	2.47399	1.30684	0.223339	0.534033
smr_5794_LTR/	15.7284	7.11458	24.3422	3.42145	1.77461	0.223452	0.534033
smr_3412_LTR/	632.598	709.035	556.16	0.78439	-0.350357	0.223961	0.534835
R=867	16.2809	7.13833	25.4234	3.56154	1.8325	0.224593	0.53593
smr_1762_DNA/	9.69702	2.96441	16.4296	5.54229	2.47048	0.224945	0.536354
smr_7835_Retro/	19.5322	10.079	28.9854	2.87582	1.52397	0.227103	0.54108
smr_4436_Retro/	32.3985	19.6939	45.103	2.2902	1.19548	0.228107	0.542178
smr_723_Retro/	40.483	26.158	54.808	2.09526	1.06713	0.228308	0.542178
R=1452	780.861	695.793	865.93	1.24452	0.315592	0.228375	0.542178
smr_7734_DNA/Gypsy-66_SB-LTR	318.571	270.562	366.58	1.35488	0.438166	0.228421	0.542178
smr_3227_LTR/MuDR-21_VV	699.794	776.543	623.045	0.802332	-0.317729	0.228443	0.542178
smr_7470_DNA/	84.5401	57.4118	111.668	1.94504	0.959803	0.229868	0.545141
smr_3770_unclear/	61.0142	43.0739	78.9546	1.833	0.874209	0.230114	0.545304
smr_3029_unclear/P-12_HM	169.34	201.337	137.344	0.68216	-0.551818	0.230514	0.545834
smr_6536_LTR/	14.7265	6.5217	22.9313	3.51616	1.814	0.230868	0.546019
smr_995_LTR/	37.2307	51.0728	23.3887	0.457948	-1.12674	0.230947	0.546019
smr_6591_Retro/	13.9948	27.1136	0.875942	0.0323064	-4.95204	0.231374	0.54661
R=611	30.9137	18.3793	43.4481	2.36396	1.24121	0.231573	0.546662
R=1808	648.179	580.115	716.243	1.23466	0.30411	0.232958	0.54907
smr_1225_DNA/	6.55108	1.02315	12.079	11.8056	3.5614	0.233124	0.54907
R=940	1706.67	1556.81	1856.54	1.19253	0.254029	0.233128	0.54907
smr_7177_LTR/	40.1256	53.8645	26.3866	0.48987	-1.02953	0.233406	0.549072
smr_6967_LTR/	55.7903	73.0569	38.5238	0.527312	-0.923271	0.233485	0.549072
smr_4019_LTR/	10.8909	21.3437	0.437971	0.0205199	-5.60683	0.233725	0.549219
R=595	96.0016	118.411	73.5923	0.621499	-0.686176	0.233972	0.549379
R=380	1664.16	1806.27	1522.05	0.842645	-0.247002	0.234355	0.549603
R=1053	452.399	398.997	505.801	1.26768	0.342191	0.234535	0.549603
R=1146	51.8811	33.4489	70.3132	2.10211	1.07184	0.234602	0.549603
smr_1179_unclear/BHIKHARI-5-I_DR	1684.61	1542.72	1826.5	1.18395	0.243607	0.235074	0.550292
R=2046	1876.58	1707.09	2046.08	1.19858	0.261325	0.235332	0.550476
Sm_Perere-8	291.803	248.818	334.788	1.34551	0.428156	0.235914	0.55138
smr_5134_LTR/	29.3832	17.5663	41.2001	2.34541	1.22984	0.236076	0.55138
Sm_SR2-AB	2311.66	2510.72	2112.6	0.84143	-0.249084	0.236752	0.55254
R=1310	215.799	252.606	178.992	0.70858	-0.496996	0.237088	0.552684
smr_444_LTR/BEL-36_AA-I	11.4543	18.996	3.91266	0.205973	-2.27947	0.237172	0.552684
R=370	636.434	707.508	565.359	0.799085	-0.323578	0.23749	0.553008
R=641	3107.35	3358.71	2855.99	0.850321	-0.233921	0.238069	0.55367
smr_951_nonLTR/	9.46349	2.96441	15.9626	5.38474	2.42888	0.238201	0.55367
R=1840	36.7866	23.4376	50.1357	2.13912	1.09702	0.238385	0.55367
smr_878_DNA/	122.558	52.7939	192.321	3.64287	1.86508	0.238493	0.55367
R=1813	1037.36	1141.97	932.745	0.816784	-0.291974	0.239522	0.555105
smr_6209_unclear/	3.92235	0	7.8447	Inf	Inf	0.23959	0.555105
smr_3772_LTR/	107.728	82.0351	133.422	1.6264	0.701679	0.239651	0.555105
smr_3913_DNA/	3.9175	0	7.83501	Inf	Inf	0.23995	0.555178
R=1606	14.3826	22.6821	6.08312	0.268191	-1.89867	0.240043	0.555178
smr_1875_DNA/	3.89327	0	7.78654	Inf	Inf	0.24176	0.557953
smr_678_Retro/	3.89327	0	7.78654	Inf	Inf	0.24176	0.557953
smr_4638_DNA/	51.5429	35.8305	67.2554	1.87704	0.908461	0.241786	0.557953
smr_5910_LTR/	3.87873	0	7.75745	Inf	Inf	0.242855	0.560002
smr_7355_LTR/	61.201	43.992	78.41	1.78237	0.833796	0.243248	0.560488
smr_2179_LTR/	77.3775	58.1636	96.5915	1.66069	0.731779	0.243977	0.561666
R=823	535.002	473.071	596.932	1.26182	0.335509	0.244131	0.561666
R=279	71.0533	53.0478	89.0587	1.67884	0.747463	0.244306	0.561666
smr_8373_LTR/	24.2357	12.7419	35.7294	2.80408	1.48753	0.2448	0.562383
smr_1214_unclear/	42.4165	26.961	57.8721	2.14651	1.10199	0.245733	0.563868
smr_8394_LTR/NONAUT-5	11.0584	3.90626	18.2106	4.6619	2.22092	0.245812	0.563868
smr_6353_LTR/	22.9164	11.7663	34.0665	2.89527	1.5337	0.246428	0.564336
smr_7798_DNA/	40.0014	24.9622	55.0407	2.20496	1.14075	0.246435	0.564336
smr_4977_LINE/Perere_INT	141.184	114.735	167.633	1.46105	0.547006	0.246565	0.564336
smr_276_Retro/	8.70537	14.812	2.59874	0.175449	-2.51088	0.247251	0.565451
smr_3498_DNA/TDK2B	19.6736	29.3901	9.957	0.338787	-1.56155	0.247419	0.565451
smr_6092_Retro/	20.5291	11.2648	29.7935	2.64484	1.40318	0.247672	0.56561
R=2519	924.84	1014.5	835.177	0.823237	-0.280619	0.247999	0.565937
smr_5202_LTR/	202.586	254.649	150.522	0.591094	-0.75854	0.248472	0.566598
R=2418	100.597	77.6035	123.591	1.59259	0.671374	0.249135	0.567512
smr_8447_LTR/	188.128	150.447	225.81	1.50093	0.585854	0.249242	0.567512
R=722	2224.7	2670.68	1778.72	0.666016	-0.586371	0.249667	0.567907
smr_6455_LTR/	43.4735	28.5771	58.3699	2.04254	1.03037	0.249783	0.567907
smr_903_LINE/PERERE-2	119.279	144.498	94.0606	0.650948	-0.619385	0.250375	0.568833
smr_6521_LTR/	18.447	27.7741	9.11984	0.328358	-1.60666	0.250958	0.569548
smr_3171_LINE/BEL-190_AA-LTR	387.607	310.235	464.979	1.4988	0.583805	0.251156	0.569548
smr_7123_LTR/Perere-3	17.45	8.89323	26.0068	2.92434	1.54811	0.251244	0.569548
smr_7460_DNA/	25.0759	13.7888	36.363	2.63713	1.39897	0.251451	0.569599
smr_3648_DNA/	61.3668	37.3451	85.3884	2.28647	1.19312	0.251788	0.569942
R=2424	296.708	254.876	338.54	1.32825	0.40953	0.253286	0.572876
R=990	1822.37	1669.06	1975.69	1.18372	0.243322	0.253456	0.572876
smr_929_LTR/	10078.7	11002.9	9154.47	0.832009	-0.265329	0.2537	0.57301
smr_1048_DNA/	40.7324	26.5308	54.934	2.07058	1.05003	0.254014	0.573298
smr_838_LTR/Saci-1_I	70.4837	52.8039	88.1634	1.66964	0.739534	0.254975	0.575046
R=2195	97.87	120.142	75.5979	0.629238	-0.668323	0.255418	0.575595
R=2183	109.74	87.2861	132.195	1.5145	0.598843	0.255608	0.575595
smr_2073_LTR/Perere-3	13.9042	21.764	6.04435	0.277723	-1.84828	0.25622	0.575595
R=1173	682.406	588.644	776.168	1.31857	0.398974	0.256436	0.575595
smr_175_unclear/	51.1879	35.2851	67.0906	1.90138	0.92705	0.256526	0.575595
R=1098	97.0932	75.2083	118.978	1.58198	0.661734	0.256949	0.575595
smr_6868_LINE/	109.695	86.4155	132.974	1.53877	0.621781	0.257036	0.575595
R=2583	81.4832	61.6058	101.361	1.64531	0.71836	0.257077	0.575595
R=2100	788.483	671.621	905.345	1.348	0.430821	0.257115	0.575595
smr_2766_Retro/	56.2587	73.9549	38.5626	0.521434	-0.939445	0.25714	0.575595
R=620	420.286	468.962	371.611	0.792411	-0.33568	0.257272	0.575595
smr_1904_unclear/	12.5769	19.9853	5.1684	0.25861	-1.95115	0.257716	0.57617
smr_8313_Retro/	41.0917	54.979	27.2044	0.494814	-1.01504	0.258268	0.576985
R=830	972.255	885.251	1059.26	1.19656	0.258898	0.259091	0.578404
R=760	116.013	139.64	92.3863	0.661605	-0.595958	0.260095	0.580227
smr_653_DNA/Gypsy-27_AA-I	71.1063	89.0209	53.1918	0.597521	-0.742939	0.260915	0.581635
smr_7554_DNA/T2	26.1931	37.2026	15.1836	0.408132	-1.29289	0.261183	0.581811
smr_4660_DNA/	29.1858	17.59	40.7815	2.31844	1.21316	0.261375	0.581812
R=2569	152.737	125.478	179.995	1.43448	0.520524	0.261561	0.581812
R=1761	144.65	117.063	172.238	1.47133	0.557122	0.26193	0.582213
smr_1661_Retro/	11.6522	4.74305	18.5613	3.91337	1.96841	0.262335	0.582693
smr_7224_LTR/	14.0919	6.4404	21.7434	3.3761	1.75536	0.26277	0.58324
smr_955_Retro/	3.70336	0	7.40673	Inf	Inf	0.263086	0.583406
R=31	4766.71	5131.76	4401.66	0.857729	-0.221406	0.263419	0.583406
smr_5636_Retro/Perere_INT	3.69852	0	7.39703	Inf	Inf	0.26348	0.583406
smr_8563_DNA/	6.17987	1.18576	11.174	9.42344	3.23625	0.263637	0.583406
smr_5504_Retro/	3.68882	0	7.37765	Inf	Inf	0.264269	0.583406
smr_143_DNA/	3.68882	0	7.37765	Inf	Inf	0.264269	0.583406
R=1826	497.443	442.783	552.104	1.24689	0.31834	0.264521	0.583406
smr_5562_LTR/Saci-1_I	3.68398	0	7.36795	Inf	Inf	0.264665	0.583406
smr_6859_Retro/	45.9805	31.7616	60.1994	1.89535	0.922463	0.264948	0.583406
R=399	1686.71	1859.4	1514.01	0.814248	-0.29646	0.265415	0.583406
R=207	14.0694	22.0654	6.07343	0.275246	-1.8612	0.265599	0.583406
smr_5016_Retro/	226.391	192.908	259.874	1.34714	0.429904	0.265742	0.583406
R=2284	5.37441	9.88258	0.866248	0.087654	-3.51204	0.265845	0.583406
smr_8113_Retro/	3.66944	0	7.33887	Inf	Inf	0.265858	0.583406
smr_1038_LTR/	15.1189	23.3562	6.88151	0.294633	-1.76301	0.265902	0.583406
R=2098	52.5392	68.7542	36.3242	0.52832	-0.920515	0.265933	0.583406
smr_4250_LTR/Gypsy35-LTR_DR	80.7955	115.29	46.3006	0.4016	-1.31617	0.266062	0.583406
smr_4375_unclear/	100.015	76.4379	123.592	1.6169	0.693229	0.266492	0.583543
smr_7966_Retro/	61.4131	43.6567	79.1696	1.81346	0.858742	0.266621	0.583543
smr_2090_LTR/	49.9171	33.9605	65.8736	1.93971	0.955842	0.266692	0.583543
smr_6233_LTR/SR1	60.6882	77.3934	43.983	0.568304	-0.815265	0.267361	0.583785
R=908	238.037	202.895	273.178	1.3464	0.429108	0.267421	0.583785
smr_5716_LTR/	61.5811	78.7994	44.3628	0.562984	-0.828833	0.267547	0.583785
R=459	13.0148	5.27838	20.7512	3.93135	1.97503	0.26756	0.583785
R=1389	312.414	259.555	365.274	1.40731	0.492937	0.268079	0.584141
R=231	25.7438	15.6013	35.8863	2.30021	1.20177	0.268102	0.584141
R=573	748.694	820.041	677.348	0.825992	-0.2758	0.268922	0.585512
smr_1571_nonLTR/	23.0741	32.7747	13.3735	0.408043	-1.29321	0.269163	0.585624
smr_1131_DNA/	16.2679	8.30035	24.2355	2.91982	1.54588	0.270528	0.588045
R=1536	34.7902	21.3437	48.2367	2.25999	1.17632	0.270719	0.588045
R=950	1640.86	1513.07	1768.64	1.16891	0.225163	0.270848	0.588045
R=2049	103.651	81.1033	126.199	1.55603	0.637868	0.271969	0.590065
R=558	1299.67	1189.8	1409.54	1.18469	0.244509	0.273685	0.593369
R=68	2306.48	2136.29	2476.68	1.15934	0.213298	0.274083	0.59367
smr_3859_LTR/	52.6371	37.3077	67.9665	1.82178	0.865351	0.274209	0.59367
smr_4777_LTR/Saci-1_I	25.6904	15.8452	35.5355	2.24267	1.16522	0.27456	0.594014
smr_3993_Retro/	40.0173	26.5308	53.5038	2.01667	1.01197	0.274794	0.594102
smr_161_DNA/	4.06863	0	8.13726	Inf	Inf	0.275141	0.594437
Sm_Perere-10_2	625	557.353	692.647	1.24275	0.313531	0.275616	0.595046
R=265	6588.12	7146.66	6029.59	0.843693	-0.245209	0.276133	0.595441
smr_5251_Retro/NONAUT-5	46.2289	60.3387	32.119	0.532312	-0.909656	0.276186	0.595441
smr_857_DNA/	20.6066	11.8576	29.3555	2.47566	1.30781	0.276429	0.59555
R=1496	218.631	184.482	252.78	1.37021	0.454399	0.276745	0.595789
R=1468	1135.29	1036.41	1234.18	1.19083	0.251965	0.277364	0.595789
smr_7305_LTR/	40.8135	27.5302	54.0969	1.965	0.974531	0.27739	0.595789
R=1421	2917.14	3143.79	2690.48	0.855808	-0.224641	0.277441	0.595789
smr_3140_nonLTR/	14.5801	7.11458	22.0457	3.09866	1.63165	0.277715	0.595789
smr_4352_LINE/	17.7321	26.3444	9.11984	0.346177	-1.53042	0.27789	0.595789
smr_4156_LINE/Perere_INT	538.329	480.802	595.856	1.23929	0.30952	0.277893	0.595789
smr_4178_DNA/	29.3196	17.8577	40.7815	2.28369	1.19137	0.278286	0.595932
R=1623	117.23	94.1467	140.313	1.49036	0.575664	0.278346	0.595932
R=2036	1044.44	1138.51	950.363	0.834739	-0.260603	0.279136	0.597123
smr_5300_LTR/	68.7177	86.7745	50.6609	0.583823	-0.776397	0.27929	0.597123
R=1482	181.015	152.31	209.719	1.37692	0.461445	0.280721	0.599766
smr_3454_Retro/	73.0323	55.3043	90.7604	1.64111	0.714672	0.281758	0.601415
smr_5430_Retro/NOMAD_I	110.154	84.9008	135.408	1.59489	0.67346	0.282032	0.601415
smr_4587_LINE/	113.594	89.8238	137.365	1.52927	0.612844	0.282078	0.601415
R=1805	647.977	712.59	583.365	0.818654	-0.288674	0.282988	0.60228
R=586	164.118	190.922	137.313	0.719208	-0.475518	0.283001	0.60228
smr_1534_Retro/	19.1046	28.2619	9.94731	0.351969	-1.50648	0.28307	0.60228
smr_7663_LTR/Perere-3	17.4596	9.48611	25.4331	2.68109	1.42282	0.284962	0.605889
smr_5564_LTR/Perere-3	52.0655	83.8274	20.3035	0.242206	-2.04569	0.285997	0.60756
smr_656_DNA/	20.4021	11.8576	28.9466	2.44118	1.28758	0.286143	0.60756
smr_1703_Retro/	57.0144	73.3346	40.6943	0.554912	-0.849669	0.286606	0.608125
smr_4206_Retro/Saci-2_I	23.9492	33.9706	13.9278	0.409997	-1.28632	0.287251	0.609075
smr_7541_LTR/	44.9808	31.1925	58.7691	1.88408	0.913859	0.287668	0.609539
R=828	496.604	446.303	546.905	1.22541	0.293266	0.287992	0.609807
R=938	344.41	389.244	299.576	0.769637	-0.37775	0.288992	0.610029
R=1004	185.263	157.876	212.649	1.34693	0.42968	0.289067	0.610029
smr_5483_DNA/Perere_INT	27.6337	16.7532	38.5141	2.2989	1.20095	0.289323	0.610029
smr_7786_LTR/	9.54689	3.39468	15.6991	4.62461	2.20933	0.289329	0.610029
smr_7482_DNA/	19.842	10.2315	29.4524	2.87859	1.52536	0.289393	0.610029
smr_3521_DNA/Saci-1_LTR	19.2202	28.1231	10.3174	0.366867	-1.44667	0.289463	0.610029
smr_4412_Retro/	46.593	31.3414	61.8446	1.97325	0.980577	0.289517	0.610029
smr_2462_DNA/	83.0259	101.112	64.9395	0.642251	-0.638791	0.289742	0.610029
smr_5894_Retro/	104.534	84.2504	124.817	1.4815	0.567061	0.289878	0.610029
smr_2343_DNA/	3.4553	0	6.91059	Inf	Inf	0.291401	0.612061
R=1148	407.455	363.956	450.955	1.23904	0.309217	0.291418	0.612061
smr_3696_DNA/	18.9077	27.3913	10.4241	0.380561	-1.3938	0.291642	0.612061
R=920	19.3533	10.4517	28.2548	2.70337	1.43476	0.29165	0.612061
smr_1544_LTR/Perere_INT	3.45045	0	6.9009	Inf	Inf	0.291836	0.612061
smr_7456_Retro/	15.8639	8.30035	23.4275	2.82247	1.49696	0.292247	0.612506
smr_2309_LINE/	14.2306	6.70806	21.7531	3.24284	1.69726	0.292598	0.612825
smr_3944_LTR/	29.4699	41.6342	17.3056	0.415658	-1.26653	0.293934	0.615206
smr_4842_Retro/	18.0914	10.079	26.1038	2.58992	1.37291	0.294238	0.615425
smr_3709_LTR/	10.3384	4.15017	16.5266	3.98214	1.99354	0.294489	0.615499
R=1032	55.9041	42.0608	69.7475	1.65825	0.729665	0.294731	0.615499
R=1983	356.646	313.192	400.1	1.27749	0.353312	0.295222	0.615499
R=1012	20.9515	12.4505	29.4524	2.36556	1.24218	0.2955	0.615499
R=266	3550.43	3789.69	3311.17	0.873733	-0.194736	0.295706	0.615499
smr_7597_Retro/	19.4595	10.079	28.84	2.86139	1.51672	0.295753	0.615499
smr_8338_LTR/	31.1039	20.2868	41.9209	2.06642	1.04713	0.295845	0.615499
smr_2382_unclear/	89.0671	107.414	70.7204	0.658391	-0.602983	0.295873	0.615499
R=2117	72.7148	56.3612	89.0684	1.58031	0.660211	0.29607	0.615499
smr_4976_LTR/	31.1177	41.8543	20.3811	0.486952	-1.03815	0.296407	0.615626
R=517	211.507	179.773	243.241	1.35305	0.436212	0.296531	0.615626
smr_3945_LTR/	79.1367	59.2206	99.0528	1.67261	0.742099	0.297079	0.616348
smr_4182_Retro/RAM14_I_MT	27.3886	16.6719	38.1052	2.28559	1.19257	0.298426	0.618728
R=582	262.412	227.624	297.201	1.30567	0.384786	0.299464	0.620342
smr_3264_LINE/RTE-3_CQ	1004.49	919.076	1089.9	1.18586	0.245935	0.299897	0.620342
R=200	108.528	88.2279	128.829	1.46018	0.546145	0.300217	0.620342
smr_4679_LTR/SACI-5	18.2875	26.5308	10.0442	0.378589	-1.4013	0.300511	0.620342
smr_3554_Retro/	558.371	475.349	641.393	1.34931	0.432224	0.300536	0.620342
R=61	175.228	129.123	221.333	1.71412	0.777471	0.300606	0.620342
smr_4343_unclear/	111.872	89.7763	133.968	1.49224	0.57748	0.300687	0.620342
smr_4941_DNA/	14.1858	7.11458	21.257	2.98781	1.57909	0.300815	0.620342
smr_8206_DNA/	21.3953	30.5759	12.2147	0.399489	-1.32377	0.301222	0.620642
R=351	796.816	722.381	871.251	1.20608	0.270329	0.301363	0.620642
smr_7743_Retro/	9.40921	3.55729	15.2611	4.2901	2.10101	0.30165	0.620819
smr_2845_DNA/RTE_SJ	9.38012	3.55729	15.203	4.27375	2.0955	0.302655	0.622471
smr_7912_unclear/	14.8814	7.70746	22.0554	2.86156	1.5168	0.30341	0.623609
smr_8144_unclear/	15.6498	8.30035	22.9992	2.77087	1.47034	0.303922	0.624244
smr_4236_DNA/	18.6877	26.961	10.4144	0.386274	-1.3723	0.304717	0.62546
R=1658	257.433	224.283	290.582	1.29561	0.373628	0.30522	0.625799
R=3037	970.624	1054.05	887.194	0.841697	-0.248626	0.305424	0.625799
smr_4357_Retro/	53.1659	36.1658	70.1661	1.94012	0.956148	0.305619	0.625799
R=925	24.3196	33.913	14.7262	0.434235	-1.20345	0.305693	0.625799
smr_5534_Retro/	4.64222	0.592882	8.69156	14.6599	3.8738	0.306589	0.627141
R=1591	44.5282	31.4364	57.62	1.83291	0.874133	0.3069	0.627141
R=1927	1195.98	1304.98	1086.99	0.832961	-0.263679	0.307065	0.627141
R=393	271.999	305.732	238.267	0.779331	-0.359692	0.307295	0.627141
smr_1850_Retro/	5.07094	9.26594	0.875942	0.0945335	-3.40303	0.307366	0.627141
R=2826	364.746	322.492	407.001	1.26205	0.335768	0.308307	0.628645
smr_3546_LTR/SR1	18.9119	28.2756	9.54811	0.33768	-1.56627	0.308855	0.629345
R=350	466.304	526.943	405.666	0.769847	-0.377355	0.309192	0.629617
smr_2184_DNA/	20.7867	11.2547	30.3187	2.69387	1.42968	0.309926	0.63048
R=358	176.29	201.737	150.843	0.747724	-0.419423	0.310025	0.63048
smr_1164_LTR/RTE_SJ	9.59986	17.9052	1.29452	0.0722988	-3.78988	0.310344	0.630713
R=1994	1347.66	1241.66	1453.65	1.17073	0.227409	0.310623	0.630863
smr_3355_DNA/	46.542	32.6697	60.4144	1.84925	0.886939	0.311082	0.631379
smr_7232_LTR/	52.7136	38.0732	67.3541	1.76907	0.822987	0.311741	0.632302
smr_5782_LTR/	131.453	95.7691	167.137	1.74521	0.803401	0.312325	0.633069
R=70	9129.04	8537.33	9720.74	1.13862	0.187281	0.313817	0.635388
smr_6402_LTR/	52.2761	38.7949	65.7573	1.695	0.761283	0.313881	0.635388
R=1033	1252.42	1355.15	1149.69	0.848384	-0.237211	0.314849	0.6368
smr_7489_DNA/Boudicca_I	35.0042	22.5295	47.4788	2.10741	1.07547	0.314992	0.6368
smr_2445_Retro/PERERE-7	39.0834	64.2486	13.9181	0.216629	-2.2067	0.315621	0.637389
smr_3564_LTR/	49.6563	36.5047	62.8078	1.72054	0.782862	0.315697	0.637389
smr_8276_DNA/	51.3628	36.3558	66.3697	1.82556	0.868341	0.316106	0.637797
R=143	351.164	310.668	391.66	1.2607	0.334229	0.316707	0.638592
smr_5686_Retro/	3.26539	0	6.53079	Inf	Inf	0.316944	0.638653
smr_4217_DNA/	19.0641	11.2648	26.8634	2.38473	1.25382	0.317413	0.638763
smr_7019_Retro/	3.26055	0	6.52109	Inf	Inf	0.317413	0.638763
smr_1121_DNA/	3.2557	0	6.5114	Inf	Inf	0.317883	0.639292
smr_4820_LTR/	3.24601	0	6.49201	Inf	Inf	0.318826	0.640771
R=461	55.3487	69.9061	40.7912	0.583514	-0.777161	0.319558	0.641635
R=810	300.384	265.51	335.257	1.26269	0.3365	0.319876	0.641635
smr_6661_Retro/	22.1219	31.2501	12.9937	0.415798	-1.26605	0.319881	0.641635
smr_6938_LTR/	12.0527	5.11577	18.9896	3.71197	1.89218	0.321107	0.643676
R=438	2765.4	2581.63	2949.18	1.14237	0.192032	0.321881	0.644808
smr_794_Retro/	8.84219	16.3705	1.31391	0.0802611	-3.63915	0.322762	0.646153
R=865	85.867	104.527	67.2069	0.642961	-0.637196	0.323362	0.646702
R=1302	209.213	179.099	239.327	1.33628	0.418227	0.323536	0.646702
smr_3710_unclear/	22.7388	13.3586	32.119	2.40438	1.26566	0.323665	0.646702
smr_5379_unclear/	74.6634	58.8378	90.489	1.53794	0.620998	0.325496	0.649491
smr_2658_LTR/	65.8239	50.0734	81.5744	1.6291	0.704073	0.325543	0.649491
smr_6844_DNA/	9.86647	4.15017	15.5828	3.75473	1.90871	0.325694	0.649491
R=118	4809.27	4356.6	5261.94	1.20781	0.272391	0.326953	0.651581
smr_5765_nonLTR/	13.0928	24.0441	2.14138	0.0890606	-3.48907	0.327546	0.652341
smr_3489_DNA/	14.4628	7.70746	21.2182	2.75294	1.46098	0.328272	0.653364
smr_7075_DNA/	15.9414	8.89323	22.9895	2.58506	1.3702	0.32918	0.654749
smr_835_DNA/	18.8111	11.2648	26.3575	2.33982	1.2264	0.329429	0.654822
smr_3514_Retro/	69.7525	52.8414	86.6635	1.64007	0.713757	0.329834	0.654921
R=173	118.808	140.568	97.0488	0.690406	-0.534483	0.329904	0.654921
smr_299_unclear/	10.6106	4.74305	16.4781	3.47415	1.79666	0.330124	0.654937
R=1177	17.0003	24.9485	9.05198	0.362826	-1.46265	0.332818	0.659328
smr_2621_Retro/	2499.95	2342.39	2657.51	1.13453	0.182091	0.33291	0.659328
smr_2428_Retro/NONAUT-5	221.725	250.529	192.921	0.770054	-0.376969	0.332979	0.659328
smr_7086_Retro/	137.344	114.481	160.207	1.39942	0.484833	0.333449	0.659836
smr_2666_LTR/SR2	63.6116	86.1104	41.1128	0.477444	-1.0666	0.333896	0.659971
smr_1473_LTR/	38.2663	49.2603	27.2723	0.553635	-0.852992	0.333946	0.659971
R=946	61.6741	85.2333	38.1149	0.447183	-1.16106	0.335118	0.661864
smr_1162_DNA/	14.0353	20.6833	7.38734	0.357165	-1.48534	0.337876	0.666559
R=340	83.3896	101.295	65.4841	0.646469	-0.629347	0.337928	0.666559
R=449	416.622	469.731	363.512	0.773873	-0.369832	0.338327	0.666918
smr_4589_LTR/	25.7133	15.9978	35.4289	2.21462	1.14706	0.338698	0.666918
smr_6341_LTR/PERERE-6	6013.22	5659.24	6367.2	1.1251	0.170051	0.338759	0.666918
smr_3657_DNA/	27.2356	17.7865	36.6847	2.06251	1.0444	0.339216	0.667392
R=630	6376.59	6774.39	5978.79	0.882558	-0.180237	0.339907	0.667992
R=382	1706.25	1539.26	1873.23	1.21697	0.283288	0.339954	0.667992
R=1486	321.788	358.045	285.53	0.797471	-0.326496	0.340232	0.668111
smr_8471_DNA/	47.0692	33.7742	60.3642	1.78729	0.837773	0.341042	0.669276
smr_6018_Retro/	30.3456	21.2624	39.4288	1.85439	0.890943	0.342638	0.671979
R=2504	49.954	63.1168	36.7913	0.582908	-0.778659	0.343748	0.673342
R=1040	124.8	146.439	103.161	0.704464	-0.505402	0.343769	0.673342
smr_7447_Retro/Perere-3	35.4799	24.2405	46.7192	1.92732	0.946594	0.343991	0.673348
smr_4612_DNA/	46.2203	33.2626	59.178	1.77912	0.831161	0.344788	0.674481
R=955	185.006	209.688	160.324	0.764581	-0.387258	0.345033	0.674531
smr_493_LTR/Boudicca_I	24.0416	32.8899	15.1933	0.461944	-1.11421	0.345851	0.675703
smr_211_nonLTR/	54.1871	40.865	67.5092	1.652	0.724218	0.346308	0.67597
smr_6836_Retro/Gyp1c_Cis_I	52.4599	66.3863	38.5335	0.580443	-0.784773	0.346427	0.67597
R=1534	910.067	988.136	831.997	0.841986	-0.248132	0.346918	0.676412
R=2158	10.8974	17.0547	4.74013	0.277936	-1.84717	0.34727	0.676412
smr_2397_Retro/	3.04641	0	6.09282	Inf	Inf	0.347692	0.676412
R=534	315.538	278.026	353.051	1.26985	0.344658	0.34773	0.676412
R=2929	63.3019	49.6532	76.9506	1.54976	0.632048	0.347912	0.676412
smr_3380_Retro/	37.1486	25.3688	48.9285	1.92869	0.947621	0.347969	0.676412
R=703	996.658	1071.78	921.54	0.859825	-0.217885	0.348714	0.676659
smr_1832_DNA/Perere_INT	11.7011	17.7764	5.62576	0.316474	-1.65984	0.349006	0.676659
R=1538	1236.5	1327.27	1145.73	0.863224	-0.212193	0.349171	0.676659
R=1243	605.559	550.316	660.802	1.20077	0.263958	0.3493	0.676659
R=2803	88.8686	106.726	71.0112	0.66536	-0.587793	0.349427	0.676659
smr_2778_nonLTR/	84.6584	67.4195	101.897	1.51139	0.595878	0.349619	0.676659
smr_3570_Retro/	129.557	107.715	151.399	1.40555	0.491136	0.349633	0.676659
smr_7006_LTR/	3.02217	0	6.04435	Inf	Inf	0.350259	0.677445
smr_4431_Retro/	22.9468	14.358	31.5356	2.19639	1.13513	0.351444	0.679311
smr_6166_DNA/	58.8901	43.9244	73.8558	1.68143	0.749688	0.35167	0.679323
R=1886	412.11	364.535	459.685	1.26102	0.334586	0.35208	0.67957
R=808	156.747	133.013	180.482	1.35687	0.440287	0.352302	0.67957
R=1861	136.397	114.64	158.153	1.37956	0.464213	0.352459	0.67957
smr_4686_DNA/	2.99794	0	5.99588	Inf	Inf	0.352851	0.679901
smr_4226_unclear/EnSpm-3_HM	120.767	99.7402	141.793	1.42162	0.507541	0.353724	0.681157
smr_7367_Retro/	33.5843	23.4376	43.731	1.86585	0.899833	0.354869	0.682488
smr_750_Retro/	4.21879	0.592882	7.8447	13.2315	3.7259	0.355021	0.682488
R=2047	576.597	629.427	523.768	0.832135	-0.26511	0.355082	0.682488
R=2262	76.9175	61.1755	92.6594	1.51465	0.598983	0.355408	0.682488
R=526	40.2815	51.9671	28.5959	0.550268	-0.861793	0.355523	0.682488
R=412	101.261	119.41	83.1113	0.696014	-0.522812	0.356396	0.683527
R=1038	34.425	23.2411	45.6089	1.96242	0.972634	0.356636	0.683527
R=1119	1694.98	1583.62	1806.33	1.14063	0.189835	0.356729	0.683527
smr_4011_LTR/	26.038	17.7865	34.2895	1.92784	0.946987	0.356964	0.683552
R=1649	158.862	182.666	135.057	0.739366	-0.435639	0.357595	0.683952
R=1865	117.015	96.3455	137.685	1.42907	0.515081	0.357616	0.683952
smr_3933_LTR/	44.7971	70.4689	19.1253	0.271401	-1.8815	0.358343	0.684917
smr_7393_DNA/	29.6166	18.9284	40.3048	2.12933	1.0904	0.358836	0.685114
R=1883	2208.2	2358.8	2057.6	0.872308	-0.19709	0.359066	0.685114
smr_6599_Retro/SACI-7	26.9294	35.6579	18.2009	0.510432	-0.97021	0.359154	0.685114
smr_3220_Retro/	36.6438	60.3424	12.9452	0.21453	-2.22075	0.359426	0.685114
R=381	162.664	137.908	187.42	1.35902	0.442562	0.359557	0.685114
smr_4428_DNA/	23.6638	32.1344	15.1933	0.472804	-1.08069	0.359816	0.685184
smr_6670_Retro/	20.5023	28.3907	12.6139	0.444297	-1.1704	0.36103	0.686581
Sm_ASL	304.579	336.064	273.093	0.81262	-0.299346	0.361428	0.686581
smr_3898_LINE/	268.12	227.874	308.367	1.35323	0.43641	0.361455	0.686581
smr_5610_Retro/	30.43	20.253	40.607	2.00499	1.00359	0.361797	0.686581
R=1091	137.712	116.968	158.455	1.3547	0.437968	0.361911	0.686581
smr_3088_DNA/	23.5646	35.868	11.2612	0.313963	-1.67133	0.361923	0.686581
smr_3555_DNA/	349.367	392.405	306.33	0.780649	-0.357255	0.362109	0.686581
R=520	68.1812	82.1977	54.1647	0.658957	-0.601744	0.36483	0.691315
smr_7907_unclear/	5.11887	1.18576	9.05198	7.63388	2.93242	0.365193	0.69158
R=842	155.927	132.444	179.41	1.35461	0.437883	0.365512	0.691758
smr_5657_LTR/	11.656	5.92882	17.3831	2.93197	1.55187	0.366081	0.69241
smr_5376_unclear/	22.3514	14.822	29.8807	2.01596	1.01147	0.366476	0.692731
smr_2875_Retro/	316.225	279.584	352.865	1.26211	0.335833	0.367145	0.69357
smr_2058_unclear/	30.7227	39.7505	21.695	0.545779	-0.873611	0.368358	0.695436
smr_1330_LTR/	16.9361	9.20839	24.6638	2.67841	1.42138	0.368809	0.695862
R=811	406.457	369.363	443.55	1.20085	0.264054	0.369045	0.695881
R=1077	175.584	202.241	148.927	0.736382	-0.441474	0.369339	0.69601
R=405	381.681	336.136	427.227	1.271	0.345959	0.370467	0.697457
smr_4433_DNA/	20.4366	12.3354	28.5377	2.31348	1.21006	0.370559	0.697457
R=1878	257.459	226.777	288.141	1.27059	0.3455	0.371231	0.697829
R=744	677.318	732.738	621.898	0.848732	-0.236619	0.371246	0.697829
R=2352	329.257	294.369	364.146	1.23704	0.30689	0.37155	0.697829
smr_639_LTR/	29.6858	19.904	39.4676	1.9829	0.987609	0.371662	0.697829
R=2862	644.187	699.658	588.717	0.841436	-0.249075	0.372573	0.698854
R=2529	682.806	619.565	746.048	1.20415	0.268013	0.372662	0.698854
R=2948	459.033	417.265	500.801	1.2002	0.263273	0.37318	0.699401
smr_8326_LTR/	58.452	41.5017	75.4023	1.81685	0.861438	0.373589	0.699671
R=3038	51.7086	63.6183	39.7989	0.625589	-0.676712	0.373778	0.699671
smr_1046_LTR/	9.23859	4.15017	14.327	3.45215	1.78749	0.374719	0.700813
smr_6649_Retro/	35.105	44.6799	25.5301	0.5714	-0.807428	0.375084	0.700813
Sm_Perere-10	484.304	437.569	531.039	1.21361	0.279306	0.375186	0.700813
R=122	3793.83	3590.04	3997.62	1.11353	0.15514	0.375297	0.700813
smr_5139_Retro/	28.3031	18.8809	37.7254	1.99808	0.998612	0.376322	0.702232
R=843	1481.44	1388.65	1574.24	1.13364	0.180968	0.376513	0.702232
R=1337	195.62	172.282	218.957	1.27092	0.345877	0.376986	0.702689
smr_7287_Retro/	158.759	136.628	180.891	1.32397	0.404868	0.378226	0.704332
smr_7341_LTR/	26.5829	37.9919	15.1739	0.399397	-1.3241	0.378324	0.704332
smr_6495_LTR/	85.1347	100.96	69.3095	0.686506	-0.542656	0.380126	0.70726
smr_1801_DNA/	21.0693	28.6584	13.4802	0.470374	-1.08812	0.381123	0.708687
smr_1417_LTR/Perere-3	25.8893	34.4246	17.354	0.504117	-0.988168	0.381405	0.708784
smr_7863_DNA/Perere_INT	38.2908	27.1474	49.4343	1.82096	0.864698	0.382139	0.709586
smr_6862_Retro/Perere-3	12.1916	17.8815	6.5017	0.3636	-1.45957	0.382297	0.709586
smr_2124_DNA/	15.7446	9.4048	22.0845	2.34821	1.23156	0.382659	0.709692
smr_4861_DNA/	25.2205	15.8589	34.582	2.18061	1.12473	0.382815	0.709692
smr_6715_DNA/	7.54109	2.96441	12.1178	4.08775	2.03131	0.383064	0.709726
smr_107_LTR/	13.6208	7.70746	19.5342	2.53445	1.34167	0.383317	0.70977
smr_5791_Retro/	14.3213	8.30035	20.3423	2.45078	1.29324	0.383604	0.709875
smr_1629_DNA/	2.80319	0	5.60637	Inf	Inf	0.384047	0.710032
smr_4354_Retro/PERERE-4	2.79834	0	5.59668	Inf	Inf	0.384609	0.710032
smr_1621_Retro/SACI-5	2.79834	0	5.59668	Inf	Inf	0.384609	0.710032
smr_20_LTR/	91.5828	108.62	74.5458	0.6863	-0.543088	0.38461	0.710032
smr_5958_DNA/	21.9117	36.4846	7.33887	0.20115	-2.31366	0.384865	0.710054
smr_4449_LTR/	18.8573	11.2309	26.4836	2.35809	1.23762	0.385151	0.710054
smr_6236_DNA/	27.3252	36.0406	18.6098	0.516356	-0.953563	0.385313	0.710054
R=1312	5.27321	9.2422	1.30422	0.141116	-2.82505	0.386207	0.711276
smr_5404_unclear/	18.0872	25.0198	11.1546	0.445831	-1.16543	0.386672	0.711695
smr_80_LTR/SSU-rRNA_Dme	6565.54	7117.42	6013.66	0.844922	-0.24311	0.386919	0.711695
R=2576	70.6438	84.1152	57.1723	0.679691	-0.557049	0.387229	0.711695
smr_7530_unclear/	19.9524	11.7663	28.1385	2.39145	1.25789	0.387358	0.711695
smr_8153_unclear/	8.45025	13.4161	3.48438	0.259716	-1.94499	0.388054	0.712193
smr_7337_LTR/	54.1493	40.4484	67.8502	1.67745	0.74627	0.388091	0.712193
smr_4557_LTR/	38.7279	27.4964	49.9595	1.81695	0.861518	0.388636	0.712354
R=560	2745	2591.79	2898.21	1.11823	0.161212	0.388719	0.712354
smr_6198_DNA/	11.9536	6.11518	17.792	2.90948	1.54076	0.388926	0.712354
R=268	4138.05	3912.41	4363.69	1.11534	0.157489	0.389103	0.712354
smr_2494_LTR/SACI-7	41.7288	53.1291	30.3284	0.570842	-0.808836	0.390119	0.71376
smr_8320_LTR/Perere-3	68.5882	89.2209	47.9556	0.537493	-0.895683	0.390334	0.71376
R=1925	383.21	417.33	349.09	0.836484	-0.257591	0.391366	0.714868
R=85	520.793	460.896	580.69	1.25992	0.333328	0.391403	0.714868
smr_2220_LTR/	28.2668	19.6939	36.8398	1.87062	0.903515	0.391667	0.714925
R=220	7.07261	11.5562	2.58905	0.22404	-2.15817	0.392303	0.715305
smr_1552_Retro/	35.8211	47.8544	23.7879	0.497089	-1.00842	0.39242	0.715305
R=2450	1054.61	983.91	1125.31	1.14371	0.193719	0.392661	0.715305
R=645	1101	1027.38	1174.62	1.14332	0.193228	0.393259	0.715305
R=841	376.823	410.029	343.617	0.838032	-0.254923	0.393401	0.715305
smr_6838_DNA/PERERE-4	24.3297	32.2394	16.4199	0.509312	-0.973378	0.393601	0.715305
smr_1393_Retro/	27.5721	17.9052	37.239	2.07978	1.05643	0.393812	0.715305
R=1089	219.519	191.749	247.289	1.28965	0.36698	0.394048	0.715305
smr_2012_LTR/I_DM	1061.79	1217.84	905.743	0.743728	-0.427153	0.394179	0.715305
R=1629	372.179	409.731	334.627	0.8167	-0.292121	0.394195	0.715305
smr_5552_LTR/	11.6024	17.1022	6.10251	0.356826	-1.48671	0.394646	0.715554
R=2780	253.696	281.488	225.905	0.802537	-0.31736	0.394883	0.715554
smr_8197_unclear/	176.416	148.398	204.434	1.37761	0.46217	0.395029	0.715554
smr_2087_LTR/	64.977	52.5363	77.4177	1.4736	0.55935	0.395332	0.715682
smr_7452_LTR/Perere_INT	16.2734	24.3319	8.21481	0.337615	-1.56655	0.39675	0.717829
smr_1551_DNA/Perere_INT	9.70555	4.74305	14.668	3.09253	1.62879	0.397203	0.71795
smr_496_LTR/	72.1237	57.642	86.6054	1.50247	0.587337	0.397283	0.71795
smr_6678_Retro/	25.1914	15.8589	34.5239	2.17694	1.1223	0.397823	0.71816
smr_8504_LINE/	612.6	562.278	662.922	1.17899	0.237554	0.397865	0.71816
R=435	44.9488	33.6691	56.2285	1.67003	0.739878	0.398711	0.719112
R=607	337.862	269.929	405.795	1.50334	0.588171	0.398859	0.719112
smr_1928_DNA/	42.6938	32.2732	53.1143	1.64577	0.718762	0.399354	0.719449
smr_5495_LTR/	19.0048	12.4505	25.5592	2.05286	1.03763	0.399575	0.719449
R=773	62.507	74.8492	50.1648	0.670211	-0.577312	0.399746	0.719449
smr_6068_LTR/Perere_INT	38.8906	49.1078	28.6734	0.583888	-0.776237	0.400687	0.720723
R=501	304.818	271.887	337.749	1.24224	0.312946	0.40118	0.72103
smr_4716_LTR/	13.6645	7.70746	19.6214	2.54577	1.3481	0.401326	0.72103
smr_6483_LTR/GYPSY39-I_AG	12.8268	18.6945	6.95906	0.372252	-1.42565	0.401989	0.7218
R=1831	230.566	202.933	258.2	1.27234	0.347488	0.402459	0.722224
R=1954	54.3571	66.21	42.5043	0.641962	-0.63944	0.403101	0.722956
smr_6139_LTR/	40.8728	51.144	30.6015	0.59834	-0.740962	0.404348	0.723848
smr_4115_LTR/Perere_INT	7.29787	2.96441	11.6313	3.92366	1.9722	0.404415	0.723848
R=2266	1653.05	1554.2	1751.91	1.12721	0.172756	0.404447	0.723848
smr_7724_DNA/	20.2539	30.5896	9.91823	0.324235	-1.62489	0.404538	0.723848
smr_6103_LTR/	36.6187	54.9589	18.2784	0.332584	-1.58821	0.404858	0.724001
smr_2443_DNA/	142.246	123.164	161.327	1.30986	0.38941	0.406177	0.725763
R=2847	1102.96	1214.14	991.776	0.816856	-0.291847	0.406412	0.725763
smr_1917_LTR/	93.4795	76.7905	110.169	1.43466	0.520713	0.40655	0.725763
R=428	1956.9	1839.06	2074.73	1.12814	0.17395	0.407153	0.726419
smr_4137_LTR/	95.6848	110.809	80.561	0.727029	-0.459915	0.407537	0.726684
smr_2786_LTR/L1-2a_MD	534.753	489.628	579.878	1.18432	0.244064	0.408362	0.727735
smr_8201_LTR/	19.0869	11.6612	26.5126	2.27357	1.18496	0.409392	0.729022
R=43	603.251	553.05	653.451	1.18154	0.24067	0.409557	0.729022
R=2446	196.654	174.352	218.955	1.25582	0.328634	0.410447	0.730184
R=1380	314.505	388.749	240.261	0.618036	-0.694236	0.410835	0.730452
R=2590	324.532	358.041	291.022	0.812818	-0.298996	0.413144	0.733171
smr_2943_DNA/Perere_INT	3.76143	0.592882	6.92998	11.6886	3.54704	0.41318	0.733171
smr_2599_LTR/	77.685	63.2456	92.1245	1.45662	0.54262	0.413614	0.733171
smr_7307_unclear/	52.1169	63.7334	40.5004	0.635465	-0.654115	0.413707	0.733171
smr_2841_DNA/Perere-3	50.4318	61.0842	39.7795	0.651225	-0.618772	0.413749	0.733171
smr_7425_LTR/	37.8949	28.2044	47.5855	1.68717	0.754603	0.413791	0.733171
smr_6216_unclear/	9.51565	4.74305	14.2882	3.01246	1.59094	0.414328	0.733455
smr_6266_unclear/	13.8494	8.30035	19.3985	2.33707	1.2247	0.414427	0.733455
smr_7589_Retro/	18.7867	11.2547	26.3188	2.33847	1.22556	0.415226	0.733601
smr_1303_Retro/	4.68575	1.18576	8.18573	6.90334	2.78729	0.415231	0.733601
smr_4443_DNA/	9.95453	16.882	3.02702	0.179304	-2.47952	0.415845	0.733601
smr_3272_Retro/	50.0085	35.1938	64.8232	1.84189	0.881189	0.415958	0.733601
smr_7742_LTR/	11.7043	6.5217	16.887	2.58935	1.37259	0.416034	0.733601
smr_7666_DNA/	28.8821	37.4703	20.2938	0.541597	-0.884708	0.416176	0.733601
smr_4081_unclear/	84.978	98.602	71.354	0.723657	-0.466623	0.416375	0.733601
smr_3132_unclear/PERERE-2	65.1062	85.6636	44.5487	0.520043	-0.943298	0.416858	0.733601
smr_1407_LTR/	6.38325	2.37153	10.395	4.38324	2.132	0.416892	0.733601
R=592	150.635	122.646	178.623	1.45641	0.542419	0.417002	0.733601
smr_5596_DNA/	10.9408	5.92882	15.9529	2.69073	1.428	0.417167	0.733601
smr_7190_LTR/	127.992	146.348	109.635	0.749143	-0.416686	0.417365	0.733601
smr_1318_Retro/T2	29.9542	20.9272	38.9811	1.86271	0.8974	0.417829	0.733742
smr_1555_LTR/	146.889	127.362	166.416	1.30664	0.385866	0.41807	0.733742
smr_5456_DNA/	22.8917	15.0559	30.7276	2.0409	1.0292	0.418159	0.733742
R=656	2.60359	0	5.20718	Inf	Inf	0.418444	0.733824
smr_2926_Retro/	37.7013	25.5789	49.8238	1.94785	0.961883	0.418899	0.733904
smr_6580_DNA/	2.59874	0	5.19749	Inf	Inf	0.419049	0.733904
smr_3226_Retro/Perere-3	111.896	95.4713	128.321	1.34408	0.426618	0.419483	0.733904
R=1480	106.457	122.805	90.1091	0.733758	-0.446624	0.420255	0.733904
smr_6113_DNA/	2.58905	0	5.1781	Inf	Inf	0.420262	0.733904
R=1413	30.3625	22.0654	38.6595	1.75204	0.809035	0.420307	0.733904
smr_8345_LTR/	33.5829	23.834	43.3318	1.81806	0.862403	0.420424	0.733904
R=1251	114.327	132.081	96.5721	0.731158	-0.451746	0.420813	0.733904
R=1068	23.5902	31.1112	16.0692	0.516509	-0.953136	0.420824	0.733904
smr_567_DNA/	2.5842	0	5.1684	Inf	Inf	0.42087	0.733904
smr_7238_DNA/	2.57451	0	5.14902	Inf	Inf	0.422091	0.735617
smr_5396_DNA/Perere_INT	32.0446	23.3562	40.733	1.74399	0.802391	0.423574	0.737785
R=1930	69.8256	56.131	83.5202	1.48795	0.573327	0.425882	0.741385
R=2082	117.546	99.4826	135.61	1.36315	0.446944	0.426634	0.742276
smr_5_LTR/	430.168	396.057	464.28	1.17226	0.229287	0.427215	0.742867
smr_1934_LTR/	9.50605	4.15017	14.8619	3.58104	1.84038	0.427883	0.74361
R=376	537.955	496.624	579.287	1.16645	0.222125	0.42849	0.743904
smr_3558_LINE/L1-2_EE	60.6286	71.8035	49.4537	0.688736	-0.537977	0.428535	0.743904
smr_1925_Retro/	13.6692	8.30035	19.0381	2.29365	1.19764	0.429134	0.744524
smr_87_LTR/Boudicca_I	20.8222	27.7165	13.9278	0.50251	-0.992777	0.429651	0.744759
R=1124	139.974	158.741	121.207	0.763553	-0.389201	0.429901	0.744759
R=256	4217.81	4453.53	3982.1	0.894146	-0.161418	0.429994	0.744759
smr_594_unclear/BRODYAGA2	7.3274	11.6375	3.01733	0.259277	-1.94744	0.430414	0.744768
smr_3048_Retro/	33.3725	23.9966	42.7484	1.78143	0.833038	0.430482	0.744768
smr_4669_Retro/	133.374	114.122	152.626	1.3374	0.419426	0.431051	0.745333
smr_5842_LTR/	25.1959	18.3793	32.0124	1.74176	0.800546	0.431741	0.746108
smr_3729_LTR/PERERE-2	6.98309	11.7763	2.18985	0.185954	-2.42698	0.433195	0.747245
smr_7170_LTR/	17.0235	11.1834	22.8635	2.0444	1.03168	0.433953	0.747245
smr_6699_LTR/	44.7792	35.5391	54.0193	1.52	0.604068	0.434071	0.747245
R=1687	1285.54	1368.19	1202.88	0.879178	-0.185773	0.434301	0.747245
smr_385_LTR/Helitron-2_HM	7.94503	13.301	2.58905	0.194651	-2.36104	0.43442	0.747245
R=2936	103.324	88.6344	118.013	1.33146	0.41301	0.43498	0.747245
R=1461	192.138	169.728	214.548	1.26407	0.338081	0.435275	0.747245
smr_6631_Retro/	9.98073	5.25463	14.7068	2.79883	1.48482	0.435316	0.747245
smr_8200_LTR/	24.4615	17.7865	31.1364	1.75057	0.807825	0.435462	0.747245
smr_7101_LTR/SACI-7	49.4034	59.9322	38.8745	0.648641	-0.624507	0.435534	0.747245
R=1323	20.0717	26.7409	13.4026	0.501203	-0.996533	0.435849	0.747245
smr_1078_DNA/	59.7354	47.3766	72.0942	1.52172	0.605707	0.43597	0.747245
smr_5275_Retro/	42.1244	31.9718	52.2771	1.6351	0.709382	0.436107	0.747245
R=666	150.788	133.602	167.975	1.25727	0.3303	0.436211	0.747245
smr_4198_LINE/	139.613	157.904	121.323	0.768336	-0.380191	0.436216	0.747245
smr_7438_LTR/	53.624	42.5623	64.6857	1.51979	0.60387	0.436276	0.747245
smr_7216_DNA/	29.6247	21.0085	38.2409	1.82026	0.864146	0.438045	0.749857
smr_4471_LTR/	15.5953	10.079	21.1116	2.09461	1.06668	0.438871	0.750078
smr_2867_LTR/	18.4737	11.4173	25.5301	2.23609	1.16098	0.439441	0.750078
smr_3809_Retro/	98.9922	83.2309	114.754	1.37874	0.463348	0.439567	0.750078
smr_787_Retro/	44.8591	33.8792	55.839	1.64818	0.720874	0.439567	0.750078
smr_4432_DNA/	20.7559	32.392	9.11984	0.281546	-1.82856	0.439599	0.750078
smr_8073_LTR/	4.50554	1.18576	7.82531	6.59939	2.72233	0.439733	0.750078
smr_7954_Retro/RTE_SJ	9.48713	14.1954	4.7789	0.336653	-1.57067	0.440414	0.750078
smr_6344_DNA/Perere_INT	18.3236	12.4505	24.1968	1.94343	0.958609	0.44089	0.750078
R=1266	893.143	824.907	961.38	1.16544	0.220876	0.441234	0.750078
R=930	71.7417	85.4837	57.9998	0.67849	-0.5596	0.441277	0.750078
smr_2758_DNA/	33.1024	23.6714	42.5334	1.79683	0.84545	0.441459	0.750078
smr_986_unclear/	28.9328	20.5782	37.2874	1.81199	0.857573	0.441504	0.750078
R=1006	9.59972	16.6007	2.59874	0.156544	-2.67536	0.441547	0.750078
smr_2096_LTR/	235.949	268.066	203.832	0.76038	-0.395208	0.441787	0.750078
smr_5302_LTR/ATCOPIA24I	147.674	180.243	115.104	0.638605	-0.647004	0.441824	0.750078
R=423	206.88	184.224	229.536	1.24596	0.317257	0.442423	0.750683
R=965	109.143	90.3829	127.902	1.41512	0.500921	0.443025	0.75129
R=590	266.472	304.187	228.757	0.752029	-0.411139	0.443573	0.751377
smr_6828_LTR/	62.3402	49.3654	75.3151	1.52567	0.609439	0.443746	0.751377
smr_117_Retro/	27.0386	34.6109	19.4663	0.562433	-0.830247	0.443807	0.751377
R=1246	288.102	333.529	242.675	0.727598	-0.458786	0.444327	0.751844
R=142	10401.2	10903.7	9898.79	0.90784	-0.13949	0.444616	0.751921
R=835	126.18	152.168	100.192	0.658432	-0.602893	0.445759	0.75344
smr_1433_DNA/	3.52306	0.592882	6.45323	10.8845	3.44421	0.446151	0.753689
R=1608	65.5247	52.7363	78.313	1.48499	0.570455	0.446738	0.754257
R=515	339.535	367.64	311.431	0.847108	-0.239381	0.446976	0.754257
smr_5517_LTR/	24.762	17.8915	31.6326	1.76802	0.822136	0.447228	0.75427
R=329	21940	20999.7	22880.4	1.08956	0.123747	0.447716	0.754589
R=408	3157.97	2983.54	3332.41	1.11693	0.159537	0.447907	0.754589
R=989	8500.65	8934.38	8066.93	0.902908	-0.147349	0.448743	0.755421
R=1065	1240.57	1167.3	1313.85	1.12554	0.170618	0.449132	0.755421
R=457	622.61	572.876	672.344	1.17363	0.230976	0.449281	0.755421
smr_6403_Retro/	35.8188	44.3072	27.3304	0.61684	-0.697032	0.449707	0.755421
smr_1720_Retro/	39.598	48.9452	30.2508	0.618055	-0.694193	0.449792	0.755421
R=105	724.241	774.426	674.055	0.870394	-0.20026	0.449871	0.755421
smr_73_DNA/	11.2712	6.5217	16.0207	2.45653	1.29662	0.450589	0.755848
R=964	1349.34	1267.22	1431.45	1.1296	0.17581	0.450738	0.755848
smr_4088_DNA/SR2	20.4665	13.6025	27.3304	2.00922	1.00664	0.450861	0.755848
smr_1785_LTR/	35.6666	26.7747	44.5584	1.6642	0.734829	0.45258	0.758318
Sm_FuPro420-6	11.2889	16.5431	6.03465	0.364783	-1.45489	0.45329	0.759095
R=8	613.381	565.26	661.501	1.17026	0.226829	0.454012	0.759809
R=528	491.082	456.534	525.63	1.15135	0.203324	0.454393	0.759809
R=476	76.4573	63.4082	89.5064	1.41159	0.497321	0.454456	0.759809
smr_818_LTR/	18.0901	12.4505	23.7297	1.90592	0.930489	0.45551	0.761159
R=192	1515.31	1597.09	1433.53	0.897589	-0.155873	0.456149	0.761372
smr_5688_LTR/SR1	10.4052	5.6849	15.1254	2.66063	1.41177	0.456172	0.761372
smr_6825_LTR/Perere_INT	11.312	16.1028	6.52109	0.404966	-1.30413	0.456953	0.761372
smr_4058_LTR/	289.874	263.722	316.025	1.19833	0.261023	0.457544	0.761372
smr_3895_LTR/Perere-3	64.0014	76.4854	51.5175	0.67356	-0.570122	0.457767	0.761372
smr_4145_Retro/	63.7531	50.2259	77.2802	1.53865	0.621667	0.457911	0.761372
R=314	490.811	528.701	452.922	0.856669	-0.22319	0.457985	0.761372
smr_8124_DNA/	22.6323	16.3568	28.9078	1.76733	0.821571	0.458291	0.761372
R=1295	118.596	103.829	133.363	1.28445	0.36115	0.458402	0.761372
smr_5829_Retro/	14.0942	19.555	8.63339	0.441492	-1.17954	0.458744	0.761372
R=1063	36.1723	27.3676	44.977	1.64344	0.716721	0.458756	0.761372
smr_8391_LTR/	2.37976	0	4.75952	Inf	Inf	0.458956	0.761372
smr_3659_Retro/Saci-2_LTR	2.37976	0	4.75952	Inf	Inf	0.458956	0.761372
smr_3445_nonLTR/	49.8696	71.9223	27.8169	0.386763	-1.37048	0.459095	0.761372
R=1734	479.282	518.327	440.238	0.849345	-0.235578	0.459676	0.76169
R=1922	56.507	80.6219	32.3922	0.401779	-1.31553	0.460008	0.76169
smr_5255_Retro/	9.39161	15.3473	3.43591	0.223877	-2.15922	0.46027	0.76169
smr_1494_Retro/	13.2942	8.30035	18.2881	2.2033	1.13967	0.460295	0.76169
smr_4890_Retro/	54.9171	43.5517	66.2825	1.52193	0.6059	0.460522	0.76169
smr_4490_unclear/	119.256	102.054	136.458	1.33712	0.419124	0.46102	0.762105
smr_6206_DNA/	41.3879	51.2692	31.5066	0.614532	-0.70244	0.4621	0.762922
smr_540_Retro/	2.35552	0	4.71104	Inf	Inf	0.462249	0.762922
smr_1886_LTR/	8.08293	3.58104	12.5848	3.51429	1.81323	0.462583	0.762922
smr_7294_DNA/	36.94	45.1677	28.7122	0.63568	-0.653628	0.462735	0.762922
smr_5159_Retro/	40.5178	29.6441	51.3915	1.73362	0.793785	0.462752	0.762922
smr_768_unclear/	5.92589	2.37153	9.48025	3.99753	1.99911	0.46523	0.766598
R=88	3353.01	3513.99	3192.03	0.908379	-0.138634	0.466684	0.768215
smr_1350_Retro/	33.7409	24.6946	42.7872	1.73266	0.792985	0.46671	0.768215
smr_29_LTR/	40.3349	53.9422	26.7277	0.495487	-1.01308	0.467721	0.769468
R=588	821.013	867.991	774.036	0.891756	-0.165279	0.468045	0.769591
smr_6312_Retro/	12.8206	20.4631	5.1781	0.253046	-1.98253	0.468334	0.769655
R=371	2868.24	2677.98	3058.49	1.14209	0.191672	0.468761	0.769805
smr_5981_Retro/Perere_INT	25.427	18.3455	32.5085	1.77201	0.825389	0.469124	0.769805
R=581	4.27686	1.18576	7.36795	6.21368	2.63545	0.469174	0.769805
smr_3239_LINE/	128.19	113.176	143.204	1.26532	0.339498	0.469516	0.769883
smr_4128_Retro/Perere_INT	23.9533	31.0875	16.8191	0.541026	-0.88623	0.469721	0.769883
smr_2614_DNA/	22.3921	14.8357	29.9486	2.01868	1.01341	0.470283	0.769998
smr_1737_LTR/SACI-7	15.7186	10.1027	21.3346	2.11176	1.07845	0.47029	0.769998
R=2401	684.884	744.015	625.752	0.841048	-0.24974	0.470899	0.770584
smr_2631_DNA/	6.48724	10.3467	2.62783	0.253978	-1.97722	0.471642	0.771156
smr_1614_Retro/	4.24293	1.18576	7.30009	6.15645	2.6221	0.471748	0.771156
R=1061	270.157	297.004	243.309	0.81921	-0.287695	0.472203	0.77149
R=572	8847.35	9235.61	8459.08	0.91592	-0.126707	0.473075	0.772239
smr_3303_LTR/BEL32-I_DR	23.8336	17.7865	29.8807	1.67997	0.748435	0.473163	0.772239
smr_6634_LTR/	17.1464	11.8576	22.4352	1.89205	0.919947	0.47404	0.773176
smr_6289_Retro/	13.3704	7.67366	19.0671	2.48475	1.3131	0.474238	0.773176
R=1693	300.073	326.039	274.106	0.840715	-0.250311	0.474545	0.773267
smr_8091_DNA/	27.104	33.7979	20.4101	0.603888	-0.727648	0.475124	0.773779
smr_8194_Retro/NONAUT-3	285.445	308.836	262.054	0.848524	-0.236972	0.475361	0.773779
smr_6108_unclear/EnSpm-5_HM	37.4712	29.2851	45.6573	1.55907	0.640682	0.475742	0.773811
smr_7752_unclear/	26.3765	35.4377	17.3153	0.488611	-1.03324	0.476081	0.773811
smr_5967_Retro/	54.0905	64.4889	43.6922	0.677515	-0.561675	0.476133	0.773811
R=97	59.44	49.084	69.796	1.42197	0.50789	0.476699	0.774322
smr_6815_nonLTR/	21.1101	15.4149	26.8052	1.73891	0.798185	0.47759	0.774993
R=1039	309.653	334.563	284.743	0.85109	-0.232617	0.477615	0.774993
smr_6673_LTR/SACI-7	14.7925	9.18464	20.4004	2.22115	1.15131	0.478611	0.775772
R=258	3624.85	3790.77	3458.94	0.912462	-0.132163	0.478962	0.775772
R=156	1261.52	1193.14	1329.9	1.11461	0.156544	0.479444	0.775772
R=20	745.892	814.386	677.398	0.83179	-0.265709	0.479509	0.775772
R=1224	1790.52	1891.82	1689.22	0.89291	-0.163413	0.479539	0.775772
smr_3964_LTR/	8.91396	14.3242	3.50377	0.244605	-2.03147	0.479605	0.775772
R=1087	414.618	446.645	382.591	0.856587	-0.223328	0.480904	0.776906
smr_5511_LTR/Gypsy-8_SI-I	34.2532	25.6127	42.8938	1.67471	0.743912	0.481071	0.776906
smr_1171_unclear/	20.429	14.822	26.0359	1.75657	0.812758	0.481121	0.776906
smr_3265_DNA/	8.63431	12.9858	4.28277	0.329803	-1.60032	0.481508	0.776906
R=1650	12.3021	7.70746	16.8967	2.19225	1.13241	0.481658	0.776906
smr_6224_Retro/	36.5914	28.6922	44.4906	1.55062	0.632842	0.481968	0.776906
smr_4339_DNA/	14.6482	9.02203	20.2744	2.24721	1.16814	0.48207	0.776906
R=1602	192.096	219.946	164.246	0.746755	-0.421293	0.48587	0.781803
smr_793_LTR/	13.0638	20.4631	5.66454	0.276817	-1.85299	0.485941	0.781803
R=601	59.2721	48.2134	70.3309	1.45874	0.544723	0.486254	0.781803
smr_101_Retro/	12.1346	7.38225	16.887	2.28751	1.19378	0.486327	0.781803
smr_7820_LTR/	23.6221	30.2507	16.9936	0.56176	-0.831974	0.486377	0.781803
smr_1627_DNA/	34.7735	26.2055	43.3415	1.6539	0.725876	0.487165	0.782394
R=518	619.19	660.748	577.632	0.87421	-0.193949	0.487318	0.782394
R=1492	354.293	329.044	379.543	1.15347	0.205982	0.487505	0.782394
smr_570_LTR/	27.4178	34.97	19.8655	0.568074	-0.815849	0.489068	0.784494
smr_5934_LTR/	35.998	43.8769	28.1191	0.640864	-0.64191	0.489506	0.784521
smr_5618_unclear/	33.4936	40.9125	26.0747	0.637328	-0.649892	0.490379	0.784521
R=320	17902.1	17232.6	18571.6	1.0777	0.107958	0.490649	0.784521
smr_3703_Retro/PERERE-5	28.4255	35.1463	21.7047	0.617552	-0.695367	0.49073	0.784521
R=194	58.321	48.2472	68.3948	1.41759	0.50344	0.490748	0.784521
smr_5419_LTR/	4.86992	1.53473	8.20512	5.34629	2.41854	0.490877	0.784521
smr_7113_LTR/	23.7624	17.3224	30.2023	1.74354	0.802024	0.490951	0.784521
smr_2322_DNA/	38.7782	29.5427	48.0137	1.62523	0.700647	0.491121	0.784521
smr_4419_LTR/	11.3256	6.70806	15.9432	2.37672	1.24897	0.491878	0.785324
R=705	34.3476	25.3925	43.3027	1.70533	0.770054	0.492257	0.785521
smr_5367_DNA/	19.6398	30.6946	8.58492	0.279688	-1.83811	0.494285	0.78835
smr_4416_Retro/	54.0898	70.0551	38.1246	0.544209	-0.877767	0.495593	0.789365
smr_823_LTR/	9.45705	13.7651	5.14902	0.374063	-1.41864	0.495756	0.789365
R=1632	76.9561	63.9097	90.0025	1.40828	0.49393	0.49604	0.789365
R=993	158.386	177.747	139.026	0.782159	-0.354466	0.496246	0.789365
R=961	44.776	53.5494	36.0026	0.672325	-0.572768	0.496272	0.789365
R=1054	1291.42	1219.87	1362.96	1.1173	0.160019	0.496458	0.789365
R=1446	152.444	172.421	132.468	0.768284	-0.380289	0.496848	0.789579
smr_4814_DNA/	55.1592	65.2444	45.074	0.690848	-0.533559	0.49712	0.789604
smr_4887_unclear/	101.859	114.552	89.1653	0.778382	-0.36145	0.497724	0.790157
R=1611	157.562	142.031	173.093	1.21869	0.285336	0.498024	0.790225
smr_2941_DNA/	37.3341	25.0673	49.6008	1.97871	0.984558	0.498618	0.790587
smr_6683_Retro/RTE-16_SP	2.18501	0	4.37001	Inf	Inf	0.498765	0.790587
R=155	3697.61	3539.61	3855.6	1.08927	0.123364	0.499749	0.791473
smr_1984_Retro/	2.17531	0	4.35063	Inf	Inf	0.500166	0.791473
smr_8413_DNA/	12.0685	7.70746	16.4296	2.13165	1.09197	0.500235	0.791473
smr_1002_unclear/	52.8136	43.7243	61.9028	1.41575	0.501568	0.500417	0.791473
smr_6427_LINE/	62.9937	51.9571	74.0302	1.42483	0.510795	0.500607	0.791473
Sm_Sinbad_pol	22.0465	28.5296	15.5634	0.545517	-0.874303	0.501301	0.792164
smr_3801_LTR/	2.16562	0	4.33124	Inf	Inf	0.501572	0.792186
R=57	1407.42	1337.29	1477.55	1.10488	0.143886	0.502274	0.792888
R=106	1635.57	1560.48	1710.66	1.09624	0.132565	0.503256	0.794031
smr_8254_unclear/	2.15108	0	4.30216	Inf	Inf	0.503694	0.79423
smr_4819_LTR/	17.1608	10.2315	24.0901	2.3545	1.23542	0.50419	0.79423
smr_6085_unclear/	2.14623	0	4.29246	Inf	Inf	0.504404	0.79423
R=162	22.7129	28.5195	16.9064	0.5928	-0.754383	0.504412	0.79423
smr_8547_LTR/	25.3225	18.6132	32.0318	1.72092	0.783178	0.505223	0.794475
smr_3830_Retro/Perere-3	22.3082	33.7641	10.8523	0.321416	-1.63748	0.505281	0.794475
smr_6304_LTR/Perere-3	32.0085	39.6555	24.3616	0.614331	-0.702913	0.505341	0.794475
smr_5813_Retro/	14.446	19.3924	9.49964	0.489863	-1.02955	0.505679	0.794602
smr_5911_LTR/	10.6191	6.5217	14.7165	2.25655	1.17412	0.506822	0.795335
R=1549	73.6477	61.8972	85.3981	1.37968	0.46433	0.507123	0.795335
Sm_Boudicca_iB4-T	5.30317	8.89323	1.71311	0.192631	-2.37609	0.507211	0.795335
smr_1220_DNA/NONAUT-5	46.0799	54.979	37.1808	0.676272	-0.564324	0.507303	0.795335
R=1123	16.6118	22.3906	10.8329	0.483816	-1.04747	0.507435	0.795335
R=1822	1848.22	1755.48	1940.96	1.10566	0.14491	0.507896	0.795653
smr_3550_Retro/	96.8534	83.8	109.907	1.31154	0.391258	0.509032	0.797027
R=591	682.675	639.336	726.013	1.13557	0.183419	0.50945	0.797276
R=1987	266.808	292.526	241.09	0.824165	-0.278994	0.510165	0.797586
smr_6864_DNA/	45.2971	56.6051	33.989	0.600457	-0.735866	0.510165	0.797586
smr_6345_LTR/Boudicca_I	14.213	21.4862	6.93968	0.322982	-1.63047	0.510807	0.798032
R=2581	69.4436	81.2284	57.6588	0.709835	-0.494444	0.510968	0.798032
smr_17_DNA/	40.0739	30.8299	49.318	1.59968	0.677785	0.511586	0.798592
R=108	505.939	542.276	469.603	0.865986	-0.207584	0.51217	0.7991
R=1026	403.01	440.872	365.148	0.82824	-0.27188	0.513374	0.800572
smr_8037_DNA/Perere_INT	36.6096	28.2519	44.9673	1.59166	0.670531	0.513667	0.800625
R=2387	39.2928	47.4104	31.1752	0.65756	-0.604805	0.514553	0.801601
smr_5825_DNA/	31.5929	24.6233	38.5626	1.5661	0.647176	0.514837	0.801638
smr_1005_DNA/CR1-38_HM	104.334	89.9051	118.763	1.32098	0.401612	0.515261	0.801803
smr_1865_DNA/	8.42072	4.74305	12.0984	2.55076	1.35093	0.515463	0.801803
R=306	35.4954	28.5058	42.4849	1.49039	0.575694	0.516637	0.80289
smr_2712_DNA/	5.48792	2.37153	8.60431	3.62817	1.85924	0.516861	0.80289
smr_6801_DNA/	35.9545	43.284	28.625	0.661329	-0.596561	0.516944	0.80289
R=1125	430.947	460.539	401.356	0.87149	-0.198443	0.517983	0.804099
smr_545_DNA/	90.4206	79.6937	101.147	1.2692	0.343921	0.519474	0.805864
smr_5781_LTR/	28.1625	21.3437	34.9812	1.63895	0.712768	0.519855	0.805864
R=1799	37.8395	47.5018	28.1773	0.593184	-0.753449	0.519904	0.805864
smr_6573_Retro/NONAUT-5	137.484	153.635	121.333	0.789748	-0.340536	0.520593	0.806527
R=237	1171.18	1226.45	1115.9	0.90986	-0.136283	0.521458	0.807065
smr_7649_unclear/	58.5786	67.3044	49.8529	0.740708	-0.433024	0.521579	0.807065
R=882	45.3769	54.42	36.3339	0.667658	-0.582818	0.521726	0.807065
R=1261	236.836	217.067	256.605	1.18215	0.24141	0.522706	0.80781
smr_4642_LTR/	78.1755	66.6604	89.6906	1.34549	0.428127	0.522756	0.80781
smr_4007_Retro/RTEX-2_NV	713.106	791.456	634.756	0.802011	-0.318307	0.522993	0.80781
R=1416	741.081	695.678	786.485	1.13053	0.177	0.523375	0.807995
smr_3093_unclear/	65.2339	53.4882	76.9797	1.43919	0.525259	0.524676	0.809455
smr_465_Retro/	50.7075	62.0735	39.3416	0.63379	-0.657923	0.524846	0.809455
[truncated: 1,146 more rows]

## Sheet: H3K9Me3
id	baseMean	baseMeanA	baseMeanB	foldChange	log2FoldChange	pval	padj
R=407	2555.2	5109.96	0.43922	8.59538e-05	-13.5061	2.44956e-258	1.0778e-255
U10109.1|SMU10109	1497.26	2994.07	0.43922	0.000146697	-12.7349	1.91862e-198	5.90935e-196
Sm_alphafem1	24669.2	49317.1	21.3273	0.000432453	-11.1752	0	0
R=879	1059.73	2111.83	7.62508	0.00361065	-8.11353	8.50004e-143	1.63626e-140
R=2594	1032.28	1913.83	150.731	0.0787589	-3.66641	7.94632e-16	5.32058e-14
smr_2711_LTR/Ves2_ML	171.431	314.017	28.8444	0.0918562	-3.44448	7.7181e-16	5.28261e-14
smr_7322_LTR/Copia16-NVi_I	272.959	499.367	46.5499	0.0932178	-3.42325	1.89536e-22	2.08489e-20
smr_4884_Retro/L1-2a_MD	422.811	767.981	77.6407	0.101097	-3.30618	2.8251e-05	0.000373447
R=7	5756.83	10418.2	1095.51	0.105154	-3.24943	1.65288e-06	2.92578e-05
R=488	172.978	312.23	33.7261	0.108017	-3.21067	1.96001e-14	1.11793e-12
R=172	319.146	572.82	65.4722	0.114298	-3.12913	1.4656e-05	0.00020612
R=148	159.879	284.715	35.0438	0.123084	-3.02229	1.29853e-08	3.53935e-07
smr_6022_LTR/CR1-79_HM	967.954	1720.35	215.555	0.125297	-2.99658	1.66179e-40	2.04733e-38
smr_895_unclear/tRNA-Gln-CAA	184.994	327.744	42.2442	0.128894	-2.95575	1.87483e-13	8.88383e-12
smr_4388_LTR/EnSpm1_SB	243.157	429.827	56.4862	0.131416	-2.92778	3.12226e-16	2.53067e-14
smr_2223_Retro/U2_sat	4991.46	8802.3	1180.62	0.134126	-2.89834	9.0089e-65	1.38737e-62
R=569	3890.27	6826.17	954.369	0.13981	-2.83846	1.29707e-08	3.53935e-07
smr_2876_DNA/	241.339	423.255	59.424	0.140398	-2.83241	1.85971e-15	1.16896e-13
smr_3674_LTR/U2	373.636	652.522	94.7487	0.145204	-2.78385	1.40138e-05	0.000197994
smr_5671_LTR/tRNA-His-CAY_	226.824	395.253	58.3944	0.147739	-2.75888	1.75449e-10	6.59003e-09
smr_7964_LINE/Sola3-1_BF	440.509	758.288	122.729	0.16185	-2.62727	1.09975e-20	1.12907e-18
smr_1994_Retro/DNA-1-7_DR	261.493	449.471	73.5149	0.163559	-2.61212	9.17982e-05	0.00108329
R=2252	2732.07	4693.29	770.849	0.164245	-2.60608	4.51697e-17	3.97494e-15
smr_72_Retro/	282.332	484.547	80.1177	0.165346	-2.59644	3.84918e-15	2.3246e-13
smr_3085_SINE/tRNA-Leu-TTA	1885.76	3229.39	542.131	0.167874	-2.57455	9.32928e-07	1.76283e-05
smr_978_Retro/	1239.76	2122.48	357.048	0.168222	-2.57156	4.11943e-10	1.49269e-08
smr_2622_LTR/GYPSY8-I_AG	2912.75	4976.89	848.612	0.17051	-2.55207	1.17622e-46	1.50949e-44
smr_929_LTR/	2562.42	4377.23	747.599	0.170793	-2.54968	7.40396e-14	3.86512e-12
smr_4561_LTR/tRNA-Lys-AAG	267.658	455.782	79.5343	0.174501	-2.51869	2.58201e-08	6.51852e-07
smr_919_LTR/DNA-8-5_DR	3749.15	6366.05	1132.26	0.177859	-2.49119	1.42283e-06	2.57783e-05
smr_6434_LTR/	580.145	982.781	177.509	0.180619	-2.46898	3.9296e-16	2.88171e-14
smr_1664_LTR/	144.844	244.909	44.7785	0.182837	-2.45137	1.99819e-08	5.21563e-07
smr_1238_DNA/	294.847	497.559	92.135	0.185174	-2.43305	4.32065e-14	2.37636e-12
smr_8173_LINE/Rehavkus-1_CS	3188.08	5367.64	1008.52	0.18789	-2.41204	3.7346e-07	7.51802e-06
smr_7607_LINE/	374.504	629.907	119.1	0.189075	-2.40297	1.38147e-06	2.51771e-05
smr_700_unclear/TRNA_GLY	2050.39	3447.46	653.318	0.189507	-2.39968	3.39144e-17	3.16534e-15
smr_2270_Retro/Gypsy120-LTR_DR	351.529	587.861	115.198	0.195961	-2.35136	2.8114e-12	1.20265e-10
smr_5037_Retro/	76.9918	128.696	25.2874	0.196489	-2.34748	5.91591e-05	0.000734718
smr_6447_LTR/	155.148	258.886	51.41	0.198582	-2.33219	2.61323e-08	6.5437e-07
smr_5202_LTR/	88.7592	147.788	29.7299	0.201165	-2.31355	1.95996e-05	0.000268297
R=274	3162.47	5260.79	1064.15	0.202278	-2.30559	1.7758e-06	3.09009e-05
smr_2406_Retro/	411.811	683.699	139.923	0.204656	-2.28873	5.92634e-16	4.24491e-14
R=513	4317.6	7137	1498.21	0.209921	-2.25208	3.68952e-17	3.34227e-15
smr_945_DNA/L1-11_DR	195.424	321.229	69.6196	0.216729	-2.20603	6.00202e-09	1.9058e-07
smr_3058_Retro/Ag-Outcast-6	2683.45	4405.22	961.678	0.218304	-2.19559	8.33854e-11	3.1707e-09
smr_2801_LINE/EnSpm1_SB	837.451	1370.32	304.58	0.222268	-2.16963	3.48596e-08	8.52123e-07
smr_412_LTR/tRNA-Tyr-TAC	908.94	1468.13	349.754	0.238232	-2.06956	6.4136e-11	2.46924e-09
Sm_alphaT2	1755.03	2793.43	716.63	0.256541	-1.96274	2.39889e-25	2.73651e-23
smr_2071_LTR/hAT-N47_DR	1126.29	1791.75	460.833	0.257197	-1.95905	1.10516e-07	2.41411e-06
smr_2917_LTR/Gypsy-23-LTR_DR	481.277	764.761	197.792	0.258632	-1.95103	3.28861e-08	8.10314e-07
smr_8272_DNA/Saci-3_I	652.655	1036.49	268.816	0.259351	-1.94702	3.61868e-16	2.77391e-14
R=470	490.072	778.074	202.069	0.259704	-1.94506	1.36095e-13	6.76087e-12
smr_952_LTR/	1885	2984.91	785.083	0.263018	-1.92677	1.32053e-13	6.66759e-12
R=869	918.147	1446.65	389.644	0.269342	-1.89249	2.65814e-18	2.64099e-16
R=126	2611.66	4094.69	1128.64	0.275635	-1.85917	2.00233e-05	0.000271682
smr_7528_Retro/PERERE-5	333.338	519.237	147.44	0.283956	-1.81626	2.47003e-08	6.28736e-07
Sm_SR1-P3-pol	774.527	1205.8	343.252	0.284667	-1.81265	1.27267e-15	8.16632e-14
R=2547	185.067	287.971	82.1626	0.285315	-1.80937	2.05435e-06	3.43881e-05
smr_7717_LINE/TRNA_ALA	584.838	909.81	259.866	0.285626	-1.8078	9.07718e-05	0.0010753
R=807	370.793	573.142	168.444	0.293895	-1.76663	9.9398e-10	3.32767e-08
R=2952	631.057	970.754	291.36	0.300138	-1.7363	4.82922e-13	2.20325e-11
R=2591	269.158	413.435	124.882	0.302059	-1.7271	7.55642e-06	0.000111358
R=729	280.663	429.956	131.369	0.305542	-1.71056	8.28362e-08	1.85645e-06
R=1859	2991.55	4559.13	1423.98	0.312336	-1.67883	2.10185e-15	1.29474e-13
R=29	59076.4	89913.3	28239.6	0.314076	-1.67081	2.10309e-08	5.44329e-07
smr_7172_Retro/	7118.53	10811.6	3425.49	0.316836	-1.65819	1.55112e-13	7.46476e-12
smr_3412_LTR/	201.573	305.185	97.96	0.320985	-1.63942	7.52553e-06	0.000111358
Sm_SR1_pol	281.357	424.958	137.756	0.324163	-1.62521	3.04132e-07	6.20349e-06
R=169	478.001	721.135	234.866	0.32569	-1.61843	6.17947e-10	2.18767e-08
R=1671	337.243	508.685	165.801	0.325941	-1.61732	4.50454e-08	1.05908e-06
smr_3427_Retro/7SL	4527.79	6821.27	2234.31	0.32755	-1.61021	1.3966e-07	3.00807e-06
R=114	5418.88	8160.12	2677.64	0.328137	-1.60763	3.36289e-16	2.65582e-14
R=1238	909.407	1366.36	452.452	0.331136	-1.5945	1.27541e-13	6.54711e-12
R=1991	247.429	370.373	124.486	0.336109	-1.573	2.99902e-06	4.93956e-05
R=2535	989.838	1476.81	502.868	0.34051	-1.55423	1.41853e-13	6.93504e-12
smr_2581_LINE/	1190.61	1769.12	612.089	0.345985	-1.53122	2.65383e-14	1.48614e-12
R=1136	1315.51	1948.36	682.652	0.350372	-1.51304	1.10478e-14	6.5437e-13
R=116	6348	9390.36	3305.64	0.352025	-1.50625	3.05097e-21	3.24034e-19
Sm_SR1-H1-pol	276.978	408.899	145.057	0.354749	-1.49513	3.35977e-06	5.47519e-05
R=1796	501.359	739.029	263.689	0.356805	-1.48679	6.61378e-09	2.03704e-07
R=385	1681.57	2472.8	890.344	0.360054	-1.47371	7.45906e-09	2.25234e-07
R=1548	2161.83	3174.14	1149.53	0.362154	-1.46533	2.91339e-16	2.4252e-14
smr_2491_LTR/	3130	4594.88	1665.13	0.362389	-1.46439	4.31362e-18	4.15186e-16
smr_5963_unclear/	313.537	460.027	167.047	0.363123	-1.46147	1.60312e-06	2.85931e-05
smr_2330_LTR/	487.427	714.232	260.622	0.364898	-1.45444	1.88079e-08	4.99382e-07
R=927	948.283	1388.22	508.347	0.366187	-1.44935	7.07512e-12	2.98512e-10
smr_4047_Retro/	3261.69	4765.32	1758.07	0.368931	-1.43858	7.04964e-16	4.93475e-14
R=94	376.415	549.869	202.962	0.369109	-1.43788	4.60036e-07	9.20073e-06
smr_3227_LTR/MuDR-21_VV	399.19	582.653	215.728	0.370251	-1.43343	2.10008e-07	4.37043e-06
R=984	211.303	307.703	114.902	0.373419	-1.42113	6.35077e-05	0.00077763
R=1315	236.939	344.805	129.072	0.374334	-1.4176	2.9981e-05	0.000392943
R=1163	245.283	356.547	134.019	0.37588	-1.41165	2.73006e-05	0.00036244
R=1272	512.829	745.429	280.228	0.375928	-1.41147	3.1318e-08	7.77899e-07
smr_596_Retro/	1217.81	1768.53	667.086	0.377199	-1.4066	1.09694e-05	0.000158619
R=1140	259.395	375.741	143.048	0.380709	-1.39324	1.97812e-05	0.000269585
R=345	1028.84	1488.75	568.924	0.382149	-1.38779	9.1079e-08	2.01815e-06
R=2477	616.276	887.895	344.656	0.388172	-1.36523	1.27525e-08	3.53935e-07
R=284	3529.84	5081.43	1978.25	0.38931	-1.36101	3.69254e-16	2.77391e-14
Sm_SR1_pol_2	1718.79	2474.19	963.398	0.38938	-1.36075	2.45529e-13	1.1458e-11
R=52	352.984	507.162	198.807	0.391999	-1.35108	3.19665e-06	5.23707e-05
R=98	370.397	531.114	209.68	0.394792	-1.34084	2.04226e-06	3.43725e-05
smr_2824_Retro/Copia16-VV_I	7120.06	10191.9	4048.18	0.397194	-1.33208	3.01119e-09	9.76261e-08
Sm_Saci3	4778.01	6799.21	2756.82	0.405462	-1.30236	8.44236e-16	5.53244e-14
R=1322	594.621	842.785	346.456	0.411085	-1.28249	8.31785e-08	1.85645e-06
smr_3213_nonLTR/	725.131	1022.78	427.481	0.417959	-1.25857	3.56391e-08	8.64318e-07
R=728	888.147	1251.29	525.001	0.419567	-1.25303	6.61851e-08	1.51e-06
R=20	473.216	665.563	280.869	0.422002	-1.24468	1.35455e-06	2.48333e-05
R=160	22191.2	31119.2	13263.2	0.426206	-1.23038	1.84088e-16	1.57498e-14
R=1803	946.994	1327.79	566.202	0.426425	-1.22964	6.57488e-09	2.03704e-07
R=909	1427.45	1999.58	855.322	0.427752	-1.22515	9.56348e-10	3.23687e-08
R=133	837.298	1165.22	509.377	0.437152	-1.19379	4.21631e-08	1.00668e-06
R=290	1426.81	1984.19	869.435	0.438182	-1.1904	5.45109e-10	1.95225e-08
R=140	960.658	1335.62	585.7	0.438524	-1.18927	1.37376e-08	3.71156e-07
R=149	8049.86	11163.2	4936.5	0.442211	-1.17719	7.17023e-09	2.18656e-07
R=157	632.487	875.294	389.68	0.445198	-1.16748	8.28271e-07	1.57474e-05
R=1590	14779.1	20428.8	9129.33	0.446885	-1.16202	1.93359e-14	1.11793e-12
smr_4594_DNA/	8095.36	11185.7	5005.04	0.44745	-1.1602	6.26405e-14	3.32642e-12
R=467	2181.21	3012.04	1350.38	0.448328	-1.15738	5.21533e-11	2.05939e-09
R=548	1703.66	2351.79	1055.53	0.448822	-1.15579	3.59979e-10	1.33583e-08
R=418	1629.63	2247.37	1011.89	0.450257	-1.15118	1.58502e-09	5.21556e-08
R=205	428.268	590.528	266.008	0.450457	-1.15054	1.79621e-05	0.000248087
R=152	535.967	738.344	333.589	0.451808	-1.14622	3.94713e-06	6.29905e-05
smr_7653_unclear/SACI-6	4435.08	6106.97	2763.2	0.452466	-1.14412	1.63346e-12	7.08598e-11
R=1820	2160.61	2974.44	1346.78	0.452785	-1.1431	1.93405e-06	3.30938e-05
R=1529	1204.61	1650.33	758.889	0.459839	-1.1208	1.66692e-08	4.46444e-07
R=208	3034.33	4154.65	1914.02	0.460693	-1.11812	3.37385e-11	1.34954e-09
Sm_SR1-E3-pol	1302.05	1782.46	821.632	0.460954	-1.11731	1.07011e-08	3.0238e-07
R=1815	627.353	858.2	396.506	0.46202	-1.11397	2.28533e-06	3.80476e-05
R=2401	450.229	614.592	285.866	0.465132	-1.10429	2.71879e-05	0.00036244
Sm_SR2-A	950.509	1297.32	603.694	0.465338	-1.10365	1.50136e-07	3.21124e-06
R=115	12037.2	16427.4	7646.97	0.465501	-1.10315	4.86433e-13	2.20325e-11
R=1129	786.918	1073.91	499.923	0.465516	-1.1031	6.55857e-07	1.27851e-05
R=165	6370.21	8677.72	4062.7	0.468176	-1.09488	2.7906e-11	1.13093e-09
smr_8335_LTR/HELITRON2_OS	7349.01	9964.25	4733.78	0.475076	-1.07377	4.72879e-06	7.50756e-05
R=761	1259.56	1705.76	813.366	0.476834	-1.06844	5.20281e-08	1.21399e-06
R=1862	758.081	1026.6	489.562	0.476877	-1.06831	1.75376e-06	3.06908e-05
R=1127	643.773	869.821	417.725	0.480242	-1.05817	6.70313e-06	0.000102206
R=615	2810.18	3793.91	1826.46	0.48142	-1.05463	6.76245e-10	2.34026e-08
R=9	3001.43	4051.14	1951.73	0.481774	-1.05357	1.30526e-05	0.00018612
R=269	1129.37	1523.83	734.905	0.482276	-1.05207	1.61807e-07	3.41346e-06
R=1343	513.497	692.173	334.821	0.483724	-1.04774	2.84028e-05	0.000373848
Sm_alphaD2	696.917	938.827	455.008	0.484656	-1.04497	5.12867e-06	8.05933e-05
R=2232	1124.02	1513.35	734.703	0.485483	-1.04251	1.85961e-07	3.89632e-06
R=996	851.725	1145.39	558.058	0.48722	-1.03735	1.7911e-06	3.09921e-05
R=379	4618.15	6202.81	3033.5	0.489052	-1.03194	1.36819e-05	0.000194194
R=649	1910.17	2563.18	1257.16	0.49047	-1.02776	1.28179e-08	3.53935e-07
Sm_Perere-6	2886.61	3872.25	1900.96	0.490919	-1.02644	1.59176e-09	5.21556e-08
smr_6768_LINE/L1-17_XT	6073.41	8134.98	4011.84	0.493159	-1.01987	6.95013e-08	1.574e-06
Sm_SR1-BS6-pol	775.793	1038.09	513.496	0.494654	-1.01551	3.71106e-06	5.95316e-05
R=432	4197.26	5591.81	2802.72	0.501219	-0.996488	9.26331e-10	3.17011e-08
R=2839	674.085	896.02	452.149	0.504619	-0.986733	2.05585e-05	0.000276507
smr_8282_DNA/piggyBac-15_SM	2208.73	2923.65	1493.81	0.51094	-0.968774	3.75307e-08	9.03082e-07
R=1321	1503.01	1989.22	1016.79	0.511149	-0.968185	2.70908e-07	5.56264e-06
R=1240	3216.06	4244.37	2187.76	0.515449	-0.9561	1.06274e-08	3.0238e-07
smr_4813_Retro/	9079.45	11982.1	6176.8	0.515502	-0.95595	3.66563e-05	0.000466535
R=2331	856.041	1126.91	585.174	0.519275	-0.94543	4.22253e-05	0.000535202
R=1899	2542.92	3344.09	1741.76	0.520846	-0.941072	5.68556e-08	1.31666e-06
Sm_Perere-2	5398.71	7094.21	3703.21	0.522004	-0.937866	3.21886e-09	1.03272e-07
R=62	17307.9	22667.8	11948	0.52709	-0.923879	6.27562e-10	2.19647e-08
smr_3639_Retro/BEL-5_DPu-I	5605.77	7316.57	3894.97	0.53235	-0.909553	1.02836e-08	2.98805e-07
R=60	2129.29	2776.49	1482.09	0.533798	-0.905633	3.27128e-07	6.62864e-06
R=896	808.57	1053.33	563.811	0.535267	-0.90167	3.52258e-05	0.000452065
R=447	1809.01	2356.46	1261.56	0.53536	-0.901418	6.91327e-07	1.33918e-05
R=137	6494.19	8450.77	4537.62	0.536948	-0.897147	7.67616e-07	1.47766e-05
R=1809	4450.17	5789.98	3110.35	0.537196	-0.89648	3.46769e-06	5.59187e-05
R=834	1675.59	2178.12	1173.06	0.538565	-0.892808	1.23239e-06	2.27291e-05
R=142	7202.32	9362	5042.64	0.538628	-0.892638	8.01519e-09	2.37373e-07
R=1247	1032.62	1341.13	724.119	0.539932	-0.889151	1.52709e-05	0.000213793
Sm_Perere-5	7414.02	9623.95	5204.09	0.540743	-0.886984	1.06096e-08	3.0238e-07
smr_5355_Retro/SmTRC1	1340.53	1731.39	949.667	0.548499	-0.866439	6.5432e-06	0.000100264
Sm_alphaD1	1885.79	2435.55	1336.03	0.548553	-0.866298	1.60604e-06	2.85931e-05
smr_6606_DNA/SmTRC1	2321.45	2995.79	1647.11	0.549809	-0.862998	1.05206e-06	1.96385e-05
R=1047	968.73	1249.63	687.829	0.550426	-0.861379	3.41627e-05	0.000440255
Sm_SR1-E2-pol	9292.46	11984.9	6600.01	0.550693	-0.860681	1.934e-08	5.09122e-07
R=59	2431.59	3133.87	1729.3	0.551809	-0.857759	7.73413e-07	1.47957e-05
R=2166	1390.34	1790.34	990.342	0.553158	-0.854236	7.01651e-06	0.000106457
smr_3484_LTR/	1574.18	2015.8	1132.55	0.56184	-0.831769	9.29396e-06	0.000136311
R=2145	932.506	1191.51	673.501	0.565249	-0.82304	7.66456e-05	0.000925758
R=2691	1106.97	1408.76	805.172	0.571545	-0.807061	5.4285e-05	0.000681282
R=509	1143.38	1452.33	834.427	0.574545	-0.799508	6.36243e-05	0.00077763
R=48	20799.7	26375.4	15224	0.577203	-0.792849	9.89887e-08	2.17775e-06
smr_2524_LINE/	10632.7	13479.7	7785.8	0.577595	-0.79187	2.19781e-07	4.54313e-06
R=1531	2501.64	3148.6	1854.69	0.589052	-0.763533	9.98004e-06	0.000144993
smr_947_LTR/KABUKI_BM	48186.6	59737.3	36636	0.613285	-0.70537	1.49425e-06	2.6914e-05
Sm_SR2-B	4251.72	5251.06	3252.38	0.619377	-0.691111	1.85061e-05	0.000254459
R=218	7900.38	9732.69	6068.06	0.623472	-0.681602	9.88135e-06	0.00014424
Sm_Boudicca	12431.1	15039.3	9822.88	0.653146	-0.614523	4.49811e-05	0.000567794
R=45	74724.3	89697.5	59751.1	0.66614	-0.586103	5.82981e-05	0.000726956
R=254	5367.45	4199.82	6535.09	1.55604	0.63788	5.4414e-05	0.000681282
R=67	6871.63	5368.65	8374.6	1.55991	0.64146	3.20449e-05	0.000418213
smr_2012_LTR/I_DM	3204.05	2499.85	3908.25	1.56339	0.644679	9.77683e-05	0.00114497
R=25	5592.19	4297.72	6886.65	1.60239	0.680229	1.62173e-05	0.000224996
R=1244	4273.95	3278.15	5269.74	1.60754	0.684852	2.03497e-05	0.000274899
R=244	2645.79	1983.79	3307.8	1.66741	0.737609	1.56519e-05	0.000218135
R=414	3278.21	2453.2	4103.22	1.6726	0.742093	7.27904e-06	0.000108832
R=1888	2709.42	2024.69	3394.16	1.67639	0.745355	1.18205e-05	0.000169336
R=504	3115.74	2321.95	3909.52	1.68372	0.751654	6.51347e-06	0.000100264
R=755	1812.55	1347.83	2277.26	1.68958	0.756662	3.2596e-05	0.00042361
R=1886	1221.16	898.793	1543.52	1.71732	0.780162	6.96028e-05	0.000847338
R=1437	23887.5	17532.9	30242.1	1.72488	0.786497	1.16214e-07	2.52069e-06
R=1350	28036.5	19938.2	36134.8	1.81234	0.857851	6.56442e-09	2.03704e-07
R=193	1513.33	1056.3	1970.36	1.86535	0.899448	1.96413e-06	3.34228e-05
R=955	998.319	693.739	1302.9	1.87808	0.90926	6.06715e-05	0.000747473
R=2803	1390.46	963.905	1817.01	1.88505	0.914601	1.73812e-06	3.05909e-05
smr_2629_LINE/	662.02	458.234	865.806	1.88944	0.917959	9.75063e-05	0.00114497
R=837	2665.06	1834.26	3495.86	1.90587	0.930446	4.38371e-08	1.0386e-06
R=968	1335.29	916.797	1753.79	1.91295	0.935799	1.12704e-06	2.09113e-05
R=1378	1031.31	708.063	1354.55	1.91303	0.935861	5.78697e-06	9.00195e-05
R=105	3877.83	2621.31	5134.34	1.95869	0.969891	5.60913e-07	1.10039e-05
R=1777	527.388	354.081	700.696	1.97892	0.98471	6.06129e-05	0.000747473
R=37	11584.2	7603.74	15564.7	2.04698	1.0335	1.57135e-07	3.33776e-06
smr_3264_LINE/RTE-3_CQ	793.186	519.865	1066.51	2.05151	1.03668	2.71703e-06	4.49916e-05
smr_1291_DNA/	8637.21	5600.68	11673.7	2.08434	1.05959	7.32977e-12	3.05077e-10
smr_3103_LINE/	766.1	488.079	1044.12	2.13924	1.0971	1.03263e-06	1.93932e-05
smr_3432_LTR/Perere_INT	369.866	228.67	511.062	2.23493	1.16023	3.27823e-05	0.000424242
smr_4405_LINE/	471.659	289.524	653.793	2.25817	1.17515	6.14682e-06	9.51367e-05
R=465	714.081	436.015	992.148	2.27549	1.18618	1.17933e-05	0.000169336
smr_3693_DNA/NONAUT-5	290.195	173.891	406.5	2.33767	1.22507	9.05885e-05	0.0010753
R=1346	603.629	357.863	849.395	2.37352	1.24703	1.86383e-06	3.20704e-05
smr_2468_Retro/	439.268	258.792	619.743	2.39475	1.25988	1.9968e-06	3.3792e-05
smr_2613_LTR/Perere-3	385.674	227.007	544.342	2.39791	1.26178	7.21823e-06	0.000108832
R=960	805.034	471.408	1138.66	2.41544	1.27229	8.19345e-09	2.40341e-07
smr_1424_LINE/	379.202	221.147	537.257	2.42941	1.28061	7.25997e-06	0.000108832
smr_2886_LTR/P-35_HM	304.883	177	432.766	2.44501	1.28984	9.05929e-05	0.0010753
smr_4530_LTR/	484.097	277.341	690.853	2.49098	1.31672	5.2411e-07	1.03478e-05
R=1053	3386.66	1918.6	4854.72	2.53035	1.33934	3.95276e-10	1.44935e-08
smr_525_DNA/	1546.83	867.515	2226.14	2.56611	1.35958	7.59397e-13	3.34135e-11
smr_2378_Retro/	234.465	131.006	337.924	2.57944	1.36706	7.75607e-05	0.000933152
smr_3258_Retro/	1865.31	1041.55	2689.08	2.58182	1.36839	5.88755e-14	3.18134e-12
smr_5737_LTR/PENELOPE_SM	303.614	167.556	439.671	2.62403	1.39178	2.36681e-05	0.000316946
smr_5886_unclear/Gypsy-27_DPu-I	285.461	156.451	414.47	2.6492	1.40556	7.51334e-06	0.000111358
R=436	1343.05	701.636	1984.46	2.82834	1.49995	4.88418e-07	9.70534e-06
smr_8463_LTR/	406.226	207.455	604.997	2.91628	1.54413	2.42809e-08	6.23209e-07
smr_4612_DNA/	241.331	122.223	360.439	2.94902	1.56024	5.08317e-06	8.02881e-05
smr_4499_Retro/Polinton-2_HM	266.728	94.4685	438.987	4.64692	2.21627	5.49835e-11	2.14366e-09
smr_7646_Retro/	85.6523	28.9263	142.378	4.92211	2.29928	3.66286e-05	0.000466535
R=1947	242.587	78.5602	406.614	5.17583	2.37179	7.57585e-12	3.11115e-10
smr_4017_LTR/	141.502	40.743	242.261	5.94607	2.57194	7.86201e-09	2.35097e-07
smr_2482_Retro/	73.9265	17.7222	130.131	7.34279	2.87633	3.45872e-06	5.59187e-05
smr_266_Retro/	71.5949	11.5614	131.628	11.3851	3.50908	5.95491e-08	1.36874e-06
smr_8360_Retro/	35.3503	5.27158	65.429	12.4116	3.63362	8.90625e-05	0.00106736
smr_3622_DNA/	23.6986	1.17146	46.2258	39.46	5.30232	7.26127e-05	0.000880501
smr_1322_Retro/	26.3904	0.585731	52.195	89.1108	6.47753	5.59802e-06	8.75224e-05
J04665.1|SCMDNAP	7695.71	15391.4	0	0	#NAME?	0	0
W12|smr_315|HQ880216_SINE/W1	10370.2	20740.4	0	0	#NAME?	0	0
W6|smr_2843|HQ880215_Retro/	4530.56	9061.12	0	0	#NAME?	0	0
TandemRepeat_266	3757.78	7515.57	0	0	#NAME?	5.11155e-305	2.62393e-302
W10|smr_1995|HQ880212_unclear/	2466.63	4933.27	0	0	#NAME?	1.82645e-256	7.03182e-254
W13|smr_2703|HQ880219_Retro/PERERE-6	2387.28	4774.57	0	0	#NAME?	8.74169e-253	2.9916e-250
W26|smr_2165|HQ880232_LTR/	1686.7	3373.39	0	0	#NAME?	9.00263e-195	2.52074e-192
W16|smr_4016|HQ880222_Retro/	1393.57	2787.14	0	0	#NAME?	1.07478e-192	2.7586e-190
W24|smr_918|HQ880230_Retro/	3150.47	6300.94	0	0	#NAME?	8.19574e-189	1.94176e-186
W31|smr_2082|HQ880237_LTR/	960.277	1920.55	0	0	#NAME?	2.21066e-154	4.86345e-152
W18|smr_7740|HQ880224_LTR/	950.931	1901.86	0	0	#NAME?	9.98963e-154	2.0512e-151
W35|smr_3102|HQ880241_LTR/	579.47	1158.94	0	0	#NAME?	6.8572e-110	1.24236e-107
25|smr_2860|HQ880231_LTR/	1445.42	2890.85	0	0	#NAME?	1.36036e-91	2.32773e-89
W23|smr_1254|HQ880229_DNA/W1	316.09	632.179	0	0	#NAME?	7.89162e-69	1.27927e-66
W34|smr_3654|HQ880240_Retro/	272.293	544.586	0	0	#NAME?	7.78704e-61	1.1421e-58
W20|smr_1408|HQ880226_unclear/	1086.76	2173.51	0	0	#NAME?	1.74607e-54	2.4445e-52
R=3065	4700.61	9401.22	0	0	#NAME?	2.32299e-54	3.11079e-52
W33|smr_2117|HQ880239_LTR/	521.433	1042.87	0	0	#NAME?	5.97114e-35	7.0735e-33
R=170	49.0439	98.0879	0	0	#NAME?	5.27271e-13	2.35361e-11
smr_4259_Retro/	1300.14	970.12	1630.15	1.68036	0.748771	0.000101902	0.00118886
smr_2557_Retro/	1059.88	778.681	1341.08	1.72225	0.784292	0.000104291	0.00121214
smr_6166_DNA/	30.2451	3.51439	56.9758	16.2122	4.019	0.000107057	0.00123961
R=89	7967.53	6344.03	9591.03	1.51182	0.596286	0.000110933	0.00127967
smr_4521_DNA/SmTRC1	1246.47	1566.59	926.361	0.591324	-0.757979	0.000111473	0.00128111
smr_2411_LTR/	94.6352	36.5379	152.733	4.18011	2.06354	0.0001119	0.00128123
R=2354	255.875	361.407	150.342	0.415991	-1.26538	0.000114615	0.00130745
smr_6298_LTR/SmTRC1	922.042	1174.33	669.756	0.570331	-0.810129	0.000118979	0.00135223
smr_8497_Retro/	28.325	2.92865	53.7213	18.3433	4.19718	0.000120831	0.00136823
R=1091	713.654	505.888	921.42	1.82139	0.865041	0.000126644	0.0014288
R=503	5496.2	4366.16	6626.24	1.51764	0.601827	0.000128722	0.00144695
smr_3409_Retro/	1460.82	1102.62	1819.01	1.64972	0.722218	0.000131959	0.00147794
smr_1729_LTR/Perere_INT	39.5383	7.56344	71.5132	9.45511	3.24109	0.000139403	0.00155566
R=361	787.765	566.366	1009.16	1.78182	0.833353	0.00014098	0.00156758
R=2054	270.708	378.186	163.231	0.431614	-1.21219	0.000142455	0.00157828
R=738	2818.12	2202.31	3433.94	1.55925	0.640849	0.000143515	0.00158433
R=1174	1279.82	1598.68	960.958	0.601096	-0.734334	0.000144263	0.00158689
smr_3203_LTR/	1686.95	1293.57	2080.33	1.6082	0.685449	0.000150494	0.00164955
R=1015	908.998	1203.6	614.4	0.510471	-0.970099	0.000154852	0.00169129
R=207	17.8022	35.1651	0.43922	0.0124902	-6.32306	0.000160476	0.00174652
R=707	2834.77	2221.46	3448.09	1.55217	0.634289	0.000162193	0.00175899
smr_6755_unclear/Saci-2_I	58.9781	100.251	17.7055	0.176613	-2.50134	0.000164702	0.00177993
R=264	3410.07	2680.66	4139.48	1.5442	0.626861	0.000165573	0.0017831
smr_2569_LTR/Perere_INT	150.508	76.647	224.368	2.92729	1.54957	0.000169133	0.00180748
smr_8447_LTR/	878.239	639.85	1116.63	1.74514	0.803342	0.000169335	0.00180748
smr_3595_Retro/	1749.14	2160.45	1337.83	0.619235	-0.691441	0.000169598	0.00180748
smr_210_Retro/EnSpm1B_PT	63.1666	11.1289	115.204	10.3518	3.37181	0.000174347	0.00185168
smr_4963_Retro/	522.576	360.521	684.632	1.89901	0.925247	0.000183651	0.00194204
R=156	2995.68	2354.06	3637.31	1.54513	0.627724	0.000184401	0.00194204
smr_79_LINE/RTE-2_NV	1309.75	988.446	1631.05	1.65012	0.722568	0.000184746	0.00194204
R=1223	979.215	723.115	1235.32	1.70833	0.772584	0.00018617	0.00194426
R=609	1030.67	1296.27	765.059	0.590199	-0.760726	0.000186809	0.00194426
R=2936	499.29	341.417	657.162	1.92481	0.944715	0.000186851	0.00194426
R=863	2498.92	3215.71	1782.13	0.554195	-0.851535	0.00019101	0.00197982
smr_8130_Retro/	178.968	98.0127	259.923	2.65193	1.40704	0.000191554	0.00197982
R=134	4127.36	3270.34	4984.38	1.52412	0.607973	0.000193351	0.00199171
R=2268	542.734	710.132	375.337	0.528545	-0.919903	0.000195916	0.00201141
smr_6974_LINE/	16.1718	0	32.3436	Inf	Inf	0.00020073	0.00205398
R=1754	939.149	693.347	1184.95	1.70903	0.773176	0.000218961	0.00223311
smr_7530_unclear/	171.905	92.6362	251.175	2.71141	1.43904	0.000228826	0.00232602
R=1275	555.42	387.125	723.716	1.86946	0.902622	0.000231179	0.00234221
smr_1332_LTR/	35.2601	6.03458	64.4857	10.686	3.41765	0.000241454	0.00243829
R=905	1033.18	1365.71	700.653	0.513034	-0.962875	0.000242613	0.00244199
R=844	370.262	550.076	190.448	0.346221	-1.53024	0.000244849	0.00245646
R=1685	481.453	670.978	291.929	0.435079	-1.20065	0.000252035	0.00252035
smr_1296_Retro/	928.869	1229.61	628.131	0.51084	-0.969058	0.000262708	0.00261858
smr_1593_unclear/	2303.13	2798.87	1807.4	0.645762	-0.630926	0.000269994	0.00268253
R=1013	592.915	419.972	765.858	1.82359	0.866785	0.000283828	0.0028109
R=664	1221.45	1672.3	770.604	0.460806	-1.11777	0.000294203	0.00290432
R=2330	401.131	534.052	268.211	0.502219	-0.993612	0.000297779	0.00293022
R=288	2097.83	1617.02	2578.64	1.59468	0.67327	0.000305914	0.00299818
smr_2751_LTR/	583.31	412.612	754.007	1.8274	0.86979	0.000306632	0.00299818
R=316	33844.1	27711.6	39976.6	1.44259	0.528665	0.000308042	0.00300243
R=514	1376.03	1890.04	862.019	0.456084	-1.13263	0.000315908	0.00306939
R=1132	1944.97	3042.57	847.366	0.278504	-1.84423	0.000323057	0.00312898
R=246	4844.71	5799.54	3889.89	0.670724	-0.576209	0.000324677	0.00313481
smr_1739_Retro/CR1-40_HM	138.626	70.2011	207.051	2.9494	1.56042	0.00034019	0.00327433
R=1620	1496.75	1840.75	1152.76	0.626245	-0.675201	0.000341709	0.0032787
smr_4311_Retro/	153.141	81.8647	224.418	2.74133	1.45488	0.000406844	0.00389155
R=830	1700.55	1326.4	2074.7	1.56415	0.645382	0.000417122	0.00397741
R=1499	4426.24	3562.73	5289.76	1.48475	0.570219	0.000418403	0.00397741
smr_1262_LTR/	222.488	311.475	133.501	0.428608	-1.22227	0.000421989	0.00399915
R=1915	70.6921	26.8926	114.492	4.25737	2.08996	0.000438833	0.00414603
R=1556	1604.13	2018.31	1189.95	0.589576	-0.762249	0.000452128	0.00425858
R=1337	833.204	620.962	1045.45	1.68359	0.75154	0.00045536	0.00427594
Sm_alphaD3	416.799	547.617	285.981	0.522228	-0.937247	0.000472495	0.00442336
R=764	12348.8	10154.1	14543.6	1.4323	0.518332	0.000487136	0.0045466
smr_8549_LINE/CR1-2_CQ	2203.14	3452.22	954.067	0.276364	-1.85536	0.000493449	0.00459161
smr_7478_LINE/Saci-2_I	2059.28	2493.59	1624.98	0.651665	-0.617797	0.000497297	0.00461348
R=2047	679.474	859.513	499.434	0.581066	-0.783227	0.000530594	0.00490759
smr_3029_unclear/P-12_HM	572.691	411.522	733.861	1.78328	0.834537	0.00053382	0.00492266
Sm_alphaT1	4900.45	7600.21	2200.68	0.289555	-1.78809	0.000564158	0.00518689
R=2201	1687.12	2048.03	1326.2	0.647548	-0.626942	0.000571765	0.00523019
R=2070	370.39	251.025	489.756	1.95103	0.964236	0.000572265	0.00523019
smr_8291_Retro/	213.47	129.18	297.761	2.30501	1.20477	0.000574914	0.00523886
smr_1362_Retro/	21.1867	1.70614	40.6672	23.8359	4.57506	0.000580356	0.00527285
R=903	294.557	397.537	191.578	0.481913	-1.05316	0.000599889	0.00543429
smr_3169_LTR/	1876.59	1485	2268.19	1.5274	0.61108	0.000605634	0.00547024
R=2499	103.611	157.899	49.322	0.312364	-1.6787	0.000607721	0.00547304
R=654	1516.3	1184.26	1848.34	1.56076	0.642247	0.000615636	0.00552816
smr_3115_LTR/	748.8	939.951	557.648	0.593273	-0.753232	0.000618304	0.00553598
smr_8218_LINE/TAHRE	1846.26	1453.07	2239.46	1.54119	0.624042	0.000624294	0.00557341
R=141	3550.69	2872.91	4228.47	1.47184	0.557622	0.000631815	0.00562425
R=311	2069.73	1638.9	2500.56	1.52575	0.609522	0.000636889	0.00565308
smr_4152_LINE/CR1-60_HM	797.598	594.701	1000.49	1.68235	0.750477	0.000642261	0.00566929
smr_8304_LTR/	55.2015	18.7434	91.6596	4.89024	2.2899	0.000642396	0.00566929
smr_6129_LTR/	81.8143	34.4773	129.151	3.74599	1.90535	0.000652501	0.00574201
R=1800	107.314	162.534	52.094	0.320512	-1.64155	0.000682339	0.00598748
smr_4306_unclear/L1-2a_MD	766.845	1292.67	241.015	0.186447	-2.42316	0.00069544	0.0060851
R=2820	250.023	340.775	159.271	0.467378	-1.09734	0.000710617	0.00620028
smr_2272_DNA/	608.542	385.588	831.495	2.15644	1.10865	0.000735885	0.00640261
R=65	1688.11	2047.63	1328.58	0.64884	-0.624065	0.000740453	0.00641832
smr_6102_DNA/	186.167	110.337	261.997	2.37451	1.24763	0.000741858	0.00641832
smr_2404_LINE/	599.845	436.165	763.526	1.75054	0.807803	0.000744269	0.00642114
R=357	375.771	495.095	256.446	0.517972	-0.949054	0.000748174	0.00643681
R=1009	1433.21	1120.22	1746.2	1.55881	0.640441	0.000767875	0.00657534
smr_3165_DNA/	1434.71	1892.41	977.007	0.516276	-0.953784	0.000768546	0.00657534
R=135	17330.1	14359.2	20300.9	1.41379	0.499571	0.000778669	0.00664349
R=556	1312.31	1601.33	1023.29	0.639026	-0.646054	0.00078392	0.00666982
R=1004	495.916	354.456	637.377	1.79818	0.846538	0.000818881	0.00694808
smr_6341_LTR/PERERE-6	1924.01	2374.67	1473.35	0.620446	-0.688623	0.000823936	0.00697176
R=304	300.208	197.134	403.281	2.04571	1.0326	0.000869231	0.00731847
R=723	568.586	412.456	724.716	1.75707	0.813174	0.000869663	0.00731847
smr_3249_LTR/	13.4897	0	26.9795	Inf	Inf	0.000872729	0.00732089
smr_4022_LTR/	1182.78	916.891	1448.66	1.57997	0.659898	0.000874704	0.00732089
R=636	760.569	1121.06	400.077	0.356873	-1.48652	0.000884764	0.00738502
smr_7429_DNA/	6261.32	7608.64	4914	0.645845	-0.630739	0.000889862	0.0074075
R=744	383.312	506.708	259.916	0.512951	-0.963108	0.000904907	0.00751243
R=517	538.621	387.958	689.284	1.7767	0.829198	0.000929307	0.00769426
smr_5707_unclear/	143.234	78.3503	208.117	2.65624	1.40939	0.000946888	0.00779823
smr_4786_LTR/NONAUT-3	323.968	217.049	430.887	1.9852	0.989286	0.000946928	0.00779823
R=967	449.078	584.864	313.292	0.535666	-0.900594	0.00098507	0.00809071
R=454	1492.11	1180.43	1803.8	1.52809	0.611732	0.000992621	0.00813104
R=1208	850.016	1053.51	646.521	0.613683	-0.704436	0.00104518	0.00853885
smr_4014_Retro/	256.141	165.105	347.176	2.10276	1.07228	0.00107278	0.0087412
smr_1807_unclear/	68.2324	27.3733	109.091	3.98532	1.99469	0.00108279	0.00879946
R=2498	671.978	843.256	500.701	0.593771	-0.752023	0.00110495	0.00894748
R=55	176.477	248.426	104.527	0.420755	-1.24895	0.00110756	0.00894748
R=2564	687.347	473.126	901.569	1.90556	0.930214	0.00110972	0.00894748
smr_1490_DNA/	41.986	12.3003	71.6716	5.82679	2.5427	0.00113624	0.00913741
smr_2373_unclear/Polinton-1N1_DR	986.743	763.098	1210.39	1.58615	0.665531	0.00115858	0.00929275
R=2596	169.369	247.18	91.559	0.370415	-1.43279	0.00116814	0.00934514
smr_8531_LTR/tRNA-Leu-TTG	659.813	966.085	353.542	0.365953	-1.45027	0.00117585	0.00938247
smr_7318_LINE/	1350.69	1060.06	1641.31	1.54832	0.630703	0.00118083	0.00939084
smr_2975_DNA/	257.241	166.147	348.335	2.09654	1.06801	0.001183	0.00939084
R=211	116319	135021	97616.8	0.722976	-0.46798	0.00122155	0.00967188
smr_2882_LINE/	209.703	325.866	93.5391	0.287048	-1.80064	0.00123509	0.00975402
R=2117	161.237	93.246	229.228	2.45832	1.29767	0.00124806	0.00983124
smr_3671_LINE/Saci-2_I	7648.56	8950.1	6347.01	0.709155	-0.495827	0.00127426	0.0100072
smr_894_Retro/	217.736	392.868	42.604	0.108444	-3.20498	0.0012769	0.0100072
smr_2879_LTR/SR1	49.7566	82.8589	16.6542	0.200995	-2.31477	0.00128769	0.0100662
smr_3137_Retro/EnSpm-43_SBi	15.4206	0.585731	30.2556	51.6544	5.69082	0.00129278	0.0100804
R=453	171.712	249.345	94.0789	0.377304	-1.4062	0.0013173	0.0102451
R=2296	236.3	121.839	350.761	2.87889	1.52551	0.00132055	0.0102451
R=2560	98.1725	148.125	48.2204	0.325539	-1.6191	0.00132919	0.010283
R=588	470.791	602.369	339.213	0.563131	-0.828457	0.00133212	0.010283
smr_3494_Retro/	76.2235	33.8944	118.553	3.49771	1.80641	0.00134219	0.0103349
smr_7583_LTR/DNA9-16_Mad	2451.67	3894.41	1008.92	0.259068	-1.9486	0.00135907	0.0104388
R=146	26054	31237.7	20870.2	0.668109	-0.581844	0.00137552	0.0105388
R=1611	784.556	594.77	974.343	1.63818	0.712097	0.00138649	0.0105827
smr_2067_LINE/	666.181	499.598	832.764	1.66687	0.737139	0.00138812	0.0105827
R=1376	723.969	930.353	517.586	0.556333	-0.845981	0.00142023	0.0108008
R=536	1320.94	1003.26	1638.61	1.63328	0.707772	0.00142792	0.0108325
smr_942_Retro/	320.769	218.578	422.959	1.93505	0.952369	0.00145283	0.0109944
R=885	120.487	176.489	64.4857	0.36538	-1.45253	0.00149007	0.0112486
smr_1385_LTR/Saci-1_I	995.455	1214.71	776.199	0.638998	-0.646116	0.00154089	0.0116038
R=2415	1355.54	1075.4	1635.68	1.52099	0.605014	0.0015652	0.0117581
R=294	2658.53	3148.91	2168.14	0.688534	-0.538399	0.00158326	0.0118648
R=1629	1409.98	1121.78	1698.19	1.51383	0.598206	0.0015877	0.0118692
smr_6536_LTR/	21.9203	2.92865	40.912	13.9695	3.80421	0.00165802	0.0123589
R=1421	1632.76	2034.51	1231.01	0.605065	-0.724838	0.00166123	0.0123589
R=2371	158.63	224.39	92.8693	0.413874	-1.27274	0.0016782	0.012455
smr_2699_LTR/tRNA-Arg-CGA	4091.23	5770.18	2412.28	0.418059	-1.25822	0.00169785	0.0125706
smr_2651_LINE/	74.8034	115.909	33.6974	0.290722	-1.78229	0.00175653	0.0129739
smr_8115_unclear/	16.844	1.17146	32.5165	27.7572	4.79479	0.0017822	0.013132
smr_5842_LTR/	135.375	76.2627	194.487	2.55022	1.35062	0.00187117	0.0137547
smr_8256_LTR/PERERE-5	349.873	532.102	167.644	0.31506	-1.6663	0.00190718	0.013986
R=641	1891.4	2250.97	1531.83	0.680519	-0.555292	0.00199604	0.0146029
R=1107	405.734	292.227	519.241	1.77684	0.829316	0.00200311	0.0146198
R=1687	760.871	937.467	584.274	0.623248	-0.682121	0.00201339	0.0146601
R=2181	827.615	1013.65	641.582	0.632943	-0.659852	0.00205371	0.0149185
smr_8326_LTR/	40.9792	12.8861	69.0724	5.36023	2.4223	0.0020699	0.0150007
smr_1551_DNA/Perere_INT	14.4414	0.585731	28.2971	48.3108	5.59427	0.00212431	0.0153589
R=97	303.433	194.499	412.367	2.12015	1.08416	0.0021759	0.015695
smr_7266_LTR/	35.5403	9.95743	61.1232	6.13845	2.61788	0.00222135	0.0159854
smr_4409_Retro/	46.3284	16.2473	76.4095	4.70291	2.23355	0.00234681	0.0168489
smr_3582_unclear/	388.073	276.503	499.642	1.807	0.853599	0.00238463	0.0170806
R=726	537.179	675.024	399.335	0.591586	-0.757339	0.00242586	0.0173356
smr_6271_Retro/	46.9482	16.1693	77.7271	4.80709	2.26516	0.00244582	0.0174378
R=1261	218.25	142.318	294.182	2.06707	1.04759	0.00245508	0.0174634
R=0	150.702	211.552	89.8525	0.424729	-1.23538	0.00246428	0.0174884
R=277	2311.5	3328.07	1294.94	0.389095	-1.3618	0.00249655	0.0176767
R=753	156.05	217.482	94.6191	0.435066	-1.20069	0.00254402	0.0179334
R=2364	113.582	165.183	61.98	0.37522	-1.41419	0.00254483	0.0179334
smr_5848_unclear/	1066.57	846.266	1286.88	1.52065	0.604693	0.00255028	0.0179334
smr_4057_unclear/	11.4916	0	22.9833	Inf	Inf	0.0025571	0.0179405
R=1080	235.662	315.344	155.98	0.494634	-1.01557	0.00257735	0.0180415
R=696	4795.16	4003.92	5586.4	1.39523	0.480507	0.00259393	0.0181163
R=328	4024.16	3352.8	4695.51	1.40047	0.485913	0.00260745	0.0181695
smr_2653_unclear/	55.6243	21.7202	89.5284	4.12189	2.0433	0.00263771	0.0183389
R=841	206.286	278.978	133.594	0.47887	-1.06229	0.00264742	0.018365
R=370	352.787	453.629	251.945	0.555399	-0.848402	0.00270157	0.0186985
smr_4950_Retro/	32.5857	8.22433	56.9471	6.92421	2.79165	0.00276154	0.0190707
R=167	764.946	936.905	592.987	0.632921	-0.659903	0.00278263	0.0191734
smr_4198_LINE/	291.784	200.88	382.688	1.90506	0.929834	0.0028067	0.019296
smr_7686_DNA/	11.326	0	22.6521	Inf	Inf	0.00281932	0.0193396
R=1089	277.09	187.822	366.357	1.95055	0.963883	0.00286516	0.0196104
R=43	1485.9	1201.88	1769.92	1.47263	0.558391	0.00290423	0.0198337
smr_880_DNA/	40.3691	12.4507	68.2875	5.48464	2.4554	0.00292107	0.0199047
smr_1145_LINE/	114.11	62.6646	165.556	2.64194	1.4016	0.00293886	0.0199817
R=111	9243.04	10675.8	7810.28	0.731588	-0.450896	0.00300333	0.020375
smr_7557_unclear/	234.286	157.217	311.355	1.98042	0.985804	0.00308234	0.0208644
smr_2030_LTR/	49.2424	17.467	81.0178	4.63834	2.21361	0.00308902	0.0208644
smr_6324_LTR/	77.7784	37.6882	117.869	3.12747	1.645	0.00310859	0.0209507
R=2225	1832.99	2167.77	1498.21	0.691127	-0.532977	0.00311822	0.0209697
smr_2919_unclear/SACI-7	58.9623	24.3426	93.5819	3.84438	1.94275	0.00316905	0.0212651
smr_6240_LTR/	11.0848	0	22.1697	Inf	Inf	0.00320131	0.0214349
smr_4363_LTR/	270.226	460.017	80.4344	0.174851	-2.5158	0.00321423	0.0214747
R=1416	414.301	524.548	304.054	0.579649	-0.786747	0.00325644	0.0217096
smr_6799_LINE/	873.087	685.298	1060.88	1.54805	0.630453	0.00326718	0.0217341
R=240	5098.36	5912	4284.72	0.724749	-0.464446	0.00330674	0.0219499
R=198	2287.73	2687.45	1888.01	0.702527	-0.509374	0.00333494	0.0220895
R=2531	1950.01	2299.67	1600.36	0.695907	-0.523034	0.0034712	0.0228972
R=16	13082.2	15050.5	11113.8	0.738429	-0.437469	0.00347174	0.0228972
R=202	3061.19	3572.95	2549.43	0.713538	-0.486939	0.0034904	0.022971
R=828	1240.34	995.383	1485.29	1.49218	0.57742	0.00363134	0.0238476
smr_4228_LINE/	10.8328	0	21.6656	Inf	Inf	0.00365056	0.0239228
smr_5_LTR/	922.723	727.588	1117.86	1.53639	0.619545	0.00365968	0.0239317
Sm_Saci1	31539.4	36177.1	26901.8	0.743613	-0.427375	0.00370448	0.0241733
smr_3204_unclear/NONAUT-5	533.379	403.778	662.981	1.64194	0.715404	0.00371272	0.0241759
R=683	440.121	605.538	274.705	0.453655	-1.14033	0.00374304	0.0243218
smr_4430_Retro/	357.819	254.899	460.739	1.80753	0.854023	0.00380652	0.0246823
R=388	1181.97	949.356	1414.58	1.49005	0.575356	0.00381914	0.0247121
R=980	115.51	165.309	65.7099	0.397496	-1.33099	0.00384179	0.0248065
R=303	1375.14	1117.27	1633.02	1.46161	0.547563	0.00386135	0.0248807
smr_439_LTR/PERERE-5	272.194	355.727	188.662	0.530356	-0.914968	0.0039496	0.0253962
smr_3898_LINE/	540.296	411.318	669.274	1.62715	0.702343	0.00399971	0.0256436
R=3046	394.809	501.124	288.493	0.575692	-0.79663	0.00401004	0.0256436
smr_7417_DNA/	199.202	129.429	268.974	2.07815	1.0553	0.00401306	0.0256436
R=942	1808.8	2563	1054.6	0.41147	-1.28114	0.00406209	0.0259032
smr_3587_LTR/	64.1034	98.9232	29.2836	0.296024	-1.75622	0.00409341	0.026049
R=485	218.262	289.695	146.828	0.506836	-0.980408	0.004366	0.0277263
smr_1879_SINE/tRNA-Leu-CTG	220.877	355.738	86.0146	0.241792	-2.04816	0.0044287	0.0280666
smr_567_DNA/	10.48	0	20.96	Inf	Inf	0.00447569	0.0283062
smr_793_LTR/	35.2549	11.1289	59.3808	5.33574	2.41569	0.00448756	0.0283091
smr_1521_Retro/	10.4692	0	20.9384	Inf	Inf	0.00449453	0.0283091
R=216	1625.51	1338.33	1912.7	1.42917	0.515174	0.00450375	0.0283093
R=1995	81.3862	121.205	41.5673	0.34295	-1.54393	0.00455605	0.0285797
R=297	463.908	580.243	347.572	0.599011	-0.739346	0.00459098	0.0287403
R=175	5374.26	6198.5	4550.03	0.734053	-0.446044	0.00460548	0.0287726
R=976	372.823	273.688	471.957	1.72444	0.786124	0.0046207	0.0288092
smr_5495_LTR/	58.2373	25.6431	90.8315	3.54214	1.82462	0.00468116	0.0291272
smr_3416_LTR/	459.765	346.718	572.812	1.65209	0.724296	0.00477333	0.0295856
R=1085	341.399	246.793	436.006	1.76669	0.821049	0.0047766	0.0295856
R=679	213.587	130.09	297.083	2.28367	1.19135	0.00478365	0.0295856
R=1710	457.977	342.43	573.525	1.67487	0.744048	0.00490389	0.0302685
R=1252	102.801	57.0385	148.563	2.60462	1.38107	0.00495078	0.0304968
smr_1309_unclear/	1507.1	1235.67	1778.52	1.43932	0.525382	0.00502058	0.030865
R=519	2062.72	1716.16	2409.29	1.40388	0.489421	0.00503702	0.0309044
smr_1555_LTR/	299.552	213.565	385.539	1.80526	0.852204	0.00506016	0.0309847
smr_7025_Retro/	24.1971	5.27158	43.1226	8.18021	3.03214	0.00507248	0.0309985
R=910	541.044	667.632	414.456	0.620785	-0.687835	0.00508709	0.0310262
R=1283	1792.67	1482.88	2102.47	1.41783	0.503684	0.00521036	0.0317003
smr_1748_LTR/	218.862	146.386	291.338	1.99021	0.992919	0.00521819	0.0317003
R=449	269.643	348.924	190.361	0.545567	-0.874171	0.00527926	0.0320081
smr_1406_DNA/	21.6486	3.998	39.2992	9.82972	3.29715	0.00529325	0.0320299
smr_1078_DNA/	75.9991	37.7874	114.211	3.02246	1.59572	0.00530695	0.0320498
R=989	26213.9	22497.2	29930.6	1.33041	0.411874	0.00534826	0.0322361
smr_1561_DNA/	74.9012	38.1477	111.655	2.92691	1.54938	0.00540878	0.0325372
R=1179	290.932	374.927	206.936	0.551937	-0.857424	0.00545943	0.0327778
R=926	1840.47	1529.82	2151.12	1.40612	0.491724	0.00547473	0.0328058
smr_2268_LINE/	75.0998	37.508	112.692	3.00447	1.58711	0.00556055	0.0332553
smr_4486_LTR/	10.03	0	20.06	Inf	Inf	0.00569946	0.03402
smr_2220_LTR/	9.97597	0	19.9519	Inf	Inf	0.00582075	0.0346768
R=2862	367.147	478.827	255.466	0.533525	-0.906372	0.00583719	0.0346785
R=268	8016.24	6844.15	9188.34	1.34251	0.424934	0.00584355	0.0346785
smr_5678_Retro/Perere-3	374.031	489.623	258.44	0.527835	-0.92184	0.00587039	0.0347708
smr_5951_LTR/	6700.03	8548.6	4851.46	0.567515	-0.81727	0.0058884	0.0348105
R=993	584.515	455.323	713.707	1.56747	0.648442	0.0060719	0.0358117
smr_8276_DNA/	141.355	86.9051	195.804	2.25308	1.1719	0.00608101	0.0358117
smr_4352_LINE/	74.767	37.8144	111.72	2.95442	1.56288	0.00611781	0.0359596
smr_4401_Retro/Neptune_Hyd	1074.97	1277.28	872.653	0.683213	-0.549594	0.00619505	0.0363443
Sm_Perere	8009.66	9168	6851.32	0.747309	-0.420224	0.00625611	0.0366327
R=835	395.065	297.219	492.91	1.6584	0.729796	0.00656447	0.0383654
R=1833	321.569	432.407	210.731	0.487344	-1.03699	0.00662788	0.0386626
R=3037	606.124	739.8	472.447	0.638614	-0.646984	0.00673706	0.0391592
smr_7895_Retro/	132.231	80.3358	184.126	2.29195	1.19658	0.00673843	0.0391592
smr_3030_LINE/	282.349	201.466	363.233	1.80295	0.850359	0.00677682	0.0393081
R=2148	151.721	207.022	96.4192	0.465743	-1.1024	0.00690534	0.0399783
smr_7637_Retro/	51.2616	21.8224	80.7007	3.69808	1.88677	0.0069601	0.0401706
smr_1111_Retro/	54.7243	24.4206	85.0281	3.48182	1.79984	0.00696465	0.0401706
smr_4543_nonLTR/PERERE-9	142.137	194.896	89.3771	0.458588	-1.12473	0.00699291	0.0402072
R=1139	302.361	219.371	385.352	1.75662	0.812804	0.0069971	0.0402072
smr_3860_unclear/	40.9768	66.6385	15.315	0.229822	-2.12141	0.00708672	0.0406463
R=2667	318.103	403.364	232.843	0.577252	-0.792726	0.00714468	0.0409027
smr_6649_Retro/	252.028	326.57	177.487	0.543489	-0.879678	0.00720486	0.0411706
smr_5433_Retro/Merlin1B_SM	67.8911	102.056	33.7261	0.330466	-1.59742	0.00727153	0.0414746
R=2098	293.929	375.564	212.293	0.565266	-0.822999	0.00731456	0.0415974
smr_1103_LTR/	98.941	55.158	142.724	2.58755	1.37159	0.00734081	0.0415974
R=1138	1930.97	2250.79	1611.14	0.715813	-0.482346	0.00734268	0.0415974
Sm_SR2-A2	914.322	1090.59	738.059	0.676754	-0.563297	0.00734708	0.0415974
smr_4156_LINE/Perere_INT	903.459	730.735	1076.18	1.47274	0.558504	0.0075611	0.0427306
smr_4443_DNA/	11.8169	0.585731	23.0481	39.3493	5.29827	0.00759797	0.0428604
smr_6040_DNA/NONAUT-5	25.04	6.1367	43.9433	7.16074	2.84011	0.00762889	0.0429561
smr_6493_LTR/	351.793	259.955	443.631	1.70657	0.771098	0.00766666	0.04309
smr_1882_LTR/	28.2232	48.2526	8.19394	0.169814	-2.55798	0.00774841	0.0434701
smr_1741_DNA/	31.0094	9.08945	52.9293	5.82315	2.5418	0.00776666	0.0434718
R=2452	383.294	479.815	286.773	0.597674	-0.74257	0.00779798	0.0434718
smr_4779_Retro/	50.6083	21.5671	79.6494	3.6931	1.88483	0.0078094	0.0434718
smr_7907_unclear/	26.0761	6.97771	45.1745	6.47412	2.69468	0.00782606	0.0434718
smr_5302_LTR/ATCOPIA24I	41.8417	67.5547	16.1286	0.238749	-2.06644	0.00782686	0.0434718
smr_7771_unclear/	13.569	25.8204	1.31766	0.0510319	-4.29246	0.00783339	0.0434718
smr_8154_DNA/	26.9892	7.15499	46.8234	6.54416	2.71021	0.00789398	0.0437292
smr_5709_DNA/Polinton-1_TV	24.2493	42.3711	6.12748	0.144614	-2.78972	0.00795279	0.0439395
R=2519	641.035	776.87	505.201	0.650303	-0.620817	0.00796047	0.0439395
R=1896	176.631	254.287	98.9751	0.389227	-1.36132	0.00798267	0.0439832
R=699	398.911	301.671	496.15	1.64467	0.7178	0.00815835	0.0448709
smr_4195_LTR/	496.745	769.561	223.929	0.290983	-1.78099	0.00820096	0.0449541
smr_7359_DNA/Perere_INT	38.4112	13.8774	62.9449	4.53578	2.18135	0.00820266	0.0449541
R=3	26273	30122.7	22423.3	0.744398	-0.425853	0.00823408	0.0450461
R=600	6566.16	7706.63	5425.68	0.704028	-0.506295	0.00829508	0.0452925
R=2424	113.167	158.356	67.9779	0.429273	-1.22003	0.00830853	0.0452925
R=1326	158.093	103.921	212.264	2.04255	1.03037	0.00832798	0.0453183
smr_5155_DNA/	43.6006	17.596	69.6051	3.95573	1.98394	0.00853338	0.0463542
R=1769	460.715	354.3	567.13	1.6007	0.678707	0.00871645	0.0472653
smr_5110_LTR/	353.455	264.698	442.212	1.67063	0.740394	0.00873767	0.0472971
smr_1943_LTR/	432.316	330.111	534.52	1.61921	0.695294	0.00877192	0.0473991
R=343	332.027	245.876	418.178	1.70077	0.766184	0.00881918	0.0475711
R=442	2479.6	2100.02	2859.19	1.36151	0.445203	0.00886306	0.0477242
smr_710_LINE/TART_DV	927.068	1501.47	352.67	0.234884	-2.08998	0.00893963	0.0480524
R=1011	844.156	1139.32	548.993	0.481861	-1.05331	0.00901135	0.0483536
smr_8200_LTR/	107.398	63.3014	151.494	2.39321	1.25895	0.00904437	0.0484464
smr_6068_LTR/Perere_INT	128.403	80.1104	176.695	2.20565	1.1412	0.00910072	0.0486039
smr_5045_Retro/	61.2508	29.3589	93.1427	3.17256	1.66565	0.00910534	0.0486039
R=883	1275.64	1053.48	1497.81	1.42178	0.507699	0.00943034	0.0502516
smr_4208_Retro/Ginger2-1_HM	140.358	89.7855	190.93	2.12651	1.08849	0.00949048	0.0504848
R=1523	1781.5	2065.63	1497.37	0.724899	-0.464149	0.00963386	0.0511591
R=685	305.38	225.177	385.582	1.71235	0.775978	0.00973416	0.0516028
R=950	2371.46	2007.52	2735.39	1.36257	0.44633	0.0100584	0.0531769
smr_8101_LTR/	48.8721	21.594	76.1502	3.52645	1.81822	0.0100656	0.0531769
smr_5153_DNA/	172.806	115.786	229.826	1.98492	0.989079	0.0101214	0.0532903
R=42	4068.84	3483.01	4654.67	1.33639	0.418342	0.0101317	0.0532903
R=766	626.311	497.024	755.598	1.52024	0.604303	0.010139	0.0532903
smr_7682_nonLTR/Perere_INT	37.5249	13.7753	61.2744	4.44814	2.1532	0.0101964	0.0535007
R=1184	42.596	67.6809	17.5111	0.25873	-1.95048	0.0102179	0.0535222
smr_3521_DNA/Saci-1_LTR	73.8144	108.193	39.436	0.364497	-1.45602	0.0102398	0.0535459
R=533	87.3164	125.512	49.1204	0.39136	-1.35343	0.0104183	0.0543869
R=1883	1332.53	1628.09	1036.96	0.63692	-0.650816	0.0104929	0.054684
R=781	8.16123	16.3225	0	0	#NAME?	0.0105427	0.0548505
R=1410	546.864	429.926	663.802	1.54399	0.626663	0.0110222	0.0570738
Sm_Saci2	31983	36110.1	27856	0.771418	-0.374416	0.0110251	0.0570738
smr_3939_DNA/Perere_INT	63.56	31.7018	95.4182	3.00987	1.5897	0.0110402	0.0570738
smr_3507_DNA/U6	1305.17	1994.2	616.136	0.308964	-1.69449	0.0110773	0.0570738
smr_6013_Retro/T2	162.321	92.2816	232.36	2.51794	1.33225	0.0110802	0.0570738
R=1786	23.9472	6.39198	41.5024	6.49289	2.69886	0.0110812	0.0570738
smr_49_Retro/	135.621	86.2172	185.026	2.14604	1.10168	0.0112041	0.0576106
smr_2106_LTR/	338.08	422.005	254.156	0.602257	-0.731549	0.0113502	0.0582641
smr_7549_DNA/NONAUT-5	319.314	237.421	401.207	1.68986	0.7569	0.0114072	0.0584595
smr_4345_LTR/	757.961	562.849	953.074	1.6933	0.759841	0.0114796	0.0587327
R=778	147.179	97.3518	197.007	2.02366	1.01697	0.0115534	0.0590122
smr_4438_LTR/	127.099	80.6209	173.577	2.153	1.10635	0.0117411	0.059872
R=1314	323.33	405.565	241.094	0.594465	-0.750335	0.0119761	0.0609692
smr_4434_unclear/	32.4404	11.6636	53.2172	4.56269	2.18989	0.0120212	0.061098
smr_325_DNA/	45.0167	75.5536	14.4798	0.191649	-2.38346	0.0120479	0.0611327
R=122	7022.68	6092.65	7952.71	1.30529	0.384375	0.012096	0.0612756
R=426	939.956	770.881	1109.03	1.43865	0.52472	0.0124804	0.0631194
R=292	2775.48	2377.63	3173.32	1.33465	0.416465	0.012511	0.0631702
smr_4563_LTR/	1150.36	1347.73	952.987	0.707107	-0.499999	0.0126574	0.0637269
smr_6862_Retro/Perere-3	47.8173	21.594	74.0405	3.42875	1.77768	0.0126626	0.0637269
R=2182	70.5944	103.51	37.6791	0.364015	-1.45793	0.0127945	0.0642856
R=380	1373.86	1595.19	1152.54	0.722513	-0.468904	0.0128841	0.0646306
smr_4341_LTR/	100.95	60.9103	140.989	2.31469	1.21082	0.0129319	0.0647645
R=2979	30.4003	10.4921	50.3085	4.79489	2.2615	0.0130319	0.0650577
smr_454_LTR/MERLIN3_SM	99.2407	144.782	53.6997	0.370901	-1.4309	0.0130327	0.0650577
smr_7123_LTR/Perere-3	54.1944	26.0246	82.3641	3.16486	1.66214	0.0130751	0.0651638
R=1734	280.316	353.306	207.325	0.586815	-0.769023	0.0131309	0.0653044
smr_5432_LTR/	241.788	174.324	309.252	1.77401	0.827016	0.0131457	0.0653044
smr_5504_Retro/	13.9252	1.70614	26.1442	15.3237	3.93769	0.0132047	0.0654247
smr_8503_unclear/	11.1891	21.543	0.835228	0.0387703	-4.6889	0.0132224	0.0654247
R=1081	2219.34	1892.13	2546.55	1.34586	0.428533	0.0132454	0.0654247
R=1964	260.664	331.363	189.965	0.573284	-0.802677	0.0132579	0.0654247
R=1994	466.77	603.653	329.888	0.546487	-0.871741	0.0132761	0.0654247
smr_6225_LTR/Gypsy-5_DGri-I	26.4534	8.20023	44.7066	5.45187	2.44675	0.0133637	0.0657512
R=635	197.202	137.476	256.928	1.86888	0.902178	0.0134463	0.066001
smr_991_DNA/	62.5041	32.1102	92.898	2.8931	1.53261	0.0134574	0.066001
R=972	648.932	524.049	773.814	1.47661	0.562287	0.013571	0.0664524
smr_6158_LTR/T2	71.3795	38.0668	104.692	2.75022	1.45955	0.013837	0.0676476
smr_1753_LTR/	24.8404	42.4733	7.20747	0.169694	-2.55899	0.0139171	0.0679313
smr_2655_unclear/	141.968	88.3616	195.574	2.21333	1.14622	0.0139552	0.0680098
smr_7106_Retro/	45.8389	21.0863	70.5916	3.34774	1.74319	0.0140981	0.0685974
smr_6241_Retro/	220.956	157.133	284.779	1.81234	0.857852	0.014283	0.0692158
smr_653_DNA/Gypsy-27_AA-I	229.697	165.132	294.261	1.78198	0.833478	0.0142922	0.0692158
R=840	671.217	541.633	800.801	1.47849	0.564127	0.0142926	0.0692158
smr_7460_DNA/	88.3533	48.3036	128.403	2.65825	1.41047	0.0144528	0.0698817
smr_4416_Retro/	289.714	215.598	363.83	1.68754	0.754918	0.0147396	0.0711565
smr_2850_LTR/U6	1531.76	2026.11	1037.4	0.512018	-0.965733	0.0148694	0.0716417
smr_6213_Retro/Polinton-2_NV	102.707	62.5384	142.875	2.2846	1.19194	0.0148866	0.0716417
R=1482	332.257	250.583	413.93	1.65187	0.724097	0.0151035	0.0725567
R=415	695.528	563.837	827.219	1.46712	0.55299	0.0151238	0.0725567
smr_2382_unclear/	264.41	194.209	334.612	1.72295	0.78488	0.0152527	0.0730613
smr_1622_LTR/	31.3754	11.204	51.5468	4.60073	2.20186	0.0154507	0.0738946
R=2453	123.579	167.961	79.1961	0.471513	-1.08463	0.0156363	0.0746661
R=76	12042.4	13546.7	10538	0.777904	-0.362336	0.0156831	0.0747741
smr_5766_DNA/	113.533	67.8823	159.184	2.345	1.22959	0.0157387	0.0749229
smr_5564_LTR/Perere-3	85.0099	49.451	120.569	2.43815	1.28579	0.0160626	0.0763467
R=2394	642.187	763.981	520.394	0.68116	-0.553934	0.0161394	0.0765939
smr_8504_LINE/	770.899	629.479	912.319	1.44932	0.535381	0.0162366	0.0769366
smr_4895_Retro/	449.812	351.237	548.388	1.56131	0.642753	0.0162927	0.0770839
smr_1634_Retro/	88.1367	41.4337	134.84	3.25434	1.70237	0.0163493	0.0772191
smr_5473_LTR/	49.5909	23.5285	75.6533	3.21539	1.68499	0.0163715	0.0772191
smr_4660_DNA/	23.5907	40.2835	6.89789	0.171233	-2.54596	0.0164312	0.0773824
R=659	442.375	535.902	348.847	0.650953	-0.619376	0.0166824	0.0784455
smr_3171_LINE/BEL-190_AA-LTR	159.643	108.908	210.378	1.93171	0.949878	0.0167628	0.0787033
smr_807_LTR/ENSPM3_OS	2674.55	3977.39	1371.7	0.344874	-1.53586	0.016925	0.079302
R=1500	2092.6	2396.52	1788.67	0.746363	-0.422051	0.0169418	0.079302
R=1339	79.4613	113.467	45.4554	0.400604	-1.31975	0.0170681	0.0797721
smr_396_Retro/	32.8969	12.8861	52.9077	4.1058	2.03766	0.0172775	0.0806282
R=620	187.167	242.029	132.305	0.546651	-0.871308	0.0173744	0.0809221
R=349	599.602	713.891	485.314	0.679815	-0.556785	0.0173964	0.0809221
smr_6256_LTR/	23.4173	6.67137	40.1632	6.02023	2.58982	0.0174193	0.0809221
smr_345_Retro/	8.00674	0	16.0135	Inf	Inf	0.0174908	0.0811319
R=121	218.132	278.341	157.924	0.567375	-0.817625	0.0177552	0.0822346
smr_4255_LINE/	940.945	781.556	1100.33	1.40788	0.49352	0.0179588	0.0830526
smr_7714_DNA/	14.5604	2.34292	26.7779	11.4293	3.51466	0.0180641	0.0834143
R=49	98.0452	152.507	43.5834	0.28578	-1.80702	0.0181618	0.0837401
R=2203	685.785	810.294	561.277	0.692683	-0.529733	0.0184313	0.0846717
R=30	63290	70765.3	55814.8	0.788732	-0.342394	0.0184366	0.0846717
R=51	694.094	565.39	822.798	1.45528	0.541292	0.0184463	0.0846717
smr_7586_LTR/	7.85549	0	15.711	Inf	Inf	0.0185491	0.0849262
smr_656_DNA/	65.3889	35.1651	95.6126	2.71896	1.44306	0.0185721	0.0849262
smr_6152_nonLTR/	98.4802	60.9614	135.999	2.2309	1.15763	0.0185845	0.0849262
R=2632	336.682	418.986	254.379	0.60713	-0.719924	0.0187712	0.0856523
smr_5472_LINE/	154.285	104.832	203.739	1.94349	0.95865	0.0188399	0.0858386
R=131	973.134	811.221	1135.05	1.39918	0.484583	0.0190702	0.0867596
R=1855	34.0488	13.6491	54.4485	3.98917	1.99609	0.0193369	0.0878432
R=2569	659.139	535.29	782.988	1.46274	0.548671	0.019413	0.0880592
smr_7338_DNA/	594.054	706.999	481.109	0.680494	-0.555345	0.0195683	0.0883469
R=1128	4143.19	4680.16	3606.22	0.770534	-0.376069	0.0195857	0.0883469
R=359	520.405	414.998	625.813	1.50799	0.592627	0.019589	0.0883469
R=186	1595.05	1353.65	1836.44	1.35666	0.440055	0.0195912	0.0883469
smr_7525_LTR/	92.591	55.5338	129.648	2.33459	1.22317	0.0196326	0.0883784
R=393	867.58	1049.16	686	0.653856	-0.612954	0.0196556	0.0883784
R=1397	8534.12	9576.28	7491.96	0.782345	-0.354122	0.0197887	0.0888474
R=206	255.294	189.55	321.039	1.69369	0.760172	0.0198336	0.0889193
smr_4324_DNA/	43.1346	19.4794	66.7898	3.42874	1.77768	0.0198923	0.0889496
smr_7378_Retro/	162.689	113.596	211.782	1.86434	0.898663	0.0198981	0.0889496
R=1701	652.868	771.569	534.168	0.692314	-0.530501	0.0203614	0.0908888
R=2472	28.5419	46.8017	10.282	0.219693	-2.18644	0.02049	0.09133
R=1443	306.123	233.302	378.943	1.62426	0.699782	0.0205819	0.0916075
smr_7447_Retro/Perere-3	147.49	101.119	193.861	1.91716	0.93897	0.0208675	0.0926877
smr_304_LTR/	24.6487	7.48543	41.812	5.58579	2.48176	0.0208848	0.0926877
smr_3648_DNA/	67.5078	37.0485	97.9671	2.64429	1.40288	0.0209565	0.092872
R=986	198.119	252.671	143.567	0.568196	-0.81554	0.0210535	0.0931676
R=2961	117.864	158.764	76.9638	0.484768	-1.04463	0.0212184	0.0937627
R=1468	636.765	753.417	520.113	0.690339	-0.534624	0.0212735	0.0938715
R=1386	218.72	276.99	160.451	0.579268	-0.787697	0.0214164	0.0943671
smr_1947_DNA/	43.7093	20.78	66.6386	3.20687	1.68116	0.0216903	0.0953584
R=577	227.258	288.737	165.779	0.574153	-0.800492	0.0217033	0.0953584
smr_3259_unclear/	11.2529	1.17146	21.3344	18.2118	4.1868	0.0218899	0.0960038
R=730	148.189	195.488	100.89	0.516095	-0.954291	0.0219126	0.0960038
R=1274	321.937	244.216	399.659	1.6365	0.710614	0.0220546	0.0964889
R=2141	751.092	883.032	619.152	0.701166	-0.512171	0.0221401	0.0967255
R=821	1396.55	1601.29	1191.82	0.744289	-0.426066	0.0222402	0.0970251
smr_8254_unclear/	12.6468	1.65508	23.6386	14.2824	3.83617	0.0223701	0.0974537
smr_5538_DNA/	78.8146	45.9096	111.72	2.43347	1.28301	0.0225791	0.0982253
R=61	375.457	293.645	457.269	1.55721	0.638967	0.0228107	0.0990377
R=1358	670.089	927.105	413.073	0.445552	-1.16633	0.0228301	0.0990377
R=540	6125.55	6871.57	5379.54	0.782868	-0.353159	0.0229694	0.0994758
smr_1473_LTR/	78.1143	45.7834	110.445	2.41234	1.27043	0.0229981	0.0994758
smr_584_LINE/	237.615	176.591	298.639	1.69113	0.757988	0.023028	0.0994758
smr_2001_LTR/	132.76	89.0707	176.45	1.98101	0.986237	0.0231795	0.0999428
R=225	1363.3	1567.78	1158.82	0.739147	-0.436066	0.023201	0.0999428
smr_545_DNA/	48.6849	24.1142	73.2556	3.03786	1.60305	0.0232674	0.100089
R=892	845.559	701.281	989.838	1.41147	0.497199	0.0234287	0.100596
R=99	36014.4	31870.1	40158.8	1.26008	0.333511	0.0234506	0.100596
smr_3807_Retro/	140.854	96.0485	185.659	1.93297	0.950823	0.0236077	0.101129
R=713	1412.61	2046.47	778.747	0.380531	-1.39391	0.0240076	0.102699
smr_3327_unclear/SACI-7	651.269	768.652	533.887	0.694576	-0.525795	0.0241831	0.103307
smr_4859_DNA/	35.4916	14.6915	56.2918	3.83159	1.93794	0.0242966	0.103647
smr_6064_DNA/	59.2432	86.1931	32.2933	0.374662	-1.41634	0.0244185	0.104024
R=233	589.723	706.906	472.541	0.668463	-0.58108	0.0246067	0.104681
R=1367	511.016	413.327	608.705	1.47269	0.558458	0.0246474	0.104709
smr_5782_LTR/	42.3627	65.0615	19.664	0.302237	-1.72625	0.0248136	0.10527
smr_80_LTR/SSU-rRNA_Dme	10682	14825.9	6538.1	0.440992	-1.18118	0.0248587	0.105316
R=434	411.991	328.155	495.826	1.51095	0.595456	0.0249382	0.105508
smr_8280_LINE/	71.6777	101.882	41.4737	0.407078	-1.29662	0.0249873	0.105571
R=95	252727	337334	168121	0.498381	-1.00468	0.0251866	0.106267
Sm_Perere-3	46291.1	51853.1	40729	0.78547	-0.348372	0.0253529	0.106822
R=1388	120.408	173.3	67.517	0.389597	-1.35994	0.0255438	0.107479
R=2445	123.723	164.751	82.6953	0.501942	-0.994406	0.0258472	0.108608
smr_1248_Retro/	7.25068	0	14.5014	Inf	Inf	0.0259463	0.108876
smr_774_DNA/	92.7491	58.4922	127.006	2.17133	1.11858	0.0261428	0.109551
R=2471	1462.9	1673.98	1251.81	0.747805	-0.419266	0.0264894	0.110817
smr_2898_DNA/	28.4564	10.9247	45.9882	4.20957	2.07367	0.0265652	0.110817
R=1868	698.057	867.763	528.35	0.608865	-0.715807	0.0265717	0.110817
R=543	1390.36	1189.79	1590.94	1.33716	0.419172	0.0265888	0.110817
smr_3307_DNA/	68.8406	38.7277	98.9535	2.55511	1.35339	0.0267925	0.111515
smr_7024_Retro/SmTRC1	205.195	149.366	261.025	1.74756	0.80534	0.0270533	0.112448
R=945	75.6232	106.489	44.7569	0.420294	-1.25053	0.027584	0.1145
R=1006	56.2024	89.1189	23.2858	0.261289	-1.93628	0.0276818	0.114751
smr_1934_LTR/	20.9306	6.44304	35.4182	5.49712	2.45868	0.0278899	0.115458
R=24	491.369	584.749	397.989	0.680615	-0.555089	0.0280822	0.115952
R=11	77131.8	85637.8	68625.8	0.801349	-0.319497	0.0280845	0.115952
smr_6346_LTR/	32.669	14.0575	51.2804	3.64789	1.86706	0.0281318	0.115992
smr_1258_DNA/PERERE-5	198.124	253.776	142.472	0.561409	-0.832875	0.0282483	0.116163
smr_6100_DNA/	23.7857	8.20023	39.3712	4.80122	2.2634	0.0282487	0.116163
R=2101	104.646	68.678	140.614	2.04744	1.03382	0.0284355	0.116691
smr_103_DNA/	29.1898	11.7146	46.6651	3.98349	1.99403	0.0284529	0.116691
smr_5514_LTR/	28.1676	45.6572	10.678	0.233874	-2.0962	0.0285031	0.116741
smr_6699_LTR/	40.7766	19.6596	61.8936	3.14827	1.65456	0.0286231	0.117077
smr_3616_Retro/Perere-3	20.694	6.03458	35.3534	5.85846	2.55052	0.028938	0.118208
smr_2631_DNA/	7.05268	0	14.1054	Inf	Inf	0.028977	0.118211
smr_7134_Retro/	461.254	370.362	552.147	1.49083	0.576116	0.0290485	0.118346
smr_767_LTR/	39.425	63.7581	15.0918	0.236704	-2.07884	0.0290948	0.118378
smr_870_Retro/	77.06	45.0715	109.049	2.41946	1.27468	0.0294317	0.11931
R=333	351.651	277.938	425.364	1.53042	0.613932	0.0294554	0.11931
smr_3653_DNA/Helitron-N1_PTr	179.231	130.3	228.163	1.75105	0.808223	0.0294694	0.11931
Sm_SR1-E1-pol	2315.26	2616.62	2013.91	0.769659	-0.377709	0.0294789	0.11931
R=930	54.9969	89.8905	20.1032	0.223641	-2.16074	0.0297329	0.12018
R=192	3572.52	4012.64	3132.41	0.780637	-0.357276	0.0299416	0.120865
smr_1868_Retro/	273.225	208.39	338.061	1.62225	0.697999	0.0302792	0.12191
R=2474	203.149	256.266	150.032	0.585455	-0.77237	0.0302797	0.12191
R=734	555.742	455.236	656.248	1.44156	0.527627	0.0309003	0.124247
Sm_Perere-9_2	525.49	620.828	430.153	0.69287	-0.529344	0.0309778	0.124396
smr_1532_LTR/	11.8194	1.75719	21.8817	12.4526	3.63838	0.0314281	0.12604
R=295	374.67	451.55	297.79	0.659483	-0.600592	0.0317238	0.12706
R=322	11088.1	12337.3	9839.01	0.797503	-0.326439	0.0319843	0.127937
smr_7663_LTR/Perere-3	91.3001	58.7986	123.802	2.10552	1.07418	0.0321318	0.128361
smr_5994_LINE/	53.9698	29.2837	78.6559	2.686	1.42546	0.0322844	0.128781
R=760	51.634	75.806	27.4619	0.362266	-1.46488	0.0323206	0.128781
R=371	1727.13	1495.37	1958.88	1.30996	0.389523	0.0324994	0.129326
R=947	216.227	270.756	161.697	0.597204	-0.743704	0.0327376	0.130106
smr_4397_LTR/SmTRC1	100.635	135.518	65.7531	0.485198	-1.04335	0.032809	0.130148
R=1887	344.854	418.755	270.954	0.647046	-0.628059	0.0328328	0.130148
smr_7241_unclear/	30.9039	12.9612	48.8466	3.76867	1.91406	0.0331535	0.13125
R=179	2435.66	2127.33	2743.99	1.28987	0.367231	0.033524	0.132547
R=1869	7.94828	15.4573	0.43922	0.028415	-5.1372	0.0338073	0.133495
smr_3321_Retro/	33.3866	14.4631	52.3101	3.61679	1.85471	0.0338707	0.133574
R=558	2187.99	1907.53	2468.46	1.29406	0.371907	0.0340021	0.133863
R=2789	112.916	149.624	76.2079	0.509331	-0.973325	0.0340696	0.133863
R=2847	1169.4	1338.48	1000.31	0.747352	-0.420139	0.0340968	0.133863
R=17	3233.94	3617.56	2850.32	0.787913	-0.343891	0.0341177	0.133863
R=261	13143.4	14596.3	11690.6	0.80093	-0.320252	0.034402	0.134807
smr_723_Retro/	101.989	67.0711	136.906	2.04121	1.02942	0.0344967	0.135006
smr_3809_Retro/	277.671	215.373	339.969	1.57851	0.658565	0.0346416	0.135401
smr_4466_DNA/	16.1122	4.10012	28.1243	6.85939	2.77808	0.035297	0.137788
smr_3593_LTR/Perere_INT	195.428	145.758	245.098	1.68154	0.749787	0.035353	0.137832
smr_161_DNA/	12.7819	2.34292	23.2209	9.9111	3.30904	0.0354134	0.137893
R=865	59.0586	84.4629	33.6542	0.39845	-1.32753	0.0356495	0.138637
R=794	87.0365	118.559	55.5143	0.468243	-1.09467	0.0359922	0.139793
smr_5710_DNA/	54.9548	30.9657	78.9439	2.54939	1.35015	0.0362132	0.140475
smr_3077_LINE/	376.577	302.257	450.896	1.49177	0.577021	0.0362808	0.14056
smr_6126_LTR/Saci-1_I	430.993	528.482	333.503	0.631058	-0.664155	0.0364158	0.140905
smr_5376_unclear/	57.6158	32.0322	83.1993	2.59736	1.37705	0.0365827	0.141374
smr_2094_LTR/Saci-2_I	683.767	798.704	568.83	0.712191	-0.489664	0.0367078	0.141538
smr_209_Retro/	258.418	198.282	318.555	1.60658	0.68399	0.0367367	0.141538
smr_3932_LTR/Perere_INT	121.126	82.7809	159.472	1.92643	0.945932	0.0367631	0.141538
smr_6038_LTR/	46.0355	67.8852	24.1858	0.356275	-1.48894	0.0369865	0.14222
smr_424_DNA/	134.383	93.4743	175.291	1.87528	0.907108	0.0371548	0.142674
R=575	401.003	480.326	321.68	0.669711	-0.578389	0.0371971	0.142674
smr_4757_LTR/Copia-135_SB-I	147.745	104.762	190.728	1.82058	0.864402	0.037251	0.142703
R=199	2421.35	2121.37	2721.32	1.28281	0.359309	0.0373087	0.142746
smr_4490_unclear/	309.135	243.509	374.76	1.539	0.621991	0.0374132	0.142822
smr_4817_Retro/	89.5812	57.42	121.742	2.12021	1.08421	0.0374599	0.142822
R=741	2230.71	2509.26	1952.16	0.777983	-0.362189	0.0374675	0.142822
smr_6779_DNA/	17.9508	5.27158	30.63	5.8104	2.53864	0.0376208	0.143214
smr_6883_Retro/	233.117	176.739	289.494	1.63798	0.711917	0.0376635	0.143214
smr_6967_LTR/	103.345	69.1857	137.504	1.98746	0.990924	0.0380728	0.14442
smr_4386_Retro/	250.212	191.713	308.712	1.61029	0.687317	0.0380745	0.14442
smr_2457_unclear/	166.559	108.448	224.67	2.07168	1.0508	0.0381374	0.144481
smr_6608_Retro/Perere_INT	28.8671	12.3003	45.4338	3.6937	1.88507	0.0382807	0.144806
R=676	497.317	586.479	408.156	0.695942	-0.522961	0.0383171	0.144806
R=717	465.589	374.789	556.388	1.48453	0.57001	0.0388957	0.146812
smr_4090_DNA/	17.1675	29.59	4.745	0.160358	-2.64063	0.0390636	0.147266
smr_2538_Retro/Perere-3	133.174	92.8135	173.534	1.86971	0.902814	0.0391548	0.147429
R=633	22.6438	37.2017	8.08591	0.217353	-2.20189	0.039204	0.147434
smr_8577_DNA/	8.38565	0.534674	16.2366	30.3674	4.92445	0.0392834	0.147552
R=287	1740.48	1963.56	1517.4	0.77278	-0.37187	0.0393416	0.147591
smr_5016_Retro/	104.111	69.336	138.886	2.00309	1.00223	0.0395307	0.147905
R=719	282.846	345.493	220.199	0.637347	-0.649849	0.0395353	0.147905
R=1988	213.203	265.509	160.897	0.605996	-0.722619	0.0395693	0.147905
R=750	38.9015	58.5135	19.2896	0.32966	-1.60095	0.0397246	0.148305
smr_3265_DNA/	29.5108	12.5797	46.4419	3.6918	1.88433	0.0397936	0.148383
R=1347	135.674	175.721	95.6271	0.5442	-0.877791	0.0398902	0.1485
R=2352	193.359	145.07	241.649	1.66574	0.736166	0.0399215	0.1485
smr_6198_DNA/	6.45867	0	12.9173	Inf	Inf	0.0403629	0.149961
smr_429_LTR/	128.57	90.0649	167.075	1.85505	0.89146	0.0404763	0.150201
smr_3481_Retro/	25.2184	9.90637	40.5305	4.09136	2.03258	0.0406189	0.150549
smr_2845_DNA/RTE_SJ	6.42626	0	12.8525	Inf	Inf	0.0408727	0.151307
R=41	1369.31	1181.65	1556.98	1.31763	0.397944	0.0409416	0.151381
R=924	5131.91	5693.5	4570.33	0.802727	-0.317019	0.0410937	0.151761
smr_399_DNA/	216.592	163.576	269.608	1.64821	0.720899	0.0412526	0.152165
R=795	538.646	444.948	632.344	1.42116	0.507072	0.0414293	0.152634
R=1943	1178.32	1018.02	1338.62	1.31492	0.394978	0.0417445	0.15356
R=173	460.514	544.288	376.741	0.692171	-0.530799	0.0417803	0.15356
smr_1393_Retro/	6.36144	0	12.7229	Inf	Inf	0.0419154	0.153873
R=22	7154.05	7921.67	6386.43	0.806197	-0.310795	0.0423611	0.155223
smr_1892_DNA/DNA8-4_DR	134.505	94.1863	174.823	1.85614	0.892305	0.0423841	0.155223
smr_6496_LTR/	120.942	157.388	84.4954	0.536859	-0.897385	0.0429905	0.157191
smr_2666_LTR/SR2	238.303	163.789	312.817	1.90988	0.933479	0.0430235	0.157191
R=1414	121.726	158.281	85.1723	0.53811	-0.894028	0.043094	0.157263
smr_6364_LTR/TE-X-5_DR	147.486	107.231	187.74	1.7508	0.808012	0.0431519	0.157287
R=1750	170.85	126.275	215.425	1.706	0.770615	0.043334	0.157764
smr_8403_LTR/Perere-3	74.3058	42.5513	106.06	2.49253	1.31761	0.0435478	0.158218
R=520	43.4326	64.0403	22.8249	0.356415	-1.48837	0.0435614	0.158218
smr_4089_LTR/PERERE-8	88.223	56.7052	119.741	2.11163	1.07836	0.0437763	0.158812
R=1866	418.251	283.499	553.003	1.95063	0.963943	0.0440842	0.159692
smr_8372_DNA/	38.7759	19.8127	57.7391	2.91424	1.54312	0.0441227	0.159692
smr_1226_LTR/	328.934	251.944	405.924	1.61117	0.688108	0.0447626	0.161818
smr_7857_LTR/	81.4023	51.3585	111.446	2.16997	1.11767	0.0448998	0.162124
smr_827_LTR/	73.6144	44.6389	102.59	2.29822	1.20051	0.0450739	0.162562
smr_6993_unclear/	79.2296	49.9076	108.552	2.17505	1.12105	0.0451495	0.162644
smr_3274_DNA/	6.24986	0	12.4997	Inf	Inf	0.0452654	0.162871
smr_3341_DNA/	33.9053	16.4005	51.41	3.13467	1.64831	0.0455154	0.163408
R=178	131.514	92.8645	170.164	1.83239	0.873729	0.0455209	0.163408
R=443	126.327	163.348	89.3052	0.546718	-0.871132	0.0455968	0.16349
smr_7402_LTR/Perere-3	408.342	298.343	518.342	1.7374	0.796934	0.0457335	0.16379
smr_7085_LTR/	13.1972	2.92865	23.4657	8.01245	3.00224	0.0458344	0.163828
smr_4480_DNA/	56.8245	25.1864	88.4626	3.51231	1.81242	0.0458738	0.163828
R=1526	324.503	259.426	389.579	1.5017	0.586592	0.0459036	0.163828
smr_6345_LTR/Boudicca_I	121.465	157.491	85.4387	0.5425	-0.882305	0.0460479	0.164152
smr_2152_DNA/	178.464	128.817	228.112	1.77083	0.824422	0.046329	0.164963
smr_2974_Retro/	574.66	670.206	479.114	0.714876	-0.484236	0.0464997	0.16538
R=239	1080.58	1232.45	928.7	0.753539	-0.408246	0.0466059	0.165567
smr_6218_Retro/	45.3467	24.5227	66.1707	2.69835	1.43208	0.0469301	0.166526
smr_6703_DNA/Perere_INT	137.186	97.7276	176.645	1.80752	0.854011	0.0469998	0.166582
R=1540	2934.76	3284.69	2584.83	0.786933	-0.345688	0.0473409	0.16741
R=2066	1260.94	1085.51	1436.38	1.32323	0.404063	0.0473423	0.16741
R=2652	109.851	144.559	75.1421	0.519802	-0.943966	0.0475991	0.168125
smr_7541_LTR/	24.5743	9.95743	39.1912	3.93588	1.97669	0.047897	0.168984
smr_5050_Retro/	32.8882	50.4182	15.3582	0.304616	-1.71494	0.0481305	0.169613
R=768	462.084	591.636	332.531	0.562053	-0.831221	0.0482812	0.169771
R=2183	90.4627	120.746	60.1799	0.498403	-1.00462	0.0482855	0.169771
smr_8378_LTR/PERERE-4	50.9163	28.8001	73.0324	2.53584	1.34246	0.0486399	0.170822
smr_1608_Retro/RTEX-2_DR	192.538	144.911	240.165	1.65733	0.728863	0.0488525	0.171371
R=102	10851.8	9745.21	11958.4	1.22711	0.295263	0.0489075	0.171371
R=1795	40.7328	60.0664	21.3992	0.35626	-1.489	0.0491242	0.17175
smr_627_unclear/	23.5637	9.16747	37.96	4.14073	2.04988	0.0491272	0.17175
smr_7434_Retro/	149.114	189.475	108.753	0.573972	-0.800948	0.0494806	0.172789
smr_4903_DNA/T2	101.264	68.573	133.954	1.95345	0.966026	0.0495468	0.172825
Sm_Sinbad_non_functional	23860.7	26229	21492.5	0.819417	-0.28733	0.0499723	0.173981
smr_3703_Retro/PERERE-5	64.719	89.4763	39.9616	0.446617	-1.16289	0.0499913	0.173981
smr_6426_LTR/	6.06266	0	12.1253	Inf	Inf	0.0503409	0.175
R=1834	415.947	341.417	490.476	1.43659	0.522648	0.05068	0.17598
smr_3374_LTR/	408.196	307.762	508.629	1.65267	0.724795	0.0508243	0.176155
R=658	496.315	410.135	582.496	1.42026	0.50615	0.0508446	0.176155
R=1090	1236.32	1065.31	1407.33	1.32106	0.401693	0.0513334	0.177648
R=1146	34.597	16.704	52.49	3.14237	1.65185	0.0516175	0.178431
smr_3973_LINE/Polinton-2_XT	45.2643	23.4292	67.0994	2.86392	1.51799	0.0517539	0.178702
R=643	2736.6	2425.57	3047.64	1.25647	0.329373	0.0521193	0.179762
smr_4613_DNA/	87.2532	57.6243	116.882	2.02835	1.02031	0.0522702	0.180081
R=516	127.85	167.886	87.8147	0.523061	-0.93495	0.0525277	0.180594
R=307	421.686	495.49	347.882	0.702097	-0.510258	0.0525637	0.180594
smr_8313_Retro/	23.241	9.37169	37.1102	3.95982	1.98544	0.052595	0.180594
R=283	5873.4	6482.93	5263.87	0.811959	-0.300521	0.0527091	0.180784
smr_8397_DNA/Perere_INT	200.414	154.441	246.386	1.59534	0.673863	0.0529124	0.180952
smr_8557_DNA/Saci-1_LTR	152.232	111.785	192.68	1.72366	0.785475	0.0529136	0.180952
smr_4650_unclear/	23.1869	9.37169	37.0022	3.94829	1.98123	0.0529343	0.180952
R=350	154.395	195.206	113.585	0.581871	-0.781229	0.0530212	0.181048
smr_6018_Retro/	5.92222	0	11.8444	Inf	Inf	0.0531557	0.181306
smr_3895_LTR/Perere-3	95.3114	64.1425	126.48	1.97187	0.979561	0.0533529	0.181778
R=859	1062.19	920.159	1204.22	1.30871	0.388144	0.0534899	0.182043
smr_8010_LTR/	29.6065	13.1385	46.0746	3.50683	1.81017	0.0535511	0.18205
R=155	3299.65	3666.85	2932.44	0.799715	-0.322442	0.0536955	0.18234
smr_3147_DNA/	11.1306	20.0652	2.1961	0.109448	-3.19168	0.0540186	0.183235
R=1452	366.874	438.183	295.565	0.674524	-0.568059	0.0543913	0.184296
R=1306	89.8682	57.1945	122.542	2.14254	1.09932	0.054601	0.184497
smr_364_DNA/	385.503	313.681	457.326	1.45794	0.543927	0.0546987	0.184497
smr_4505_DNA/	124.633	160.984	88.2826	0.548395	-0.866714	0.0547292	0.184497
R=399	2960.26	3287.06	2633.45	0.801157	-0.319843	0.0547416	0.184497
R=2609	324.46	261.127	387.793	1.48508	0.570536	0.05475	0.184497
smr_1850_Retro/	15.757	4.68585	26.8282	5.72537	2.51737	0.0549371	0.18471
smr_241_DNA/	27.0891	9.70214	44.476	4.58415	2.19665	0.0549553	0.18471
R=566	3969.5	4398.92	3540.08	0.804761	-0.313368	0.0549932	0.18471
R=400	324.979	261.1	388.859	1.48931	0.574645	0.0552229	0.185062
smr_7032_DNA/	63.5122	33.615	93.4094	2.7788	1.47446	0.055227	0.185062
smr_639_LTR/	70.6706	44.1014	97.2399	2.20492	1.14072	0.0552784	0.185062
smr_802_LTR/	18.5905	6.44304	30.738	4.77073	2.25421	0.0554685	0.185497
smr_7558_Retro/Perere_INT	31.9324	14.8957	48.9692	3.28747	1.71698	0.0557734	0.186315
smr_4843_LTR/	75.6695	102.723	48.6164	0.473278	-1.07924	0.0566473	0.189029
smr_178_DNA/PENELOPE_SM	61.2	32.6988	89.7012	2.74326	1.45589	0.0568425	0.189475
smr_2073_LTR/Perere-3	35.2516	18.1066	52.3965	2.89378	1.53296	0.0570235	0.189873
smr_3770_unclear/	111.175	64.3679	157.981	2.45435	1.29534	0.0572397	0.190387
R=854	1285.01	1449.09	1120.92	0.773531	-0.370469	0.0575794	0.19131
R=1876	74.7686	102.08	47.4571	0.4649	-1.10501	0.0580949	0.192461
smr_7658_LTR/	1327.61	1495.34	1159.88	0.775665	-0.366495	0.058106	0.192461
R=2084	20.705	33.6121	7.79793	0.231998	-2.10782	0.0581132	0.192461
R=484	90.6674	61.8534	119.481	1.93169	0.949861	0.0584555	0.193314
smr_5981_Retro/Perere_INT	68.9931	43.3384	94.6478	2.18392	1.12692	0.0584963	0.193314
smr_145_DNA/	306.691	248.198	365.184	1.47134	0.557131	0.0586259	0.193534
smr_2164_Retro/	5.74582	0	11.4916	Inf	Inf	0.0588595	0.193966
smr_503_LTR/	10.8618	1.75719	19.9665	11.3627	3.50623	0.0588826	0.193966
Sm_SR-A3	935.391	1062.73	808.052	0.760356	-0.395254	0.059571	0.196024
R=2208	4465.64	4935.82	3995.46	0.809483	-0.304927	0.059823	0.196643
smr_6844_DNA/	31.6271	15.1779	48.0762	3.16751	1.66335	0.06	0.197015
smr_2684_DNA/	642.659	744.39	540.929	0.726674	-0.46062	0.0602305	0.197561
R=1538	626.882	722.102	531.662	0.73627	-0.441693	0.0603053	0.197596
smr_4108_LTR/	41.4791	60.2196	22.7385	0.377593	-1.4051	0.0603922	0.19767
smr_7416_DNA/	135.582	89.536	181.627	2.02854	1.02044	0.0606188	0.198201
R=34	660.15	562.059	758.24	1.34904	0.431934	0.0608488	0.198734
smr_8093_Retro/	8.85492	1.1204	16.5894	14.8066	3.88817	0.0609106	0.198734
smr_3547_LTR/Perere_INT	205.27	159.149	251.391	1.5796	0.659557	0.0615072	0.200387
R=44	2059.15	1821.34	2296.96	1.26114	0.334724	0.0615474	0.200387
smr_7224_LTR/	25.0752	10.8225	39.3279	3.63389	1.86152	0.0618677	0.201217
smr_7130_LTR/	95.5157	65.9266	125.105	1.89764	0.924205	0.0619464	0.20126
smr_6226_LTR/Gypsy-171_AA-I	19.0922	7.02877	31.1556	4.43258	2.14815	0.0621869	0.201706
smr_3583_DNA/	252.263	199.378	305.148	1.5305	0.614002	0.0622145	0.201706
smr_1343_Retro/	44.4798	22.357	66.6025	2.97904	1.57485	0.0625889	0.202706
smr_7216_DNA/	101.982	67.152	136.813	2.03736	1.0267	0.0630194	0.203886
smr_3696_DNA/	131.391	95.3096	167.472	1.75713	0.813224	0.0633318	0.204502
R=570	488.744	682.551	294.938	0.432111	-1.21052	0.0633424	0.204502
smr_1354_Retro/	52.2946	30.8367	73.7526	2.39172	1.25805	0.0634824	0.204739
R=1448	52.0805	30.5814	73.5797	2.40603	1.26665	0.0642529	0.207007
smr_1162_DNA/	8.76887	1.17146	16.3663	13.9708	3.80434	0.0644314	0.207173
smr_5159_Retro/	25.4399	39.6978	11.1821	0.28168	-1.82787	0.0644389	0.207173
smr_7357_LINE/	40.3306	21.6692	58.9919	2.72239	1.44487	0.0647123	0.207835
smr_1629_DNA/	22.4598	9.37169	35.5478	3.7931	1.92338	0.0648648	0.207985
R=526	129.442	164.366	94.5181	0.575046	-0.798251	0.064894	0.207985
R=1659	397.019	466.115	327.923	0.703523	-0.507331	0.0654246	0.209468
R=1293	232.939	184.641	281.236	1.52315	0.607056	0.0655038	0.209503
R=296	1642.61	1450.94	1834.29	1.2642	0.338229	0.0656839	0.209658
smr_555_Retro/	109.8	77.7405	141.86	1.82479	0.867731	0.0656884	0.209658
R=6	129034	142541	115527	0.810481	-0.30315	0.0661462	0.210901
smr_2579_Retro/	884.358	1011.99	756.729	0.747766	-0.419341	0.066698	0.21244
R=1246	181.271	234.017	128.525	0.549212	-0.864564	0.0672713	0.214045
smr_7355_LTR/	236.654	187.183	286.125	1.52859	0.612198	0.0673932	0.214128
R=200	60.9214	37.7364	84.1065	2.22879	1.15626	0.0674365	0.214128
smr_385_LTR/Helitron-2_HM	8.66689	16.0161	1.31766	0.082271	-3.60347	0.0676322	0.214528
smr_8081_Retro/	71.3453	46.0628	96.6278	2.09774	1.06884	0.0679013	0.21516
smr_2683_LINE/	1201.21	1027.23	1375.2	1.33874	0.420879	0.0692588	0.219237
R=314	375.246	440.448	310.045	0.70393	-0.506496	0.06959	0.219867
smr_4192_LTR/	55.8145	77.4852	34.1437	0.440648	-1.1823	0.0696547	0.219867
smr_386_LTR/	50.344	75.2926	25.3954	0.33729	-1.56794	0.0696722	0.219867
R=145	104.432	146.905	61.9584	0.421759	-1.24551	0.0699078	0.22019
smr_3933_LTR/	21.6511	37.1747	6.12748	0.164829	-2.60096	0.0699174	0.22019
R=2081	54.2003	75.884	32.5165	0.428502	-1.22262	0.0700082	0.22025
smr_4470_LTR/	16.9008	5.85731	27.9443	4.77085	2.25425	0.070224	0.22026
smr_4320_DNA/	63.7287	40.2835	87.1739	2.16401	1.11371	0.0702389	0.22026
smr_6281_LTR/	19.4515	7.30816	31.5948	4.32323	2.11211	0.0702851	0.22026
R=1122	3272.41	2844.19	3700.63	1.30112	0.379755	0.0702974	0.22026
Sm_Perere-8	450.436	375.633	525.239	1.39828	0.48365	0.0704436	0.220494
R=83	2021.02	2330.62	1711.43	0.734323	-0.445513	0.0709413	0.22166
R=2720	356.952	420.356	293.548	0.698333	-0.518013	0.0709601	0.22166
smr_6339_LTR/	21.9427	34.8347	9.05077	0.259821	-1.94441	0.0710779	0.221803
smr_6103_LTR/	16.7928	5.85731	27.7283	4.73396	2.24305	0.0713188	0.22233
smr_5028_Retro/HATORY	308.685	251.683	365.688	1.45297	0.539007	0.0715013	0.222673
smr_4381_LTR/Gypsy-596_AA-I	701.267	603.877	798.656	1.32255	0.40332	0.0716879	0.223029
smr_899_Retro/	110.798	79.5487	142.047	1.78566	0.836459	0.0718385	0.223066
R=376	461.845	389.651	534.038	1.37055	0.454759	0.0718447	0.223066
smr_5030_Retro/Saci-1_I	56.2409	34.222	78.2599	2.28683	1.19335	0.0722177	0.223998
R=392	941.274	1063.57	818.975	0.770023	-0.377027	0.0723018	0.224034
R=1568	468.04	542.555	393.525	0.725317	-0.463316	0.0728161	0.2254
R=1036	1001.74	864.779	1138.7	1.31676	0.396988	0.0729142	0.225478
smr_107_LTR/	21.1877	8.78596	33.5894	3.82307	1.93473	0.0730769	0.225754
R=508	263.188	211.27	315.106	1.49148	0.576749	0.0734856	0.226789
smr_1530_DNA/	5.33901	0	10.678	Inf	Inf	0.0736937	0.227204
R=1411	120.847	153.39	88.3042	0.575683	-0.796655	0.0738369	0.227418
smr_7780_unclear/hATm-4_HM	232.669	185.888	279.45	1.50333	0.588158	0.0740543	0.227859
smr_5365_Retro/	206.232	280.44	132.024	0.470776	-1.08689	0.0743958	0.228682
R=603	2449.8	2189.57	2710.04	1.2377	0.307666	0.0744729	0.228691
smr_1786_LTR/Sola1-1_AC	436.639	520.054	353.224	0.679207	-0.558076	0.0746677	0.228901
smr_2114_Retro/	421.175	490.098	352.252	0.718739	-0.47646	0.0746901	0.228901
R=242	65.3692	88.8183	41.9201	0.471975	-1.08322	0.0749454	0.229455
smr_6030_DNA/	29.9678	15.229	44.7066	2.93562	1.55367	0.0761703	0.232974
smr_8488_unclear/	93.2018	64.3949	122.009	1.8947	0.921966	0.0763018	0.233037
smr_7352_Retro/ATCOPIA1I	42.4361	60.8593	24.013	0.394566	-1.34166	0.0763727	0.233037
R=68	2332.17	2575.84	2088.51	0.810808	-0.302568	0.076418	0.233037
R=2	3623.79	4124.99	3122.59	0.756994	-0.401646	0.0765412	0.233182
smr_5359_LTR/	23.3983	10.5432	36.2534	3.43857	1.78181	0.0770202	0.234409
smr_3355_DNA/	101.745	72.3937	131.096	1.81087	0.856683	0.0774829	0.235473
R=28	670.195	576.648	763.741	1.32445	0.405393	0.0775227	0.235473
R=88	11405	10345.1	12465	1.20491	0.268931	0.0780851	0.236948
smr_1738_DNA/	45.1291	26.4061	63.852	2.41808	1.27386	0.0783527	0.237526
R=223	733.413	834.167	632.66	0.758433	-0.398906	0.0787712	0.23856
smr_3508_LINE/	139.487	98.8807	180.094	1.82132	0.864985	0.0790184	0.23876
smr_7990_Retro/	26.728	43.2604	10.1956	0.23568	-2.0851	0.0790329	0.23876
smr_4071_LTR/	10.5966	2.34292	18.8504	8.04565	3.00821	0.0790698	0.23876
smr_6567_Retro/	10.5858	2.34292	18.8287	8.03643	3.00655	0.0792477	0.239063
R=313	992.944	1117.42	868.462	0.7772	-0.363642	0.0793282	0.239071
smr_5305_Retro/	254.264	203.884	304.644	1.4942	0.579377	0.079479	0.239292
smr_2344_DNA/	5.22743	0	10.4549	Inf	Inf	0.0795937	0.239403
smr_4007_Retro/RTEX-2_NV	2328.48	2083.18	2573.78	1.23551	0.305104	0.0797829	0.239508
R=1150	58.7061	80.1075	37.3047	0.465683	-1.10258	0.0797841	0.239508
smr_7602_Retro/	14.5798	4.68585	24.4738	5.22292	2.38486	0.0802518	0.240677
R=420	1527.91	1352.61	1703.2	1.25919	0.332499	0.0805198	0.240844
R=482	43.8782	62.181	25.5754	0.411305	-1.28172	0.080574	0.240844
smr_6683_Retro/RTE-16_SP	17.2188	6.44304	27.9946	4.34494	2.11934	0.0806375	0.240844
smr_4887_unclear/	245.063	196.909	293.217	1.4891	0.574439	0.0806588	0.240844
smr_5509_LTR/	62.186	33.8646	90.5074	2.67263	1.41826	0.0806985	0.240844
smr_5022_Retro/SmTRC1	83.6607	109.517	57.8039	0.527806	-0.921922	0.0808272	0.240995
R=1063	23.1915	10.2879	36.0951	3.50851	1.81086	0.0810108	0.241189
smr_8481_DNA/	92.3918	120.37	64.4138	0.535133	-0.902031	0.081049	0.241189
R=2069	272.589	324.539	220.639	0.679853	-0.556706	0.0812562	0.241573
Sm_Perere-10_2	547.138	464.446	629.83	1.35609	0.439453	0.0815522	0.242219
smr_8565_DNA/	13.3779	22.8676	3.88816	0.170029	-2.55614	0.0817371	0.242534
smr_3070_LINE/	216.571	118.519	314.623	2.65462	1.40851	0.0824369	0.244223
R=1853	422.256	496.753	347.76	0.700065	-0.51444	0.082465	0.244223
R=2502	402.744	466.924	338.565	0.725097	-0.463754	0.0825545	0.244253
R=1884	1375.26	1580.63	1169.89	0.740143	-0.434125	0.0827448	0.244582
smr_5792_Retro/	193.654	152.708	234.6	1.53626	0.619422	0.0829654	0.244999
smr_1026_Retro/Saci-1_I	119.31	87.1902	151.429	1.73677	0.796408	0.0832753	0.245371
smr_2072_LINE/hAT-41_SM	132.019	98.6467	165.391	1.6766	0.745535	0.0832843	0.245371
R=405	367.747	307.222	428.273	1.39402	0.479249	0.0833307	0.245371
smr_221_LTR/SR2	52.0432	31.7018	72.3846	2.2833	1.19112	0.0837253	0.246298
R=75	147.141	190.727	103.555	0.542948	-0.881115	0.0840313	0.246962
smr_1588_DNA/	17.9392	6.8756	29.0027	4.21821	2.07663	0.0842075	0.247244
smr_7004_Retro/	144.698	109.698	179.697	1.63812	0.712039	0.0847233	0.248138
smr_5813_Retro/	5.06538	0	10.1308	Inf	Inf	0.084726	0.248138
smr_5682_Retro/TSESSEBEII	507.362	582.583	432.14	0.741765	-0.430967	0.0847535	0.248138
R=2504	254.783	204.698	304.868	1.48935	0.574686	0.0853967	0.249783
R=243	1388.95	1544.13	1233.77	0.799005	-0.323724	0.0860312	0.2514
smr_6246_LTR/	22.6218	9.37169	35.8719	3.82769	1.93647	0.0864024	0.252246
smr_648_Retro/NONAUT-3	16.0633	5.49991	26.6267	4.84129	2.27539	0.0867587	0.253046
R=1549	213.876	166.475	261.277	1.56946	0.650272	0.0868492	0.253071
smr_7156_LINE/	152.223	116.879	187.567	1.60479	0.682387	0.0872147	0.253811
R=2994	473.353	544.463	402.244	0.738791	-0.436762	0.087268	0.253811
R=1805	336.486	394.334	278.637	0.706601	-0.501033	0.0873531	0.253818
smr_3380_Retro/	87.7203	62.0577	113.383	1.82706	0.869523	0.0879623	0.255348
smr_5275_Retro/	16.9309	6.44304	27.4187	4.25555	2.08935	0.0890989	0.258404
R=1087	325.434	381.881	268.988	0.704378	-0.505579	0.0899286	0.260367
smr_4792_LTR/	67.66	39.6496	95.6704	2.4129	1.27077	0.089945	0.260367
R=1190	1501.37	1665.68	1337.06	0.802711	-0.317047	0.0904394	0.261147
R=758	143.12	194.473	91.7677	0.47188	-1.08351	0.090462	0.261147
smr_1417_LTR/Perere-3	73.5607	49.7304	97.3911	1.95838	0.969663	0.0904688	0.261147
smr_7743_Retro/	4.97541	0	9.95082	Inf	Inf	0.090729	0.261551
smr_8035_DNA/	92.0175	59.6069	124.428	2.08748	1.06176	0.0907786	0.261551
smr_8159_LTR/	56.9753	30.7586	83.1919	2.70467	1.43545	0.090934	0.261568
smr_2758_DNA/	18.5822	7.6145	29.55	3.88075	1.95634	0.0909904	0.261568
smr_638_LTR/	4.96461	0	9.92922	Inf	Inf	0.0911059	0.261568
smr_7526_unclear/	21.9498	9.95743	33.9422	3.40873	1.76923	0.091124	0.261568
R=1461	160.175	218.164	102.186	0.468393	-1.09421	0.0913462	0.26183
smr_8474_DNA/	49.573	31.0168	68.1291	2.19652	1.13522	0.0913984	0.26183
R=2210	843.205	950.187	736.222	0.774819	-0.36807	0.0914704	0.26183
R=188	324.886	380.403	269.37	0.708118	-0.497939	0.091567	0.261863
smr_707_Retro/	4.9322	0	9.8644	Inf	Inf	0.0922483	0.263435
R=1065	621.641	704.6	538.683	0.764523	-0.387368	0.0923586	0.263435
R=1113	12.764	21.6181	3.90977	0.180856	-2.46709	0.0923733	0.263435
smr_8113_Retro/	24.8588	11.5345	38.1831	3.31034	1.72698	0.0928384	0.264022
smr_7800_LTR/	176.64	138.113	215.166	1.5579	0.639598	0.092997	0.264022
R=1483	223.548	268.032	179.064	0.668069	-0.581931	0.0930263	0.264022
smr_5911_LTR/	14.0326	4.68585	23.3793	4.98934	2.31885	0.0930331	0.264022
smr_1407_LTR/	14.9194	5.27158	24.5673	4.66033	2.22043	0.0931245	0.264022
smr_1495_Retro/	67.3038	45.1225	89.4852	1.98316	0.9878	0.0931301	0.264022
R=1224	1278.86	1420.55	1137.17	0.800512	-0.321006	0.093179	0.264022
smr_7649_unclear/	124.541	94.1168	154.964	1.64651	0.719412	0.0932748	0.26405
smr_6828_LTR/	20.9656	33.0534	8.87792	0.268594	-1.8965	0.0936038	0.264738
smr_4890_Retro/	27.9351	13.9285	41.9417	3.01122	1.59035	0.0937267	0.264842
smr_7161_unclear/	20.4293	36.9705	3.88816	0.105169	-3.24921	0.093883	0.265041
smr_4777_LTR/Saci-1_I	157.217	116.246	198.188	1.70491	0.769691	0.0963931	0.271834
smr_3118_Retro/	48.1756	18.0555	78.2957	4.33638	2.11649	0.0964658	0.271834
smr_7303_Retro/	59.6443	80.2848	39.0038	0.485819	-1.04151	0.0969697	0.273004
R=1601	153.391	206.95	99.832	0.482396	-1.05171	0.0974163	0.273939
smr_6999_LTR/RTE_SJ	69.119	46.2401	91.9979	1.98957	0.992457	0.0974796	0.273939
smr_1502_LTR/	95.8901	122.377	69.4036	0.567131	-0.818245	0.0976509	0.27417
smr_7893_DNA/	45.5411	27.986	63.0961	2.25456	1.17285	0.0982998	0.275579
smr_514_DNA/	79.8662	54.8459	104.887	1.91239	0.935374	0.0983317	0.275579
smr_4328_LINE/	30.167	16.1962	44.1378	2.72519	1.44635	0.0986076	0.276101
smr_3065_LINE/R2A_NVi	1174.59	1426.91	922.264	0.646336	-0.629644	0.0993536	0.277801
R=2144	58.1273	77.9419	38.3128	0.491556	-1.02457	0.099395	0.277801
R=1393	435.591	371.44	499.743	1.34542	0.428057	0.0999085	0.278983
R=891	289.74	339.351	240.13	0.707615	-0.498964	0.0999995	0.278984
smr_5716_LTR/	126.108	96.0783	156.138	1.62512	0.700542	0.100672	0.280606
R=450	913.709	807.67	1019.75	1.26258	0.336374	0.101338	0.282208
smr_3461_LTR/	121.82	152.096	91.5445	0.601888	-0.732433	0.101843	0.283332
smr_7997_LTR/Perere-3	8.80971	1.75719	15.8622	9.02703	3.17425	0.102049	0.283332
R=908	162.897	126.807	198.987	1.56921	0.650039	0.102069	0.283332
smr_1544_LTR/Perere_INT	35.6905	20.0141	51.3668	2.56653	1.35982	0.10211	0.283332
R=749	181.663	219.933	143.394	0.65199	-0.617079	0.10231	0.283632
R=2529	1266.71	1086.48	1446.94	1.33177	0.413341	0.102476	0.283797
R=1032	74.0263	97.2979	50.7548	0.521643	-0.938866	0.102626	0.283797
R=318	512.973	442.283	583.662	1.31966	0.400163	0.102646	0.283797
R=23	5003	4547.68	5458.32	1.20024	0.263325	0.1033	0.285349
R=2446	109.351	138.245	80.456	0.58198	-0.780958	0.103457	0.285527
R=472	299.18	246.634	351.727	1.42611	0.512085	0.103728	0.286018
smr_7174_LTR/	88.7167	63.4816	113.952	1.79504	0.844015	0.104185	0.28702
smr_2497_Retro/	4.70178	0	9.40357	Inf	Inf	0.104278	0.28702
R=1808	365.63	423.384	307.877	0.727181	-0.459613	0.104385	0.287059
R=1329	1060.53	1181.01	940.055	0.795978	-0.329199	0.104687	0.287631
R=35	309.652	360.921	258.382	0.715898	-0.482174	0.104882	0.287911
R=2285	613.512	492.56	734.465	1.49112	0.576395	0.105005	0.287993
smr_3101_LTR/	186.098	148.173	224.022	1.5119	0.596362	0.105111	0.288026
R=190	41.3245	23.225	59.424	2.55862	1.35537	0.106067	0.290388
R=1813	701.544	815.918	587.169	0.719642	-0.474648	0.106339	0.290873
smr_2263_LTR/	47.6639	29.9205	65.4074	2.18604	1.12832	0.106721	0.29145
R=109	6878.23	7471.7	6284.76	0.841142	-0.249579	0.106776	0.29145
smr_983_LTR/	6.22588	0.585731	11.866	20.2585	4.34046	0.106833	0.29145
smr_8306_Retro/	53.4678	83.2106	23.725	0.28512	-1.81036	0.107352	0.292606
R=40	2721.87	2468.93	2974.8	1.2049	0.268908	0.107482	0.292702
smr_136_Retro/	128.495	98.4183	158.572	1.6112	0.688136	0.108052	0.293994
R=12	63.3735	83.646	43.101	0.515279	-0.956576	0.108242	0.294251
R=130	94.6263	122.578	66.6747	0.543938	-0.878487	0.108471	0.294612
smr_3071_LTR/Tx1-1_CQ	428.69	601.704	255.675	0.424918	-1.23474	0.108717	0.295019
smr_2806_LTR/	643.114	560.404	725.825	1.29518	0.373155	0.10884	0.295095
smr_6113_DNA/	31.5987	17.1876	46.0098	2.67692	1.42057	0.10896	0.29516
R=471	2139.91	1927.22	2352.6	1.22072	0.287736	0.109085	0.29524
smr_6864_DNA/	24.7957	37.0485	12.5429	0.338554	-1.56254	0.109858	0.297071
smr_7979_DNA/	30.983	15.229	46.737	3.06894	1.61774	0.10997	0.297113
smr_878_DNA/	309.575	130.367	488.783	3.74929	1.90662	0.110417	0.298059
R=2158	9.36531	16.5777	2.15289	0.129866	-2.9449	0.110666	0.298469
smr_4127_LTR/	28.835	15.8147	41.8552	2.6466	1.40414	0.111138	0.299229
R=1067	181.406	217.941	144.87	0.664719	-0.589183	0.111142	0.299229
smr_1199_LINE/	17.3209	32.4889	2.15289	0.0662654	-3.9156	0.112613	0.302924
smr_2208_LINE/	404.685	344.7	464.67	1.34804	0.430866	0.114028	0.306293
R=846	17.6891	7.56344	27.8147	3.67752	1.87873	0.114064	0.306293
smr_3555_DNA/	577.95	654.343	501.558	0.766505	-0.383632	0.114393	0.306907
smr_961_DNA/	4.54699	0	9.09399	Inf	Inf	0.114493	0.306908
R=73	5145.65	5593.26	4698.05	0.839949	-0.251627	0.114818	0.307513
R=1708	19.2471	8.78596	29.7083	3.38134	1.75759	0.115033	0.30782
R=336	919.455	1025.93	812.977	0.792426	-0.335651	0.115601	0.309073
smr_1877_unclear/	15.0752	5.80625	24.3441	4.19275	2.0679	0.115778	0.309277
smr_4973_DNA/	225.381	184.128	266.634	1.44809	0.534151	0.116489	0.310907
smr_2387_LINE/Saci-2_I	2225.18	2434.2	2016.16	0.828266	-0.271835	0.116857	0.311618
R=684	191.06	228.358	153.762	0.673338	-0.570598	0.117162	0.312161
R=586	91.8591	116.597	67.121	0.575666	-0.796697	0.117329	0.312337
smr_2440_DNA/	41.7945	58.0568	25.5322	0.439779	-1.18515	0.117748	0.313182
R=162	12.6475	21.0324	4.26256	0.202667	-2.30282	0.118173	0.31404
R=469	6080.24	5565.99	6594.48	1.18478	0.244622	0.119275	0.316695
R=785	595.114	669.813	520.415	0.776955	-0.364096	0.119747	0.317676
smr_6443_Retro/	211.423	250.895	171.95	0.685346	-0.545096	0.120494	0.319196
smr_2867_LTR/	8.35969	1.75719	14.9622	8.51482	3.08998	0.120528	0.319196
smr_2674_LTR/	84.7482	61.7513	107.745	1.74482	0.803079	0.120887	0.319873
R=265	10328.1	11171.9	9484.36	0.848945	-0.236257	0.121467	0.321133
R=1927	2079.14	1882.4	2275.89	1.20904	0.27386	0.121824	0.3218
smr_1397_DNA/	22.2187	11.1289	33.3085	2.99298	1.58158	0.122625	0.323638
smr_5173_Retro/	156.15	117.036	195.264	1.66842	0.738482	0.124572	0.328494
R=2057	299.508	380.287	218.73	0.575173	-0.797933	0.125347	0.330221
R=39	1301.29	1166.15	1436.42	1.23176	0.300726	0.125441	0.330221
smr_4833_LINE/Ginger1-1_HM	1988.15	1798.82	2177.48	1.2105	0.275605	0.125611	0.330387
R=381	223.93	183.617	264.243	1.4391	0.525164	0.126028	0.3312
smr_4638_DNA/	153.165	106.358	199.973	1.8802	0.910884	0.126217	0.331415
R=1958	110.48	137.401	83.5592	0.60814	-0.717525	0.126772	0.332588
smr_6483_LTR/GYPSY39-I_AG	69.0542	48.688	89.4203	1.8366	0.877037	0.12705	0.333032
R=2600	215.496	176.642	254.35	1.43992	0.525984	0.127465	0.333837
W19|smr_759|HQ8802251_Retro/	88.7774	65.1366	112.418	1.72588	0.787333	0.128213	0.335503
R=965	59.0138	40.6679	77.3598	1.90223	0.927695	0.128319	0.335503
R=2311	346.633	293.642	399.623	1.36092	0.444579	0.128753	0.336352
smr_8551_Retro/	9.15526	2.13869	16.1718	7.56153	2.91868	0.128902	0.336457
smr_8501_unclear/Perere_INT	8.18329	1.75719	14.6094	8.31405	3.05555	0.129519	0.33778
R=823	311.575	359.98	263.171	0.731069	-0.45192	0.129991	0.338724
smr_1655_LTR/	27.8011	15.151	40.4511	2.66987	1.41677	0.130135	0.338814
R=1586	657.76	577.102	738.418	1.27953	0.355612	0.130317	0.338999
smr_6442_DNA/SHALINE18_MT	19.5701	30.1758	8.96435	0.297071	-1.75112	0.131815	0.342607
R=180	1337.97	1472.5	1203.44	0.81728	-0.291098	0.132232	0.343402
R=627	736.532	652.484	820.58	1.25763	0.330702	0.13245	0.343679
R=77	5357.54	4914.08	5801	1.18049	0.239382	0.132833	0.344381
smr_6539_LTR/	4.23015	0	8.46031	Inf	Inf	0.133756	0.346482
smr_4500_DNA/	64.7751	44.7382	84.8121	1.89574	0.922763	0.133909	0.346587
smr_442_DNA/	18.6188	8.47962	28.758	3.39142	1.76189	0.134212	0.34708
smr_4510_unclear/	149.479	118.201	180.756	1.52922	0.612797	0.134523	0.347592
smr_6445_LTR/NONAUT-5	289.338	243.509	335.166	1.3764	0.4609	0.136045	0.351076
smr_7274_LTR/	17.8507	27.5506	8.15073	0.295846	-1.75708	0.136099	0.351076
smr_3993_Retro/	49.2633	71.3456	27.181	0.380977	-1.39223	0.136784	0.352548
smr_5545_LTR/	20.7705	10.0326	31.5084	3.14061	1.65104	0.136924	0.352613
R=241	4860.77	5262.27	4459.27	0.847405	-0.238876	0.137312	0.353317
R=2559	111.48	137.579	85.3809	0.620597	-0.68827	0.137709	0.354044
smr_5245_Retro/	49.3456	32.4917	66.1994	2.03742	1.02674	0.137929	0.354314
Sm_Perere-7	917.466	1016.74	818.19	0.804718	-0.313445	0.138657	0.355355
smr_7489_DNA/Boudicca_I	135.848	102.317	169.38	1.65544	0.727214	0.138706	0.355355
R=119	5977.46	5492.24	6462.69	1.17669	0.234739	0.138718	0.355355
smr_2951_DNA/	36.1485	21.8734	50.4236	2.30524	1.20492	0.138796	0.355355
R=1430	946.991	839.953	1054.03	1.25487	0.327533	0.138926	0.355391
smr_6952_DNA/	44.6894	66.1578	23.2209	0.350993	-1.51048	0.139698	0.357071
smr_3772_LTR/	137.846	100.221	175.471	1.75084	0.808047	0.140608	0.358567
smr_975_LTR/	16.901	7.6145	26.1875	3.43916	1.78205	0.140624	0.358567
R=2046	1175.41	1292.27	1058.54	0.819126	-0.287843	0.140633	0.358567
R=1331	453.054	392.289	513.82	1.3098	0.389345	0.141207	0.359733
R=1513	54.5264	71.8562	37.1967	0.517654	-0.94994	0.141359	0.359822
smr_598_DNA/	98.7664	73.6375	123.895	1.6825	0.750608	0.141674	0.360148
smr_1096_LTR/	280.841	325.785	235.896	0.724083	-0.465772	0.141836	0.360148
smr_7724_DNA/	34.7809	21.1615	48.4003	2.28719	1.19358	0.141837	0.360148
smr_5762_Retro/	81.3541	59.5857	103.123	1.73066	0.791323	0.142672	0.361969
smr_2620_LINE/	198.211	161.894	234.527	1.44865	0.534706	0.144282	0.365752
smr_4011_LTR/	19.9301	9.95743	29.9028	3.00306	1.58643	0.144677	0.366452
R=227	7200.89	7751.81	6649.97	0.857861	-0.221185	0.144938	0.36681
smr_4428_DNA/	73.3355	52.3257	94.3453	1.80304	0.85043	0.145382	0.367634
R=1822	1105.79	1220.69	990.896	0.811752	-0.30089	0.145909	0.368663
R=501	301.743	254.53	348.955	1.37098	0.455203	0.146173	0.369027
smr_3067_DNA/	95.4928	120.286	70.6996	0.587762	-0.766695	0.146418	0.369343
smr_4938_LTR/	4.07536	0	8.15073	Inf	Inf	0.146814	0.370039
smr_6582_DNA/	9.80226	2.92865	16.6759	5.69403	2.50945	0.147056	0.370346
R=1188	122.587	151.657	93.5175	0.616636	-0.697508	0.147545	0.371111
smr_6913_DNA/	32.3788	19.3022	45.4554	2.35494	1.23569	0.147601	0.371111
smr_7366_Retro/Perere-3	348.307	297.899	398.716	1.33843	0.420541	0.147799	0.371306
smr_4258_LTR/	34.3944	20.9572	47.8315	2.28234	1.19051	0.14873	0.373339
smr_5626_LINE/	39.0908	24.5468	53.6348	2.185	1.12764	0.149584	0.375178
smr_7138_LINE/	5.03297	0	10.0659	Inf	Inf	0.150033	0.375999
smr_1614_Retro/	42.0856	57.1917	26.9795	0.471738	-1.08394	0.150444	0.376522
smr_629_Retro/	28.3983	15.8629	40.9336	2.58045	1.36762	0.150487	0.376522
R=1922	26.7994	45.4048	8.19394	0.180464	-2.47021	0.151684	0.378926
R=2929	188.915	153.643	224.188	1.45915	0.545128	0.151693	0.378926
smr_6968_LTR/Perere_INT	68.047	47.7179	88.3761	1.85205	0.889127	0.152997	0.381445
R=204	264.283	331.063	197.504	0.596576	-0.745222	0.153057	0.381445
R=614	327.306	280.996	373.616	1.32961	0.411005	0.153171	0.381445
R=2948	288.488	333.325	243.65	0.73097	-0.452115	0.153197	0.381445
smr_8456_LTR/	34.2612	20.9572	47.5651	2.26963	1.18245	0.153637	0.381939
R=1831	185.25	218.272	152.229	0.697426	-0.519887	0.153644	0.381939
R=1033	1352.1	1224.67	1479.53	1.2081	0.27274	0.153807	0.382038
R=1799	25.0887	36.4897	13.6877	0.375112	-1.41461	0.154538	0.383435
smr_4492_DNA/	55.1775	38.0427	72.3123	1.90082	0.926622	0.154619	0.383435
R=931	489.557	550.704	428.41	0.777931	-0.362286	0.155046	0.383593
smr_2342_Retro/	40.1665	25.2077	55.1254	2.18685	1.12885	0.155051	0.383593
smr_5975_LTR/	43.8489	28.749	58.9487	2.05046	1.03595	0.155056	0.383593
R=1069	149.832	178.547	121.116	0.678343	-0.559914	0.15547	0.38401
smr_8216_DNA/	27.5516	15.3793	39.724	2.58295	1.36902	0.155474	0.38401
smr_4991_DNA/	146.712	175.288	118.135	0.673948	-0.56929	0.156273	0.385675
R=403	441.216	384.987	497.446	1.29211	0.369732	0.157291	0.387876
R=171	221.428	257.894	184.961	0.717197	-0.479559	0.157843	0.388401
R=1878	124.639	97.6766	151.602	1.55208	0.634203	0.158029	0.388401
smr_3387_LTR/	14.778	6.44304	23.1129	3.58727	1.84289	0.158413	0.388401
R=2780	107.796	132.565	83.0265	0.626307	-0.675058	0.158456	0.388401
smr_4264_Retro/Polinton-1_TV	27.6551	15.7878	39.5224	2.50335	1.32386	0.158478	0.388401
smr_7754_DNA/	52.769	36.4656	69.0724	1.89418	0.921571	0.158494	0.388401
smr_100_Retro/	54.494	37.1506	71.8373	1.93368	0.951347	0.158554	0.388401
smr_951_nonLTR/	3.55196	7.10393	0	0	#NAME?	0.158622	0.388401
smr_8587_Retro/	4.80982	0	9.61963	Inf	Inf	0.158639	0.388401
R=1678	502.645	564.993	440.298	0.779297	-0.359754	0.159452	0.390082
smr_955_Retro/	70.6149	50.7728	90.4571	1.78161	0.833179	0.159674	0.390315
R=258	2509.34	2719.3	2299.38	0.84558	-0.241987	0.160112	0.390898
smr_5518_Retro/	73.9162	53.7823	94.0502	1.74872	0.8063	0.160167	0.390898
smr_7839_Retro/Perere_INT	192.617	159.584	225.65	1.41399	0.499771	0.161816	0.394548
smr_3456_DNA/	74.1529	52.8661	95.4398	1.80531	0.852248	0.161918	0.394548
smr_2544_LINE/SmTRC1	1650.5	1793.21	1507.79	0.840834	-0.250107	0.1626	0.395895
R=81	11.7313	19.2001	4.26256	0.222008	-2.17132	0.16277	0.395997
smr_4266_unclear/	74.6746	42.6052	106.744	2.50542	1.32505	0.163254	0.396722
smr_4217_DNA/	72.5988	53.0916	92.106	1.73485	0.794811	0.163326	0.396722
smr_617_LTR/NONAUT-5	90.3617	68.651	112.072	1.63249	0.707078	0.163602	0.397081
smr_6432_LTR/	17.8012	8.42856	27.1739	3.22403	1.68886	0.163875	0.397428
smr_165_DNA/	361.984	411.339	312.629	0.760028	-0.395876	0.164232	0.397937
smr_5871_LTR/	33.5143	20.1403	46.8882	2.32808	1.21914	0.164343	0.397937
R=1633	236.034	273.505	198.562	0.725992	-0.461975	0.165944	0.401499
smr_7246_LTR/	8.51937	2.34292	14.6958	6.27243	2.64902	0.166191	0.401703
smr_146_unclear/	78.5974	51.4153	105.78	2.05736	1.04079	0.166289	0.401703
smr_44_Retro/	177.954	140.792	215.116	1.5279	0.611546	0.167066	0.403264
smr_2753_Retro/	3.82334	0	7.64669	Inf	Inf	0.16724	0.403367
smr_3997_LTR/	126.482	100.965	151.998	1.50544	0.590189	0.167684	0.404122
smr_6553_Retro/	11.1113	4.04906	18.1735	4.48832	2.16617	0.168309	0.40531
smr_8091_DNA/	50.5018	66.4854	34.5181	0.519184	-0.945683	0.168741	0.405765
R=2079	66.0239	85.0515	46.9962	0.552562	-0.855791	0.168938	0.405765
Sm_SR1	94.7488	116.955	72.5429	0.620265	-0.689042	0.168985	0.405765
smr_6143_Retro/	9.37384	2.92865	15.819	5.40146	2.43335	0.169025	0.405765
R=234	38120.3	41136.6	35104	0.853351	-0.228789	0.169174	0.405806
smr_3863_LINE/SACI-6	498.428	437.538	559.319	1.27833	0.354262	0.170452	0.408553
R=1106	29.5606	41.7613	17.3598	0.415692	-1.26641	0.171253	0.410154
smr_5967_Retro/	32.6652	45.2487	20.0816	0.443804	-1.172	0.171521	0.410478
smr_8009_DNA/	51.2452	35.3693	67.121	1.89772	0.924266	0.171715	0.410622
smr_4121_unclear/	177.926	137.014	218.838	1.59719	0.675539	0.172079	0.411174
R=2602	33.2061	45.7834	20.6288	0.450574	-1.15016	0.172681	0.412293
R=593	99.4078	121.484	77.3311	0.636552	-0.65165	0.172888	0.412468
smr_3586_LTR/	672.21	601.228	743.192	1.23612	0.305823	0.173107	0.41267
R=1486	406.976	356.238	457.715	1.28486	0.361608	0.173325	0.41287
smr_6621_LINE/ERV46_MD_I	85.686	105.799	65.5731	0.619791	-0.690147	0.174433	0.415187
smr_6521_LTR/	34.4314	47.3123	21.5505	0.455495	-1.13449	0.174631	0.41534
R=151	13880.9	14866.2	12895.6	0.86745	-0.205147	0.175422	0.416897
R=185	24.3777	42.8009	5.95463	0.139124	-2.84556	0.175576	0.416943
R=342	412.822	491.205	334.439	0.680854	-0.554583	0.175843	0.417254
smr_8515_LTR/	27.2702	16.4005	38.1399	2.32554	1.21757	0.175994	0.417291
R=1419	119.947	144.325	95.5694	0.662181	-0.594701	0.176612	0.418435
smr_6599_Retro/SACI-7	121.166	146.647	95.6845	0.652483	-0.615988	0.176891	0.418532
smr_711_DNA/	36.1618	23.0449	49.2788	2.13838	1.09652	0.176925	0.418532
smr_3247_LTR/	159.764	125.963	193.565	1.53668	0.619817	0.177298	0.419094
smr_3093_unclear/	98.8193	70.4025	127.236	1.80727	0.85381	0.177654	0.419613
smr_2578_DNA/	12.6766	5.27158	20.0816	3.80941	1.92957	0.178078	0.420291
smr_7232_LTR/	25.1124	12.5528	37.672	3.00109	1.58549	0.178521	0.421014
R=1591	64.1529	46.1649	82.141	1.77929	0.831305	0.179622	0.422778
smr_5244_Retro/PERERE-4	40.7722	26.6855	54.859	2.05576	1.03967	0.179632	0.422778
smr_3830_Retro/Perere-3	32.522	19.9631	45.081	2.25822	1.17519	0.179999	0.422778
smr_1890_DNA/	12.5902	5.27158	19.9087	3.77662	1.91709	0.180016	0.422778
R=1413	8.26735	2.34292	14.1918	6.05729	2.59867	0.180039	0.422778
smr_8153_unclear/	107.869	130.472	85.2658	0.653519	-0.613699	0.180092	0.422778
smr_5273_DNA/	20.3863	10.5673	30.2053	2.85838	1.5152	0.180585	0.42361
smr_3083_Retro/	13.5059	5.85731	21.1545	3.61164	1.85265	0.180743	0.42366
smr_8134_LINE/	31.0009	18.8937	43.1081	2.28161	1.19005	0.181667	0.4255
smr_6835_Retro/	8.20253	2.34292	14.0621	6.00196	2.58543	0.182185	0.426391
R=1936	50.256	67.074	33.4381	0.498526	-1.00426	0.182654	0.427053
smr_1913_LTR/	3.67936	0	7.35871	Inf	Inf	0.18279	0.427053
R=638	718.615	646.834	790.396	1.22195	0.289181	0.183023	0.427053
R=1248	36.6104	23.7838	49.4371	2.07861	1.05562	0.183023	0.427053
smr_5404_unclear/	3.66855	0	7.33711	Inf	Inf	0.183539	0.42761
smr_3843_LTR/	3.66855	0	7.33711	Inf	Inf	0.183539	0.42761
smr_8138_LTR/	9.92034	3.20804	16.6326	5.18467	2.37425	0.183861	0.428012
smr_1893_LTR/	64.5082	46.9549	82.0616	1.74767	0.805432	0.18399	0.428012
R=248	4415.38	4746	4084.77	0.860676	-0.216458	0.18448	0.428422
smr_2875_Retro/	289.662	330.943	248.381	0.750524	-0.41403	0.184542	0.428422
R=1266	570.36	632.948	507.771	0.802233	-0.317907	0.184583	0.428422
smr_2429_unclear/	47.945	30.9147	64.9752	2.10176	1.0716	0.184876	0.428778
R=79	24382.4	26028.9	22735.9	0.873485	-0.195146	0.185208	0.429226
R=1604	275.019	235.435	314.602	1.33626	0.418197	0.185527	0.429641
smr_3044_unclear/	314.727	357.866	271.587	0.758909	-0.398002	0.185988	0.43037
smr_2658_LTR/	116.459	91.9724	140.945	1.53248	0.615864	0.186188	0.43037
smr_7666_DNA/	53.5435	38.2739	68.8131	1.79791	0.846323	0.186261	0.43037
smr_4436_Retro/	16.5026	8.20023	24.805	3.02491	1.59689	0.186822	0.431343
R=722	3251.5	3500	3003.01	0.858004	-0.220944	0.187327	0.432186
R=573	2322.23	2506.97	2137.48	0.852616	-0.230032	0.18762	0.432537
R=1304	8134.41	8781.02	7487.81	0.852727	-0.229845	0.188344	0.433881
R=474	1048.78	1146.55	951.006	0.82945	-0.269773	0.188833	0.434684
smr_7727_LTR/	83.9667	114.846	53.0876	0.462251	-1.11325	0.189456	0.43579
smr_1800_Retro/	3.58213	0	7.16425	Inf	Inf	0.189681	0.435984
smr_8479_unclear/	520.736	461.526	579.947	1.25659	0.32951	0.190018	0.436379
smr_6461_Retro/	30.0011	43.744	16.2582	0.371668	-1.42791	0.19022	0.436379
R=1658	256.653	218.806	294.499	1.34593	0.428606	0.190278	0.436379
R=1761	82.9714	103.077	62.8656	0.609888	-0.713384	0.190979	0.437223
smr_7449_LTR/	48.4618	33.5611	63.3625	1.88798	0.91684	0.191017	0.437223
R=1843	77.0913	57.6484	96.5343	1.67454	0.743762	0.191072	0.437223
smr_8078_LTR/Perere_INT	124.633	98.4126	150.853	1.53286	0.616229	0.191643	0.438009
smr_1295_LTR/	20.7848	11.3572	30.2123	2.66019	1.41153	0.1917	0.438009
smr_5262_LTR/ATCOPIA44_I	475.389	397.983	552.795	1.38899	0.474037	0.191926	0.4382
smr_8194_Retro/NONAUT-3	563.41	501.965	624.855	1.24482	0.315933	0.192347	0.438835
smr_737_nonLTR/	11.0906	17.8754	4.30578	0.240877	-2.05363	0.192801	0.439546
smr_7996_DNA/	8.05854	2.34292	13.7742	5.87905	2.55558	0.193397	0.440579
R=1456	463.238	360.678	565.798	1.56871	0.649575	0.194168	0.442008
R=1342	1274.22	1384.74	1163.69	0.840364	-0.250914	0.195811	0.445
smr_6723_unclear/NONAUT-5	197.087	229.662	164.512	0.716324	-0.481316	0.195864	0.445
R=487	6016.01	5593.67	6438.34	1.15101	0.202896	0.195916	0.445
R=64	5500.29	5891.06	5109.52	0.867335	-0.20534	0.196494	0.445985
R=253	650.968	584.521	717.415	1.22736	0.295553	0.196912	0.446353
smr_6087_LINE/	40.8514	27.067	54.6358	2.01854	1.01331	0.196946	0.446353
smr_7089_DNA/	96.2763	74.7849	117.768	1.57475	0.655126	0.197266	0.446749
R=791	8390.17	7825.52	8954.82	1.14431	0.194477	0.19783	0.447648
smr_4534_LTR/	73.5536	54.7708	92.3365	1.68587	0.753496	0.197953	0.447648
R=925	17.426	25.8445	9.00756	0.34853	-1.52065	0.198381	0.44796
smr_530_Retro/	133.082	99.0821	167.082	1.6863	0.753863	0.198382	0.44796
R=703	1508.96	1634.63	1383.28	0.846229	-0.24088	0.198888	0.448475
R=245	507.295	564.249	450.342	0.798126	-0.325311	0.198918	0.448475
R=2121	163.431	191.64	135.221	0.705601	-0.503077	0.199047	0.448475
smr_7554_DNA/T2	8.88693	14.7425	3.03133	0.205618	-2.28196	0.199467	0.449092
smr_5570_unclear/	37.9992	21.672	54.3263	2.50674	1.32581	0.200322	0.450687
smr_4667_Retro/	50.4747	35.1892	65.7602	1.86876	0.902081	0.200607	0.450999
R=1844	288.521	327.768	249.274	0.760519	-0.394943	0.200826	0.451162
smr_6673_LTR/SACI-7	44.4262	57.8767	30.9757	0.535201	-0.901847	0.201116	0.451342
R=1569	8.33295	14.0306	2.63532	0.187827	-2.41252	0.201199	0.451342
smr_3736_LTR/Perere-3	20.7331	11.7146	29.7515	2.53969	1.34465	0.202335	0.453561
smr_7722_Retro/	4.81825	0.585731	9.05077	15.4521	3.94973	0.204207	0.457424
R=2413	256.409	220.032	292.785	1.33065	0.412131	0.204545	0.457469
R=1243	326.154	368.436	283.871	0.770477	-0.376176	0.204649	0.457469
R=550	56.3202	40.2055	72.4349	1.80162	0.849292	0.204673	0.457469
smr_4126_DNA/DOC	9.62349	3.51439	15.7326	4.47663	2.16241	0.205172	0.458252
smr_8073_LTR/	3.45975	0	6.91949	Inf	Inf	0.205579	0.458496
smr_7184_Retro/	3.45975	0	6.91949	Inf	Inf	0.205579	0.458496
smr_2087_LTR/	43.3648	63.4007	23.329	0.367961	-1.44238	0.20591	0.458903
R=2262	43.147	29.5631	56.731	1.91898	0.940341	0.206205	0.459227
smr_6186_LTR/	373.221	326.924	419.518	1.28323	0.359775	0.207782	0.462306
smr_6589_DNA/	203.684	167.174	240.194	1.43679	0.522847	0.207888	0.462306
smr_496_LTR/	79.0349	60.6068	97.463	1.60812	0.685375	0.20805	0.462334
smr_4995_LTR/	35.7599	22.1259	49.3939	2.23241	1.1586	0.208502	0.463003
smr_4836_Retro/	32.4135	49.8864	14.9406	0.299492	-1.73941	0.209223	0.464064
smr_7170_LTR/	31.855	42.9299	20.7801	0.484047	-1.04678	0.209281	0.464064
smr_5718_LTR/	3.40573	0	6.81146	Inf	Inf	0.209824	0.464823
R=1380	206.57	252.199	160.941	0.638151	-0.64803	0.209925	0.464823
smr_8443_Retro/	18.7351	9.82836	27.6418	2.81246	1.49183	0.2109	0.466648
R=743	1127.56	1224.46	1030.65	0.841714	-0.248599	0.211252	0.46709
R=672	199.16	169.848	228.472	1.34516	0.427777	0.212793	0.470079
smr_2669_LTR/	59.3905	43.7468	75.0341	1.71519	0.778367	0.212909	0.470079
R=408	2805.71	2602.97	3008.44	1.15577	0.208854	0.213465	0.470931
smr_7950_Retro/	15.1942	7.56344	22.8249	3.0178	1.5935	0.213673	0.470931
smr_7531_DNA/Perere_INT	59.2658	43.3894	75.1421	1.73181	0.792278	0.213754	0.470931
smr_3657_DNA/	85.276	66.1549	104.397	1.57807	0.65816	0.214393	0.471693
smr_3132_unclear/PERERE-2	29.5937	40.3587	18.8287	0.466535	-1.09994	0.214529	0.471693
smr_838_LTR/Saci-1_I	146.205	120.826	171.583	1.42008	0.50597	0.214559	0.471693
smr_1928_DNA/	65.2134	48.61	81.8169	1.68313	0.751146	0.214859	0.472015
R=150	28015.8	26223.6	29808	1.13669	0.184837	0.215192	0.472409
R=673	252.66	217.791	287.529	1.32021	0.400763	0.215345	0.472409
R=1892	80.2921	98.6977	61.8865	0.627031	-0.673392	0.215652	0.472747
smr_4932_DNA/	27.3344	46.1437	8.52513	0.184752	-2.43634	0.216371	0.473984
smr_805_DNA/	38.9513	26.4061	51.4965	1.95017	0.963603	0.217601	0.47634
smr_2789_DNA/NONAUT-5	198.499	165.868	231.129	1.39345	0.478665	0.218888	0.478817
smr_4741_DNA/	161.325	187.357	135.293	0.722115	-0.4697	0.219052	0.478836
smr_3408_DNA/	9.37835	3.46333	15.2934	4.4158	2.14268	0.219773	0.480072
R=2520	234.765	269.002	200.528	0.745451	-0.423815	0.220183	0.480626
smr_4295_LTR/	43.096	30.5842	55.6078	1.81819	0.862499	0.221075	0.482039
smr_390_LTR/	43.6023	30.7615	56.443	1.83486	0.875669	0.221143	0.482039
smr_6951_Retro/	33.3192	22.1046	44.5338	2.01468	1.01055	0.221334	0.482113
smr_2834_LTR/	56.3343	41.8393	70.8293	1.69289	0.759486	0.221528	0.482195
smr_4989_Retro/	61.7935	46.1408	77.4463	1.67848	0.747152	0.222051	0.482992
smr_8069_unclear/	5.68352	1.17146	10.1956	8.7033	3.12156	0.222591	0.483826
R=498	472.195	523.965	420.424	0.80239	-0.317624	0.222963	0.484293
smr_8547_LTR/	15.5237	7.68966	23.3577	3.03754	1.6029	0.224037	0.486066
R=2704	224.935	192.683	257.187	1.33477	0.416591	0.224281	0.486066
smr_7255_LTR/Perere-3	121.029	91.191	150.868	1.65441	0.726319	0.224407	0.486066
R=1480	58.8642	74.2531	43.4754	0.585503	-0.772251	0.224473	0.486066
smr_6987_DNA/	15.4981	7.6386	23.3577	3.05785	1.61252	0.224569	0.486066
R=2275	103.261	127.39	79.1312	0.621173	-0.686933	0.224868	0.486371
smr_823_LTR/	8.41977	2.92865	13.9109	4.74993	2.24791	0.225477	0.487347
R=144	4198.54	3916.3	4480.79	1.14414	0.19426	0.225764	0.487503
smr_260_LINE/	380.358	335.914	424.802	1.26462	0.338699	0.225884	0.487503
smr_6495_LTR/	35.1612	23.4774	46.845	1.99532	0.99662	0.226024	0.487503
R=1516	806.957	733.838	880.077	1.19928	0.262167	0.226268	0.487688
smr_5315_LTR/	16.3614	25.0545	7.66829	0.306064	-1.70809	0.226678	0.48823
smr_8253_Retro/Perere-3	55.5812	40.614	70.5484	1.73705	0.796637	0.226982	0.488515
R=347	296.872	334.361	259.383	0.775757	-0.366324	0.227128	0.488515
smr_6344_DNA/Perere_INT	31.1034	41.8875	20.3193	0.485091	-1.04367	0.227961	0.489965
smr_8192_LINE/	41.1321	28.3916	53.8725	1.89748	0.924084	0.228476	0.490555
R=364	199.513	228.277	170.748	0.747983	-0.418923	0.228554	0.490555
smr_413_DNA/	67.8	51.3854	84.2145	1.63888	0.712709	0.229004	0.491178
R=32	938.047	1019.87	856.222	0.839539	-0.252331	0.229478	0.491853
R=423	101.95	80.7684	123.132	1.52451	0.608346	0.22972	0.492029
smr_1317_DNA/	9.27758	3.46333	15.0918	4.35761	2.12354	0.230449	0.492925
R=18	5080.84	5419.26	4742.41	0.875103	-0.192476	0.230474	0.492925
smr_6693_DNA/Ginger1-1_AC	19.0741	10.312	27.8363	2.69942	1.43265	0.230618	0.492925
smr_3347_LTR/	90.5191	109.878	71.1604	0.647633	-0.626751	0.230796	0.492963
R=938	697.062	764.041	630.082	0.824671	-0.278109	0.230971	0.492995
smr_339_nonLTR/Perere_INT	161.851	135.695	188.007	1.38551	0.470414	0.231965	0.494656
smr_366_Retro/	74.2045	91.4619	56.9471	0.622632	-0.683549	0.232071	0.494656
R=572	8033.35	8541.09	7525.6	0.881105	-0.182614	0.232799	0.495864
R=301	362.472	321.304	403.641	1.25626	0.329134	0.233801	0.497306
smr_787_Retro/	9.16954	3.46333	14.8758	4.29522	2.10273	0.23404	0.497306
smr_6949_unclear/	81.323	98.5417	64.1042	0.650529	-0.620315	0.234068	0.497306
R=582	144.352	169.388	119.316	0.704394	-0.505546	0.234121	0.497306
smr_2242_LTR/	264.142	306.868	221.416	0.721535	-0.470859	0.234789	0.498381
smr_3767_LINE/	36.3355	24.3426	48.3284	1.98535	0.989391	0.236721	0.50177
R=827	69.4475	89.5515	49.3436	0.551008	-0.859855	0.236834	0.50177
smr_1534_Retro/	74.6039	91.2094	57.9984	0.635881	-0.653171	0.236906	0.50177
R=2204	195.34	235.607	155.072	0.658183	-0.603439	0.237144	0.50177
R=2425	8.33753	13.6221	3.05294	0.224116	-2.15768	0.237726	0.50177
R=1683	36.502	48.1774	24.8266	0.515316	-0.956471	0.237753	0.50177
smr_5534_Retro/	16.8105	24.7	8.92114	0.36118	-1.46921	0.237802	0.50177
smr_809_DNA/	3.16451	0	6.32903	Inf	Inf	0.23784	0.50177
smr_2929_LINE/	72.0405	50.8806	93.2005	1.83175	0.873222	0.237852	0.50177
smr_4770_unclear/	14.6931	7.46133	21.9249	2.93847	1.55507	0.23808	0.501858
R=1164	7.91718	14.5383	1.29605	0.0891476	-3.48766	0.238321	0.501858
smr_4250_LTR/Gypsy35-LTR_DR	530.378	581.656	479.1	0.823683	-0.279839	0.238523	0.501858
R=529	179.168	214.677	143.66	0.669193	-0.579505	0.238546	0.501858
R=2169	28.8126	44.1823	13.443	0.304262	-1.71661	0.239033	0.502541
R=1987	466.726	514.308	419.143	0.814965	-0.29519	0.239403	0.502975
smr_2766_Retro/	18.9544	9.95743	27.9514	2.80709	1.48908	0.239785	0.503157
smr_465_Retro/	65.4921	49.6282	81.356	1.63931	0.713088	0.239816	0.503157
smr_8593_LTR/	97.1222	77.4341	116.81	1.50851	0.593126	0.241407	0.506149
R=534	151.948	182.758	121.138	0.662832	-0.593286	0.241881	0.506798
smr_4607_LTR/CR1-21_SP	118.983	96.8625	141.104	1.45675	0.54275	0.242068	0.506845
smr_4245_Retro/	14.5026	6.95076	22.0545	3.17297	1.66583	0.242358	0.507108
smr_829_DNA/	86.396	68.3447	104.447	1.52824	0.611875	0.242918	0.507629
smr_7265_LTR/	24.3459	14.7425	33.9493	2.30281	1.2034	0.242937	0.507629
R=2036	863.19	940.512	785.868	0.835575	-0.259159	0.243284	0.508009
smr_4065_LTR/	35.0203	46.294	23.7466	0.512952	-0.963104	0.245656	0.512616
R=940	1345.69	1449.26	1242.11	0.857061	-0.22253	0.246075	0.512996
smr_7302_DNA/	25.2119	15.4304	34.9935	2.26783	1.18131	0.246276	0.512996
R=1039	212.921	242.566	183.276	0.755571	-0.40436	0.246338	0.512996
smr_6139_LTR/	46.6385	33.8674	59.4095	1.75418	0.810796	0.247247	0.514542
smr_6715_DNA/	4.35743	0.585731	8.12912	13.8786	3.79479	0.248727	0.516858
smr_6402_LTR/	36.6489	48.0753	25.2226	0.524648	-0.930579	0.248741	0.516858
R=438	2455.14	2662.87	2247.41	0.843982	-0.244716	0.248941	0.516858
smr_2443_DNA/	133.002	157.106	108.897	0.693144	-0.528773	0.249032	0.516858
smr_6653_DNA/PERERE-5	127.733	169.163	86.3026	0.510175	-0.970936	0.249263	0.516989
R=2532	363.08	405.208	320.953	0.792069	-0.336302	0.249574	0.517287
smr_7237_LTR/	21.4034	30.1488	12.6581	0.419852	-1.25205	0.249805	0.517417
R=1054	912.447	990.164	834.73	0.843022	-0.246359	0.250068	0.517554
smr_6560_DNA/	4.33582	0.585731	8.08591	13.8048	3.7871	0.250207	0.517554
smr_2943_DNA/Perere_INT	57.3594	42.7016	72.0173	1.68652	0.754053	0.25079	0.518412
smr_6774_Retro/	81.5785	63.8361	99.3209	1.55587	0.637724	0.251451	0.519218
R=71	14332	13463.7	15200.4	1.12899	0.175035	0.251517	0.519218
smr_3014_DNA/	113.512	88.5332	138.49	1.56427	0.645492	0.251715	0.519278
smr_5051_Retro/	96.0265	76.8484	115.205	1.49912	0.584112	0.252842	0.521253
R=1052	561.742	507.895	615.588	1.21204	0.277435	0.253019	0.52127
smr_5419_LTR/	3.84816	7.2571	0.43922	0.0605228	-4.04638	0.253487	0.521886
smr_6399_DNA/	18.1889	10.5432	25.8347	2.45037	1.293	0.253709	0.521992
smr_5407_LTR/	418.85	466.23	371.47	0.796752	-0.327798	0.25401	0.522126
smr_3261_LTR/Perere-3	32.0821	43.3625	20.8017	0.479716	-1.05975	0.254113	0.522126
smr_4128_Retro/Perere_INT	67.5519	51.818	83.2858	1.60727	0.684617	0.255147	0.523902
smr_447_Retro/	21.6657	13.4718	29.8596	2.21645	1.14825	0.255572	0.524425
smr_4955_DNA/	4.80256	0	9.60512	Inf	Inf	0.255847	0.52464
smr_7301_LTR/Perere_INT	138.052	115.351	160.754	1.39361	0.478826	0.257066	0.526789
R=1023	323.884	285.01	362.758	1.27279	0.347996	0.257336	0.526992
smr_3469_Retro/Sola3-1_BF	297.992	453.462	142.522	0.314299	-1.66979	0.257903	0.527726
R=2239	118.534	98.6495	138.418	1.40313	0.48865	0.258037	0.527726
smr_1005_DNA/CR1-38_HM	49.1122	36.6188	61.6056	1.68235	0.750477	0.258518	0.528358
smr_2841_DNA/Perere-3	29.9902	40.2084	19.772	0.491739	-1.02404	0.260332	0.53087
R=820	1621.01	1746.76	1495.26	0.856019	-0.224286	0.260357	0.53087
smr_1921_LTR/	52.7578	35.219	70.2965	1.99598	0.997099	0.260381	0.53087
R=129	1946.98	1814.83	2079.13	1.14563	0.196144	0.260471	0.53087
smr_4471_LTR/	10.4573	4.63479	16.2798	3.51253	1.81251	0.260609	0.53087
smr_667_Retro/	28.3734	16.8571	39.8897	2.36634	1.24266	0.262435	0.534106
R=686	6123.13	5750.87	6495.38	1.12946	0.175633	0.262544	0.534106
R=701	627.948	569.767	686.129	1.20423	0.268109	0.262826	0.534325
smr_5494_Retro/	239.78	209.362	270.198	1.29057	0.368013	0.264306	0.536479
R=1327	23.1676	31.7259	14.6094	0.460488	-1.11876	0.264406	0.536479
smr_8226_LTR/	12.5963	5.88141	19.3112	3.28343	1.7152	0.264408	0.536479
R=1212	286.274	321.021	251.527	0.783522	-0.351954	0.26495	0.537017
smr_1285_Retro/	2.96651	0	5.93302	Inf	Inf	0.265125	0.537017
smr_7912_unclear/	11.1825	5.27158	17.0935	3.24257	1.69714	0.265196	0.537017
R=848	2848.54	3077.4	2619.69	0.851267	-0.232317	0.265765	0.537815
smr_239_DNA/	137.071	114.26	159.882	1.39928	0.484689	0.267558	0.540832
smr_2066_Retro/NONAUT-5	272.363	319.45	225.275	0.705198	-0.5039	0.267708	0.540832
smr_5325_Retro/	22.0619	30.4793	13.6445	0.447666	-1.15951	0.267782	0.540832
R=1562	90.6438	108.169	73.1189	0.675971	-0.564967	0.26865	0.542229
smr_3687_DNA/	840.278	772.211	908.344	1.17629	0.234244	0.269118	0.542489
smr_3945_LTR/	105.859	87.0101	124.709	1.43327	0.51931	0.269131	0.542489
R=457	440.104	483.703	396.505	0.819729	-0.286781	0.269775	0.543355
R=591	413.469	474.527	352.411	0.742657	-0.429232	0.269914	0.543355
R=2804	252.558	282.411	222.705	0.788583	-0.342665	0.271517	0.546226
smr_3859_LTR/	522.507	471.144	573.87	1.21803	0.284555	0.271776	0.54639
R=587	975.273	1051.5	899.05	0.85502	-0.22597	0.272085	0.546628
R=2418	63.2205	48.3036	78.1373	1.61763	0.693881	0.272254	0.546628
smr_7482_DNA/	16.7147	23.9611	9.46839	0.395157	-1.3395	0.272426	0.546628
smr_7496_DNA/	21.7343	13.3427	30.1259	2.25785	1.17495	0.272772	0.546966
R=2308	228.514	258.459	198.569	0.768282	-0.380291	0.273626	0.548297
smr_5511_LTR/Gypsy-8_SI-I	15.3449	8.27539	22.4144	2.70856	1.43753	0.273792	0.548297
R=1228	1760.04	1878.14	1641.95	0.874243	-0.193894	0.27456	0.549476
smr_1325_LTR/	40.862	29.8964	51.8277	1.73358	0.793752	0.274745	0.549491
smr_5942_DNA/	4.11229	0.534674	7.6899	14.3824	3.84623	0.275297	0.549912
R=374	6.9929	2.34292	11.6429	4.96938	2.31307	0.275515	0.549912
smr_2132_Retro/	39.0317	51.2351	26.8282	0.52363	-0.933382	0.27559	0.549912
smr_3306_Retro/	72.0371	87.5447	56.5294	0.645721	-0.631018	0.27567	0.549912
smr_7314_LTR/	24.4897	33.2037	15.7758	0.475122	-1.07363	0.276058	0.550329
smr_965_LTR/	15.5858	8.78596	22.3857	2.5479	1.34931	0.276437	0.550729
R=715	643.385	700.487	586.284	0.836966	-0.25676	0.280019	0.557503
R=541	489.389	536.19	442.587	0.82543	-0.276783	0.280615	0.558151
R=63	5027.93	5323.28	4732.59	0.889037	-0.169684	0.280706	0.558151
R=1440	90.9162	108.145	73.6877	0.681382	-0.553465	0.282908	0.562108
smr_813_LTR/	82.1131	66.5903	97.6359	1.46622	0.552098	0.283061	0.562108
Sm_Sinbad_pol	90.7032	73.0277	108.379	1.48408	0.569566	0.28339	0.562398
smr_1886_LTR/	22.2766	30.275	14.2782	0.471617	-1.08431	0.283786	0.562821
smr_3912_DNA/Perere_INT	64.9072	50.8777	78.9368	1.5515	0.633663	0.284585	0.564042
smr_5864_DNA/Perere-3	5.96166	1.70614	10.2172	5.9885	2.58219	0.285051	0.564313
smr_4554_LINE/	63.725	49.7304	77.7197	1.56282	0.644154	0.285285	0.564313
smr_8478_DNA/	50.3188	62.5625	38.0751	0.608593	-0.716451	0.285288	0.564313
smr_4343_unclear/	63.3141	49.2467	77.3814	1.5713	0.651959	0.285455	0.564313
smr_3950_LINE/	99.0593	80.2068	117.912	1.4701	0.555914	0.286353	0.565727
R=898	296.324	330.141	262.508	0.79514	-0.330718	0.286958	0.566559
smr_8158_Retro/BEL5-I_DR	685.275	626.961	743.588	1.18602	0.246127	0.287579	0.567421
smr_5636_Retro/Perere_INT	65.3353	80.1104	50.5603	0.631133	-0.663984	0.288199	0.568259
smr_2854_Retro/	5.8998	1.60402	10.1956	6.35626	2.66818	0.288373	0.568259
smr_1179_unclear/BHIKHARI-5-I_DR	784.152	723.069	845.234	1.16895	0.225216	0.289262	0.569646
smr_609_LTR/	24.2823	32.4648	16.0999	0.495919	-1.01182	0.289709	0.570162
R=1286	116.714	135.95	97.4775	0.717008	-0.479939	0.290033	0.570435
R=491	18.3502	25.6913	11.0092	0.428519	-1.22257	0.290444	0.570878
smr_4226_unclear/EnSpm-3_HM	81.4772	65.6713	97.2831	1.48136	0.566926	0.291571	0.572728
smr_5559_DNA/Gypsy-30-I_NVi	15.2582	8.78596	21.7304	2.47331	1.30644	0.292283	0.573556
smr_1587_DNA/	2.92865	5.85731	0	0	#NAME?	0.292365	0.573556
smr_81_Retro/	2.79011	0	5.58023	Inf	Inf	0.293076	0.573754
smr_4842_Retro/	64.6778	44.9395	84.4161	1.87844	0.909532	0.29315	0.573754
R=1213	227.036	273.265	180.807	0.661652	-0.595855	0.293165	0.573754
smr_5791_Retro/	64.4215	50.9288	77.9142	1.52987	0.613405	0.293275	0.573754
R=422	79.8922	95.745	64.0394	0.668854	-0.580237	0.293612	0.573754
smr_1737_LTR/SACI-7	61.4238	47.3094	75.5381	1.59668	0.675077	0.293827	0.573754
smr_1114_Retro/	50.0421	37.2258	62.8585	1.68857	0.755805	0.293902	0.573754
R=2030	136.618	158.031	115.205	0.729001	-0.456008	0.293956	0.573754
R=348	37.2339	47.9491	26.5186	0.553059	-0.854496	0.294272	0.574
smr_540_Retro/	35.6357	23.1952	48.0762	2.07268	1.0515	0.294769	0.574
smr_1239_DNA/	19.0459	6.95076	31.1411	4.48024	2.16358	0.294822	0.574
smr_211_nonLTR/	106.983	80.6238	133.342	1.65388	0.725854	0.294827	0.574
smr_7075_DNA/	64.122	50.265	77.979	1.55136	0.63353	0.295484	0.574711
smr_3886_Retro/	680.973	801.439	560.506	0.699374	-0.515863	0.295872	0.574711
R=518	311.533	345.697	277.369	0.802348	-0.3177	0.296061	0.574711
R=956	505.468	552.948	457.988	0.828266	-0.271833	0.296563	0.574711
R=2410	570.21	522.802	617.619	1.18136	0.240452	0.296595	0.574711
smr_4589_LTR/	2.7577	0	5.51541	Inf	Inf	0.296642	0.574711
smr_1793_nonLTR/PENELOPE_SM	2.7577	0	5.51541	Inf	Inf	0.296642	0.574711
smr_6017_Retro/	46.0012	34.8106	57.1918	1.64294	0.716284	0.296685	0.574711
smr_2380_Retro/	7.05772	2.34292	11.7725	5.02471	2.32904	0.297106	0.575125
smr_7315_Retro/	54.1616	41.9655	66.3577	1.58124	0.661059	0.297272	0.575125
R=1920	371.245	407.822	334.669	0.820627	-0.285202	0.297639	0.575472
smr_1606_DNA/	2.7469	0	5.4938	Inf	Inf	0.297845	0.575509
smr_1303_Retro/	21.5625	14.0575	29.0675	2.06775	1.04806	0.298501	0.5761
smr_6446_DNA/	127.624	107.123	148.124	1.38274	0.467534	0.298635	0.5761
smr_8446_LTR/	33.5432	23.7838	43.3025	1.82067	0.864473	0.298712	0.5761
smr_1688_Retro/	2.7361	0	5.47219	Inf	Inf	0.299054	0.576141
smr_5480_Retro/	247.752	217.149	278.356	1.28187	0.358249	0.299107	0.576141
R=2398	314.13	348.422	279.839	0.803162	-0.316237	0.299966	0.577082
R=1359	6.51325	10.8736	2.15289	0.197992	-2.33648	0.29997	0.577082
smr_2278_DNA/Gypsy-59_CQ-I	132.602	165.43	99.7742	0.603121	-0.72948	0.300404	0.577556
smr_6524_Retro/	128.215	152.48	103.951	0.681734	-0.55272	0.300837	0.578028
smr_1350_Retro/	68.0428	53.5993	82.4863	1.53894	0.621941	0.301128	0.578225
R=1514	22.9763	30.8608	15.0918	0.48903	-1.03201	0.301584	0.578414
smr_3498_DNA/TDK2B	5.8432	1.75719	9.92922	5.65061	2.49841	0.301602	0.578414
smr_141_LTR/Helitron-2_SP	151.629	77.4795	225.778	2.91404	1.54302	0.30214	0.579086
R=1102	85.2273	101.116	69.3387	0.685736	-0.544275	0.302675	0.57975
smr_7597_Retro/	12.1387	6.39198	17.8855	2.79811	1.48445	0.303069	0.580145
smr_7752_unclear/	48.3175	36.5919	60.0432	1.64089	0.714479	0.303643	0.58054
smr_3126_Retro/	12.8153	18.6895	6.9411	0.371391	-1.42899	0.303653	0.58054
R=985	123.182	102.309	144.056	1.40806	0.493705	0.304283	0.581384
R=293	3939.29	3714.59	4163.98	1.12098	0.164761	0.304592	0.581615
smr_6233_LTR/SR1	733.674	677.902	789.446	1.16454	0.219765	0.305288	0.582581
smr_3873_unclear/	153.127	127.976	178.279	1.39307	0.478266	0.306202	0.583336
R=1925	167.939	191.49	144.387	0.754021	-0.407324	0.30641	0.583336
smr_1967_Retro/	37.2934	47.6938	26.893	0.563869	-0.826568	0.306456	0.583336
smr_4432_DNA/	45.7128	56.7563	34.6694	0.610846	-0.711118	0.306717	0.583336
smr_226_LTR/Perere-3	48.4024	34.8318	61.9729	1.77921	0.831233	0.306808	0.583336
smr_4983_Retro/	56.9684	36.901	77.0357	2.08763	1.06187	0.30682	0.583336
smr_5866_DNA/	194.034	170.28	217.787	1.27899	0.355007	0.307204	0.583706
smr_5289_unclear/	166.264	190.157	142.371	0.748704	-0.417532	0.308332	0.585139
R=27	699.127	755.916	642.337	0.849747	-0.234894	0.308541	0.585139
smr_1214_unclear/	19.0668	11.6366	26.497	2.27704	1.18716	0.308605	0.585139
smr_2201_Retro/	13.9485	23.1952	4.70178	0.202705	-2.30255	0.308718	0.585139
smr_7630_Retro/	37.8813	27.6286	48.134	1.74218	0.800892	0.309798	0.586825
smr_5724_DNA/Perere_INT	60.6204	74.3311	46.9098	0.631093	-0.664076	0.310105	0.587047
smr_5846_LINE/	48.1715	36.8471	59.496	1.61467	0.691239	0.311119	0.588604
smr_4302_Retro/	21.2747	29.1064	13.443	0.461856	-1.11448	0.311831	0.589588
smr_4941_DNA/	81.5792	66.8187	96.3398	1.44181	0.527881	0.312222	0.589828
smr_6133_DNA/	86.2989	71.045	101.553	1.42941	0.515424	0.312341	0.589828
R=1563	149.365	127.774	170.956	1.33795	0.42003	0.313308	0.591292
smr_8206_DNA/	56.2735	43.849	68.698	1.5667	0.647725	0.315965	0.595736
R=2765	236.42	265.839	207.001	0.778671	-0.360914	0.31605	0.595736
smr_5686_Retro/	46.5549	57.6484	35.4614	0.615133	-0.70103	0.317351	0.597824
smr_1646_LTR/	1767.95	1661.34	1874.56	1.12834	0.174203	0.317831	0.598361
smr_8380_DNA/	14.9846	8.78596	21.1832	2.41103	1.26965	0.318267	0.598817
smr_7926_Retro/	74.4279	59.3275	89.5284	1.50905	0.593643	0.31855	0.598983
smr_4106_Retro/	145.69	125.536	165.844	1.32108	0.401721	0.320334	0.60197
smr_937_LTR/	2.62452	0	5.24904	Inf	Inf	0.322636	0.605709
smr_1006_DNA/EnSpm-12_ZM	26.346	18.1307	34.5613	1.90623	0.930724	0.322717	0.605709
smr_2642_unclear/	21.1224	13.9044	28.3403	2.03823	1.02732	0.322961	0.605797
smr_7436_Retro/	10.9789	5.34674	16.611	3.10676	1.63541	0.324115	0.607592
smr_6136_LTR/	88.0854	103.894	72.2766	0.695675	-0.523515	0.324443	0.607837
R=112	242.182	270.12	214.244	0.793146	-0.334342	0.32496	0.608075
R=1727	20.112	27.2202	13.0038	0.477725	-1.06575	0.324965	0.608075
R=1249	10.4855	18.0045	2.96651	0.164765	-2.60152	0.325447	0.608608
smr_175_unclear/	27.2712	15.229	39.3134	2.58148	1.3682	0.326048	0.608998
smr_4971_Retro/	14.1198	22.1769	6.06266	0.273377	-1.87104	0.326239	0.608998
R=1385	352.378	386.23	318.526	0.824705	-0.27805	0.326249	0.608998
smr_8050_LTR/	46.723	35.6998	57.7462	1.61755	0.69381	0.327289	0.609833
R=209	28.5464	36.9464	20.1464	0.545287	-0.874911	0.327315	0.609833
smr_5828_LTR/	83.8183	68.7262	98.9103	1.43919	0.525261	0.327341	0.609833
smr_897_LTR/	8.46228	13.0364	3.88816	0.298254	-1.74538	0.327664	0.609833
smr_8320_LTR/Perere-3	21.2518	28.9022	13.6013	0.470598	-1.08743	0.327686	0.609833
R=1125	660.163	606.023	714.304	1.17868	0.237167	0.327902	0.609866
smr_5693_LTR/	30.78	21.7713	39.7888	1.82758	0.869933	0.328591	0.610248
R=1265	238.88	270.558	207.203	0.765835	-0.384895	0.328685	0.610248
R=497	322.508	291.359	353.656	1.21382	0.27955	0.328749	0.610248
smr_190_unclear/	10.3581	5.27158	15.4446	2.92979	1.5508	0.3289	0.610248
smr_4158_DNA/	32.8131	41.8365	23.7898	0.568638	-0.814418	0.330131	0.612163
smr_4498_DNA/	22.3885	15.0758	29.7012	1.97012	0.978285	0.330713	0.612839
R=1290	440.479	400.36	480.598	1.20041	0.26353	0.330893	0.612839
smr_7685_LTR/	35.2169	25.8714	44.5625	1.72246	0.78447	0.331102	0.612858
smr_2719_LTR/	16.8064	10.5432	23.0697	2.18812	1.12969	0.332132	0.614213
R=1865	264.572	227.028	302.116	1.33075	0.412234	0.332234	0.614213
R=476	72.5562	86.1421	58.9703	0.68457	-0.54673	0.332592	0.614475
smr_1813_DNA/	20.5911	13.0364	28.1459	2.15902	1.11038	0.332774	0.614475
smr_8413_DNA/	2.53809	0	5.07618	Inf	Inf	0.33309	0.614617
R=475	708.726	763.608	653.843	0.856255	-0.223887	0.33325	0.614617
R=1828	821.476	755.568	887.384	1.17446	0.231997	0.334192	0.615724
smr_2571_Retro/	78.2422	92.3298	64.1545	0.694841	-0.525246	0.33425	0.615724
R=860	558.795	499.33	618.26	1.23818	0.308218	0.334658	0.616107
smr_944_LTR/	79.024	63.9113	94.1366	1.47293	0.558686	0.335225	0.616782
smr_1405_LTR/	26.5757	18.4101	34.7413	1.88708	0.916154	0.335641	0.616957
smr_6326_LTR/	22.0891	14.4121	29.766	2.06535	1.04639	0.335967	0.616957
smr_7413_Retro/	7.95304	3.51439	12.3917	3.52599	1.81803	0.336368	0.616957
R=2505	69.9376	95.6727	44.2026	0.462019	-1.11398	0.336402	0.616957
smr_7298_LTR/SmTRC1	61.8486	74.6346	49.0627	0.657372	-0.605217	0.336614	0.616957
smr_1170_LTR/	104.952	88.8963	121.008	1.36123	0.444908	0.336652	0.616957
smr_6500_LTR/	15.2549	9.21852	21.2912	2.30961	1.20765	0.336722	0.616957
smr_3407_LTR/	123.472	104.961	141.983	1.35272	0.435866	0.337729	0.618434
smr_2855_LTR/	516.501	475.973	557.028	1.17029	0.226869	0.338814	0.620051
smr_7323_Retro/	58.4036	70.099	46.7083	0.666318	-0.585717	0.339203	0.620394
smr_6315_DNA/DNA-12N_SBi	1968.78	1851.58	2085.99	1.1266	0.171974	0.33977	0.621063
R=1008	64.0236	83.6431	44.4041	0.530876	-0.913553	0.340678	0.622354
R=1167	1137.28	1062.59	1211.97	1.14057	0.189758	0.34088	0.622354
smr_1458_DNA/	6.29086	2.34292	10.2388	4.37009	2.12766	0.341651	0.623391
R=31	10299.8	10813.1	9786.43	0.905051	-0.143929	0.341862	0.623407
R=1935	244.678	219.425	269.931	1.23018	0.298866	0.342133	0.623532
smr_7217_LINE/Sola1-3_AP	280.223	308.235	252.212	0.818246	-0.289394	0.342525	0.623878
smr_998_Retro/	39.6701	26.9436	52.3965	1.94467	0.959527	0.342918	0.624224
Sm_SR-ABC	3140.95	3309.04	2972.85	0.898404	-0.154564	0.343749	0.625368
smr_5146_DNA/	16.6949	10.5432	22.8465	2.16696	1.11567	0.344274	0.625953
smr_1367_LTR/	23.8133	16.1182	31.5084	1.95483	0.967044	0.344616	0.626205
smr_1031_DNA/	37.7467	28.3675	47.1259	1.66126	0.73228	0.345015	0.62656
smr_7393_DNA/	20.5288	27.4995	13.5581	0.49303	-1.02025	0.345874	0.627751
R=560	4765.73	4513.27	5018.19	1.11187	0.152992	0.346545	0.628289
smr_5005_Retro/BEL18-LTR_DR	10.1493	5.27158	15.027	2.85057	1.51125	0.346821	0.628289
smr_7438_LTR/	25.2975	17.596	32.9989	1.87536	0.907169	0.346969	0.628289
smr_8540_LTR/Copia-1-I_NV	5.76435	10.6935	0.835228	0.0781063	-3.67842	0.347301	0.628289
smr_5537_LTR/	16.5544	10.5432	22.5657	2.14031	1.09782	0.347424	0.628289
R=2574	184.517	214.472	154.561	0.720659	-0.472612	0.347466	0.628289
smr_75_Retro/	10.0616	14.8957	5.22743	0.350935	-1.51072	0.347599	0.628289
R=1041	8.46103	13.0123	3.90977	0.300467	-1.73472	0.348901	0.630184
smr_4137_LTR/	274.292	245.516	303.067	1.23441	0.30382	0.349206	0.630184
smr_204_Retro/	109.328	90.5698	128.086	1.41422	0.50001	0.349261	0.630184
smr_4458_unclear/	84.0483	67.5519	100.545	1.48841	0.573769	0.350314	0.631714
smr_5401_LTR/	12.0948	4.53268	19.6569	4.33671	2.1166	0.3506	0.63186
R=1425	411.545	452.656	370.433	0.818355	-0.289202	0.351033	0.632271
smr_5161_LTR/	18.8779	11.7628	25.993	2.20976	1.14389	0.351565	0.632393
R=1824	633.754	694.891	572.617	0.824039	-0.279215	0.351676	0.632393
R=1123	10.6909	15.7367	5.64504	0.358718	-1.47908	0.351794	0.632393
smr_1428_Retro/	406.178	327.877	484.479	1.47762	0.563278	0.351999	0.632393
smr_2397_Retro/	13.3615	19.0979	7.62508	0.399262	-1.32459	0.352178	0.632393
smr_7091_LINE/	59.1582	47.4655	70.8509	1.49268	0.577908	0.352333	0.632393
Sm_ASL	379.425	414.273	344.577	0.831763	-0.265756	0.353607	0.63431
smr_3220_Retro/	70.195	56.9605	83.4296	1.46469	0.550597	0.35425	0.63498
R=1985	61.976	81.5641	42.388	0.519689	-0.944279	0.354393	0.63498
smr_2000_DNA/	232.396	257.258	207.534	0.806716	-0.309868	0.354768	0.635283
smr_8543_LTR/	13.8337	19.5816	8.08591	0.412935	-1.27601	0.355747	0.636138
smr_3656_LTR/	25.7426	34.3269	17.1583	0.499849	-1.00044	0.355752	0.636138
R=100	28598.2	29932.2	27264.2	0.910868	-0.134687	0.355865	0.636138
smr_5456_DNA/	29.1447	37.0485	21.2409	0.573327	-0.80257	0.357133	0.638033
smr_3239_LINE/	41.1141	31.4734	50.7548	1.61262	0.689408	0.358122	0.63943
R=38	29325.5	30684.3	27966.7	0.911434	-0.13379	0.360056	0.64251
smr_7423_LTR/	2.41571	0	4.83142	Inf	Inf	0.360739	0.642984
smr_5984_unclear/hAT-30_SM	2.41571	0	4.83142	Inf	Inf	0.360739	0.642984
R=557	87.5486	73.7964	101.301	1.37271	0.457025	0.362291	0.645012
smr_8056_Retro/	17.6007	11.1019	24.0994	2.17074	1.11819	0.362296	0.645012
smr_5426_unclear/EnSpm3_SB	215.953	238.361	193.544	0.811978	-0.300488	0.362961	0.645749
smr_7888_Retro/	47.7368	58.5433	36.9303	0.63082	-0.664699	0.363129	0.645749
smr_1123_DNA/ERVB4_6-I_RN	35.4899	26.7124	44.2674	1.65718	0.728733	0.363807	0.646377
smr_5032_unclear/	100.728	130.865	70.5916	0.539424	-0.890508	0.363905	0.646377
R=1333	635.39	682.912	587.867	0.860824	-0.21621	0.364112	0.646377
smr_1481_LTR/	73.3845	60.5529	86.2161	1.42382	0.509762	0.364436	0.646581
smr_7045_DNA/	15.2249	20.9813	9.46839	0.451277	-1.14792	0.364809	0.646695
smr_6170_DNA/	82.8657	109.692	56.0396	0.510882	-0.968938	0.364921	0.646695
smr_22_LTR/	17.8423	25.6402	10.0443	0.391741	-1.35203	0.365243	0.646875
smr_521_Retro/	223.821	200.018	247.625	1.23802	0.308029	0.365442	0.646875
smr_3021_Retro/SR2	145.127	164.192	126.063	0.767777	-0.381241	0.366331	0.647915
smr_8157_DNA/	2.3725	0	4.745	Inf	Inf	0.366451	0.647915
smr_1267_LTR/SmTRC1	470.99	509.3	432.68	0.849557	-0.235218	0.367075	0.648406
R=688	597.119	555.192	639.047	1.15104	0.202935	0.367307	0.648406
smr_7422_unclear/Perere-3	12.0241	17.0855	6.96271	0.407522	-1.29505	0.367545	0.648406
smr_5300_LTR/	375.817	408.821	342.813	0.83854	-0.254049	0.367571	0.648406
smr_2645_Retro/	15.5828	27.803	3.36252	0.120941	-3.04763	0.368877	0.650339
smr_7325_unclear/	2.34009	0	4.68018	Inf	Inf	0.370824	0.653397
smr_4027_DNA/	14.6664	8.96324	20.3696	2.27257	1.18432	0.371687	0.654044
smr_2452_LTR/	29.865	20.7261	39.0038	1.88187	0.912171	0.3717	0.654044
smr_7742_LTR/	26.9586	19.5575	34.3598	1.75686	0.813003	0.371874	0.654044
smr_6801_DNA/	22.1682	15.3552	28.9811	1.88738	0.916384	0.37204	0.654044
smr_5958_DNA/	50.3037	60.3217	40.2857	0.667848	-0.582409	0.373281	0.655775
smr_158_unclear/	13.1806	18.5633	7.79793	0.420073	-1.25129	0.37352	0.655775
smr_1121_DNA/	18.1475	11.994	24.3009	2.02609	1.0187	0.373664	0.655775
R=1147	239.12	215.451	262.789	1.21971	0.286544	0.374117	0.656196
R=922	46.7811	56.7832	36.779	0.64771	-0.626581	0.374593	0.656656
R=358	121.773	137.96	105.585	0.76533	-0.385845	0.375246	0.657106
smr_4048_LTR/	2.30768	0	4.61536	Inf	Inf	0.375276	0.657106
R=2450	650.705	698.372	603.038	0.863491	-0.211747	0.37569	0.657398
smr_6631_Retro/	4.46546	0.585731	8.34519	14.2475	3.83263	0.375869	0.657398
smr_4982_LTR/	2.29688	0	4.59375	Inf	Inf	0.376778	0.658613
R=256	4681.69	4903.44	4459.93	0.909552	-0.136773	0.377072	0.658753
smr_7155_unclear/	156.466	175.852	137.079	0.779511	-0.359359	0.377315	0.658804
smr_8149_nonLTR/	28.4529	38.142	18.7639	0.49195	-1.02342	0.378324	0.660192
smr_2779_Retro/	5.14116	1.75719	8.52513	4.85156	2.27845	0.379164	0.661282
R=266	1897.78	2003.24	1792.32	0.89471	-0.160508	0.380294	0.662745
smr_7901_LTR/	41.2539	31.1912	51.3165	1.64522	0.718285	0.38048	0.662745
R=1983	295.373	323.953	266.792	0.823552	-0.280069	0.380744	0.662745
smr_7966_Retro/	140.524	158.896	122.153	0.76876	-0.379396	0.380863	0.662745
smr_8418_unclear/Perere_INT	44.0469	34.1709	53.9228	1.57803	0.658127	0.381275	0.66289
R=1791	381.642	349.77	413.513	1.18224	0.241523	0.381497	0.66289
smr_4376_Retro/DNA-2_EN	75.1949	58.3844	92.0054	1.57585	0.656135	0.381637	0.66289
R=324	1469.17	1552.75	1385.59	0.892349	-0.164319	0.381808	0.66289
R=590	255.926	281.197	230.654	0.820257	-0.285852	0.382161	0.662985
smr_1562_DNA/	23.1918	16.3225	30.0611	1.8417	0.88104	0.382433	0.662985
R=1235	1262.16	1187.16	1337.16	1.12636	0.171665	0.382508	0.662985
smr_3279_DNA/	21.1644	27.8059	14.523	0.522298	-0.937054	0.382866	0.663232
smr_293_DNA/	118.789	100.017	137.561	1.37538	0.459835	0.383504	0.663964
smr_594_unclear/BRODYAGA2	7.10187	12.8861	1.31766	0.102255	-3.28976	0.384384	0.665114
smr_461_Retro/	157.685	124.857	190.512	1.52584	0.609606	0.385412	0.666518
smr_1501_Retro/	11.1634	6.44304	15.8838	2.46527	1.30175	0.386087	0.667311
smr_6108_unclear/EnSpm-5_HM	128.041	112.35	143.732	1.27933	0.355386	0.386749	0.668081
smr_4679_LTR/SACI-5	11.256	16.1182	6.39385	0.396684	-1.33394	0.387382	0.668798
smr_1925_Retro/	29.5623	37.0485	22.0761	0.595871	-0.746928	0.388042	0.669563
R=843	2708.5	2564.93	2852.08	1.11195	0.153095	0.388546	0.670056
smr_7492_LTR/	60.9734	72.4448	49.5019	0.683305	-0.549398	0.388786	0.670096
smr_2179_LTR/	62.8803	75.7762	49.9844	0.659631	-0.600268	0.389546	0.670818
smr_8522_unclear/	19.0337	12.2975	25.7698	2.09554	1.06732	0.389641	0.670818
smr_986_unclear/	44.1439	53.5752	34.7126	0.647923	-0.626106	0.390341	0.671518
smr_2495_Retro/	17.4324	10.6935	24.1713	2.26038	1.17656	0.390483	0.671518
R=1756	74.6369	62.208	87.0659	1.39959	0.485008	0.390793	0.671676
smr_5910_LTR/	3.84258	0.585731	7.09943	12.1206	3.59939	0.392793	0.674736
smr_6570_DNA/	92.626	78.99	106.262	1.34526	0.427884	0.393186	0.675035
R=630	6424.2	6786.87	6061.52	0.893125	-0.163066	0.394057	0.675672
smr_1906_Retro/Perere_INT	3.27706	0.534674	6.01945	11.2582	3.4929	0.394193	0.675672
smr_5831_Retro/	435.902	401.228	470.575	1.17284	0.230001	0.394215	0.675672
smr_6552_DNA/	192.824	171.801	213.848	1.24475	0.315853	0.395522	0.677535
R=366	128.818	144.707	112.929	0.780401	-0.357712	0.396615	0.679029
R=786	542.702	582.076	503.329	0.864714	-0.209705	0.397139	0.679549
R=522	31591.6	32953.6	30229.6	0.917336	-0.124477	0.398267	0.680625
smr_1720_Retro/	24.5535	32.0351	17.0719	0.532912	-0.908032	0.398338	0.680625
smr_2494_LTR/SACI-7	68.6992	84.4331	52.9654	0.627306	-0.672759	0.398431	0.680625
smr_4088_DNA/SR2	6.56212	2.92865	10.1956	3.48132	1.79963	0.398967	0.681163
R=2110	23.8933	31.0891	16.6975	0.537084	-0.896779	0.399651	0.681733
smr_903_LINE/PERERE-2	744.226	698.862	789.591	1.12982	0.176098	0.399744	0.681733
smr_370_Retro/	138.549	116.165	160.933	1.38539	0.470291	0.400779	0.683054
R=194	32.7095	40.614	24.805	0.61075	-0.711346	0.402035	0.683054
smr_5781_LTR/	14.9819	23.174	6.78985	0.292995	-1.77105	0.4024	0.683054
R=629	3105.68	3259.13	2952.23	0.905834	-0.142681	0.402944	0.683054
smr_1775_DNA/	296.543	270.91	322.177	1.18924	0.250041	0.40311	0.683054
smr_3489_DNA/	12.3756	7.6145	17.1367	2.25053	1.17027	0.403299	0.683054
R=605	1199.68	1132.17	1267.19	1.11926	0.162549	0.403545	0.683054
smr_5562_LTR/Saci-1_I	85.5325	72.1115	98.9535	1.37223	0.456522	0.403607	0.683054
smr_4716_LTR/	22.0835	15.229	28.9379	1.90018	0.926139	0.403639	0.683054
smr_7190_LTR/	62.828	74.7069	50.9492	0.681989	-0.552181	0.403814	0.683054
smr_1431_LINE/	125.736	94.0813	157.391	1.67292	0.742371	0.403822	0.683054
smr_4182_Retro/RAM14_I_MT	10.9978	6.44304	15.5527	2.41387	1.27135	0.403866	0.683054
smr_8525_Retro/	10.004	14.5142	5.4938	0.378512	-1.40159	0.404163	0.683054
smr_6459_Retro/	33.4513	25.7963	41.1064	1.5935	0.672202	0.404207	0.683054
R=826	500.714	536.362	465.066	0.867076	-0.205769	0.404338	0.683054
smr_7612_nonLTR/	25.3316	32.3386	18.3247	0.566652	-0.819466	0.404501	0.683054
smr_6700_DNA/SR2	26.8357	33.9426	19.7288	0.58124	-0.782794	0.404586	0.683054
smr_4642_LTR/	33.8182	25.5651	42.0713	1.64566	0.718662	0.404788	0.683054
smr_4737_DNA/	25.5546	18.6143	32.4949	1.74569	0.803799	0.40513	0.683054
smr_6464_DNA/	4.95396	1.75719	8.15073	4.63849	2.21366	0.405342	0.683054
smr_5784_LINE/	26.1414	19.1759	33.107	1.72648	0.787836	0.405362	0.683054
smr_6803_Retro/	9.89501	14.361	5.42898	0.378035	-1.40341	0.405397	0.683054
smr_2787_LTR/	293.474	268.774	318.173	1.1838	0.243421	0.405766	0.683302
smr_6403_Retro/	18.1595	12.0181	24.3009	2.02203	1.0158	0.406756	0.684366
R=746	264.839	238.944	290.733	1.21674	0.283023	0.406842	0.684366
R=124	549.361	510.827	587.896	1.15087	0.202728	0.407212	0.684614
Sm_Perere-9	284.256	243.8	324.711	1.33188	0.413459	0.407972	0.685518
smr_2586_unclear/	85.0633	65.233	104.894	1.60798	0.685252	0.408923	0.686741
smr_117_Retro/	7.71133	11.5345	3.88816	0.33709	-1.56879	0.409648	0.687584
R=101	4035.05	3860.97	4209.14	1.09018	0.124561	0.410768	0.689088
smr_3569_LTR/Perere-3	25.5243	18.1577	32.8909	1.81141	0.85711	0.41173	0.690135
smr_2283_LTR/	53.6506	43.5426	63.7585	1.46428	0.55019	0.411841	0.690135
R=861	312.965	268.63	357.299	1.33008	0.411511	0.412508	0.690201
smr_7425_LTR/	12.7071	7.48543	17.9287	2.39515	1.26011	0.41265	0.690201
smr_4834_DNA/	15.0087	9.95743	20.06	2.01457	1.01048	0.412658	0.690201
R=2492	78.4936	65.4642	91.5229	1.39806	0.483426	0.412776	0.690201
smr_814_LTR/	35.7058	27.4754	43.9362	1.59911	0.677268	0.413198	0.690253
R=139	1909.66	1809.94	2009.38	1.11019	0.15081	0.413255	0.690253
R=1788	32.2822	43.6476	20.9168	0.47922	-1.06124	0.414337	0.691685
smr_6382_Retro/	32.2352	24.3936	40.0767	1.64292	0.716262	0.415159	0.69241
R=1029	220.024	267.737	172.31	0.643579	-0.63581	0.415446	0.69241
smr_8338_LTR/	147.341	129.096	165.585	1.28265	0.359127	0.415515	0.69241
smr_3858_LTR/	5.20356	9.08945	1.31766	0.144966	-2.78621	0.41587	0.69241
R=720	34.7984	43.0349	26.5619	0.617217	-0.696151	0.415896	0.69241
smr_268_Retro/	2.10968	0	4.21935	Inf	Inf	0.417476	0.694287
R=1471	18.8715	24.9552	12.7877	0.512425	-0.964587	0.417733	0.694287
R=419	251.503	227.055	275.951	1.21535	0.281372	0.417881	0.694287
smr_3170_Retro/	44.5922	35.931	53.2534	1.4821	0.567645	0.417925	0.694287
smr_5446_LTR/	154.316	130.547	178.084	1.36414	0.447992	0.418339	0.6946
R=1250	307.45	334.01	280.89	0.840965	-0.249883	0.420061	0.696404
smr_4353_DNA/	89.89	102.362	77.4176	0.756308	-0.402953	0.420083	0.696404
smr_2219_unclear/	2.08807	0	4.17614	Inf	Inf	0.420779	0.696404
smr_678_Retro/	2.08807	0	4.17614	Inf	Inf	0.420779	0.696404
smr_1436_LTR/HAT-4N1_Mad	100.619	114.921	86.3171	0.7511	-0.412923	0.420936	0.696404
smr_8299_unclear/	109.339	94.877	123.802	1.30487	0.383901	0.420972	0.696404
R=1746	108.104	93.9608	122.246	1.30104	0.379661	0.421118	0.696404
[truncated: 1,284 more rows]

## Sheet: H3K27Me3
id	baseMean	baseMeanA	baseMeanB	foldChange	log2FoldChange	pval	padj
[truncated: 3,145 more rows]

[truncated: 1 more sheets: below p=10-5]
